# Supplementary material for: Group A Streptococcal S Protein Utilizes Red Blood Cells as Immune Camouflage and Is a Critical Determinant for Immune Evasion
Source: Cell Rep. Author manuscript; Available in PMC 2020 Jan 9. (PMC6951797; doi:10.1016/j.celrep.2019.11.001)
Supplement: 2 [file NIHMS1545826-supplement-2.xlsx]

## Sheet: Sheet1
2018-10-11	Innoculum (planned 1 x 10^8 CFU/mL = 1 x 10^7 CFU/100 uL)
wt pDCerm pre-incubated in PBS	107000000					Found dead
wt pDCerm pre-incubated in 2% mRBC	115000000
Weigh (g)	Mouse #	Day 0 (10/11/18)	Day 1 (10/12/18)	Day 2 (10/13/18)	Day 3 (10/14/18)	Day 4 (10/15/18)	Day 5 (10/16/18)	Day 6 (10/17/18)	Day 7 (10/18/18)	Day 8 (10/19/18)	Day 9 (10/20/18)	Day 10 (10/21/18)		Weigh change (%)	Mouse #	Day 0 (10/11/18)	Day 1 (10/12/18)	Day 2 (10/13/18)	Day 3 (10/14/18)	Day 4 (10/15/18)	Day 5 (10/16/18)	Day 6 (10/17/18)	Day 7 (10/18/18)	Day 8 (10/19/18)	Day 9 (10/20/18)	Day 10 (10/21/18)
PBS I	I	24.7	24.4	24.6	25	24.8	24.8	25.4	25	25.2	25.6	26.2		PBS I	I	100	98.7854	99.5951	101.215	100.405	100.405	102.834	101.215	102.024	103.644	106.073
	II	25	25.2	25.3	24.8	25.2	25.1	25.1	25	25	25.4	25			II	100	100.8	101.2	99.2	100.8	100.4	100.4	100	100	101.6	100
	III	26.4	26.4	26.6	26.8	26.5	26.3	25.8	26	26.5	27.2	27.3			III	100	100	100.758	101.515	100.379	99.6212	97.7273	98.4848	100.379	103.03	103.409
	IV	25.1	25.1	24.8	25	25.9	25.4	25.6	25.9	24.9	25.8	25.7			IV	100	100	98.8048	99.6016	103.187	101.195	101.992	103.187	99.2032	102.789	102.39
	V	25.1	25.3	26.3	26.1	26.4	26.4	27.6	27.3	27.9	27.6	27.6			V	100	100.797	104.781	103.984	105.179	105.179	109.96	108.765	111.155	109.96	109.96
PBS II	I	26.5	26.4	26.6	27.5	27.6	27.7	27.6	27.9	27.7	28.3	27.8		PBS II	I	100	99.6226	100.377	103.774	104.151	104.528	104.151	105.283	104.528	106.792	104.906
	II	27.7	27.2	27.5	27.5	27.6	27.6	27.6	27.5	27.6	27.6	27.2			II	100	98.1949	99.278	99.278	99.639	99.639	99.639	99.278	99.639	99.639	98.1949
	III	24.7	23.8	24.3	24.3	24.5	24.2	24.1	23.8	24.1	24.4	24.2			III	100	96.3563	98.3806	98.3806	99.1903	97.9757	97.5709	96.3563	97.5709	98.7854	97.9757
	IV	29.8	29.8	30.4	30.2	30	29.6	29.8	30	30.4	30.4	30.6			IV	100	100	102.013	101.342	100.671	99.3289	100	100.671	102.013	102.013	102.685
	V	N/A	N/A	N/A	N/A	N/A	N/A	N/A	N/A	N/A	N/A	N/A			V	N/A	N/A	N/A	N/A	N/A	N/A	N/A	N/A	N/A	N/A	N/A
wt pDCerm pre-incubated in PBS I	I	24.8	25.3	23.4	23	22.9	21	19.7						wt pDCerm pre-incubated in PBS I	I	100	102.016	94.3548	92.7419	92.3387	84.6774	79.4355
	II	24.8	23.8	22.8	22.2	21.9	20.9	20.7	20.6	20.5	20.4	20.3			II	100	95.9677	91.9355	89.5161	88.3065	84.2742	83.4677	83.0645	82.6613	82.2581	81.8548
Note: this mice could have lower dose	III	29.1	29.2	28.8	27.9	27.3	27	26.3	26.5	26.3	26.6	26.2			III	100	100.344	98.9691	95.8763	93.8144	92.7835	90.378	91.0653	90.378	91.4089	90.0344
	IV	28.3	27.5	27.7	25.3	23.4	23.4	23.3	22.6	22.7	22.4	22.4			IV	100	97.1731	97.8799	89.3993	82.6855	82.6855	82.3322	79.8587	80.212	79.1519	79.1519
	V	24.7	24.2	21.8	22.4	21	21.4	20.7	20.8	20.8	21.2	21.3			V	100	97.9757	88.2591	90.6883	85.0202	86.6397	83.8057	84.2105	84.2105	85.83	86.2348
wt pDCerm pre-incubated in PBS II	I	25	25.8	25.8	23.9	23	22.3	21.1	20.1	19.7	19.8	20.1		wt pDCerm pre-incubated in PBS II	I	100	103.2	103.2	95.6	92	89.2	84.4	80.4	78.8	79.2	80.4
	II	29.2	28.4	27.8	26.4	26.2	25.2	25.4	24.4	25.9	25.6	25.4			II	100	97.2603	95.2055	90.411	89.726	86.3014	86.9863	83.5616	88.6986	87.6712	86.9863
	III	26.4	26.4	26.2	23.4	22.1	20.9	20.5							III	100	100	99.2424	88.6364	83.7121	79.1667	77.6515
	IV	24.8	25.2	25.4	24	22.2	22	22.4	21.8	19.9	19.1				IV	100	101.613	102.419	96.7742	89.5161	88.7097	90.3226	87.9032	80.2419	77.0161
	V	26.1	26.5	25.3	24.2	23.1	21.8	20.9	19.8	18.4					V	100	101.533	96.9349	92.7203	88.5057	83.5249	80.0766	75.8621	70.4981
wt pDCerm pre-incubated in2% mRBC I	I	24.6	24.3	25	23.9	21.7	20.5	18.9	17.6	16.7	15.7			wt pDCerm pre-incubated in2% mRBC I	I	100	98.7805	101.626	97.1545	88.2114	83.3333	76.8293	71.5447	67.8862	63.8211
	II	27.9	27.5	25.8	24	22.8	21.3	20.3	19.6						II	100	98.5663	92.4731	86.0215	81.7204	76.3441	72.7599	70.2509
	III	24.6	24.7	22.9	21.5	20.7	19.3								III	100	100.407	93.0894	87.3984	84.1463	78.4553
	IV	24.7	24.8	22.8	22.4	21.5	20.1	19.8							IV	100	100.405	92.3077	90.6883	87.0445	81.3765	80.1619
	V	25.2	25.1	24.4	24	24	22.8	21.4	20.9	22	22.9	23.1			V	100	99.6032	96.8254	95.2381	95.2381	90.4762	84.9206	82.9365	87.3016	90.873	91.6667
wt pDCerm pre-incubated in2% mRBC II	I	25.8	25.9	24	22.1	21.5	21	21	21.1	19.7				wt pDCerm pre-incubated in2% mRBC II	I	100	100.388	93.0233	85.6589	83.3333	81.3953	81.3953	81.7829	76.3566
	II	25.9	25.6	23.1	21.2	20.4	18.8	18	17.8						II	100	98.8417	89.1892	81.8533	78.7645	72.5869	69.4981	68.7259
	III	25.2	26	24	22.1	21.5	20.9	19.8							III	100	103.175	95.2381	87.6984	85.3175	82.9365	78.5714
	IV	24.8	24.2	21	19.7	19.2	17.6								IV	100	97.5806	84.6774	79.4355	77.4194	70.9677
	V	26.5	25.9	23.2	21.2	20.5	19.2								V	100	97.7358	87.5472	80	77.3585	72.4528
