# Supplementary material for: Group A Streptococcal S Protein Utilizes Red Blood Cells as Immune Camouflage and Is a Critical Determinant for Immune Evasion
Source: Cell Rep. Author manuscript; Available in PMC 2020 Jan 9. (PMC6951797; doi:10.1016/j.celrep.2019.11.001)
Supplement: 3 [file NIHMS1545826-supplement-3.xlsx]

## Sheet: WholeCellLysates
Whole cell lysates analysis
Protein	Description	wt pDCerm 1	wt pDCerm 2	wt pDCerm 3	∆ess pDCerm 1	∆ess pDCerm 2	∆ess pDCerm 3	∆ess pDCerm::ess 1	∆ess pDCerm::ess 2	∆ess pDCerm::ess 3
Q99Z90	Uncharacterized protein OS=Streptococcus pyogenes serotype M1 GN=SPy_1340 PE=4 SV=1	145.598	148.573	184.611	1307.22	704.554	3444.72	148.319	111.312	363.09
Q9A077	Orotidine 5'-phosphate decarboxylase OS=Streptococcus pyogenes serotype M1 GN=pyrF PE=3 SV=1	211.802	276.579	290.175	1772.31	1734.74	2547.13	311.262	355.593	520.54
Q9A076	Orotate phosphoribosyltransferase OS=Streptococcus pyogenes serotype M1 GN=pyrE PE=1 SV=1	545.432	534.67	878.041	1406.1	1420.42	2348.93	369.655	345.76	429.336
Q9A0C9	Putative uracil permease OS=Streptococcus pyogenes serotype M1 GN=pyrP PE=4 SV=1	271.393	392.314	497.704	1363.14	784.829	2038.17	243.286	383.59	329.256
Q99YZ4	Uncharacterized protein OS=Streptococcus pyogenes serotype M1 GN=SPy_1474 PE=4 SV=1	200.562	1120.36	945.378	1142.67	1532.01	1889.61	500.479	430.11	364.982
Q9A0C6	Carbamoyl-phosphate synthase large chain OS=Streptococcus pyogenes serotype M1 GN=carB PE=3 SV=1	483.108	585.305	696.252	1384.86	1010.27	2208.84	383.376	478.285	472.875
Q9A1U4	Putative histidine triad (HIT) protein OS=Streptococcus pyogenes serotype M1 GN=SPy_0095 PE=4 SV=1	495.843	855.863	940.351	1597.62	1844.55	2277.7	417.486	626.062	774.241
Q99ZD4	Uncharacterized protein OS=Streptococcus pyogenes serotype M1 GN=SPy_1277 PE=4 SV=1	526.469	423.084	493.404	1544.5	948.566	1657.16	400.486	381.656	538.576
P63735	Carbamoyl-phosphate synthase small chain OS=Streptococcus pyogenes serotype M1 GN=carA PE=3 SV=1	535.303	568.911	788.984	1258.05	1137.94	1975.13	442.995	503.075	543.408
Q99ZL8	Putative transcarboxylase subunit OS=Streptococcus pyogenes serotype M1 GN=SPy_1174 PE=4 SV=1	787.023	566.535	682.301	1522.91	1377.98	1280.22	486.842	470.199	483.069
Q7DAL2	Transmembrane transport protein OS=Streptococcus pyogenes serotype M1 GN=dppB PE=3 SV=1	594.029	650.096	714.345	1720.32	1717.79	1935.95	693.39	642.566	712.824
Q9A0D0	Bifunctional protein PyrR OS=Streptococcus pyogenes serotype M1 GN=pyrR PE=3 SV=1	764.86	720.332	957.548	1279.66	1215.23	1759.76	553.425	496.948	587.583
Q9A1Z3	Phosphoribosylaminoimidazole-succinocarboxamide synthase OS=Streptococcus pyogenes serotype M1 GN=purC PE=3 SV=2	482.694	758.371	578.16	1086.88	1470.78	1450.92	408.579	656.771	621.176
Q9A1Y6	N5-carboxyaminoimidazole ribonucleotide mutase OS=Streptococcus pyogenes serotype M1 GN=purE PE=3 SV=1	615.113	931.425	1056.34	1025.78	1374.57	1245.46	403.041	568.764	593.567
Q99XS3	Pseudouridine synthase OS=Streptococcus pyogenes serotype M1 GN=SPy_2063 PE=3 SV=1	575.989	745.123	794.056	1467	1224.02	1332.25	486.959	631.152	717.642
Q99XS6	Uncharacterized protein OS=Streptococcus pyogenes serotype M1 GN=SPy_2058 PE=3 SV=1	575.834	756.018	827.479	1302.7	1552.83	1178.05	522	639.088	710.697
Q99ZK6	Putative oxaloacetate decarboxylase alpha chain OS=Streptococcus pyogenes serotype M1 GN=oadA PE=4 SV=1	860.62	910.294	739.173	1415.63	1294.04	974.495	592.799	524.748	600.586
P58159	Probable 2-(5''-triphosphoribosyl)-3'-dephosphocoenzyme-A synthase OS=Streptococcus pyogenes serotype M1 GN=citG PE=3 SV=1	726.424	756.008	869.834	1631.93	1816.74	1703.78	777.465	671.109	988.265
P68999	tRNA-specific adenosine deaminase OS=Streptococcus pyogenes serotype M1 GN=tadA PE=3 SV=1	737.312	700.728	730.837	1318.76	1237.31	1564.14	618.056	575.073	757.316
Q9A1Y4	Possible abortive infection phage resistance protein OS=Streptococcus pyogenes serotype M1 GN=abiR PE=4 SV=1	778.305	775.772	818.543	1112.63	1316.95	1228.38	511.357	625.668	599.352
Q9A208	Uncharacterized protein OS=Streptococcus pyogenes serotype M1 GN=SPy_0004 PE=4 SV=1	706.272	669.228	989.239	1079.74	1652.46	1288.03	585.198	547.478	786.436
P67504	tRNA (guanine-N(7)-)-methyltransferase OS=Streptococcus pyogenes serotype M1 GN=trmB PE=3 SV=1	547.704	670.167	583.241	1647.03	1309.51	1330.97	563.083	652.847	838.188
Q9A1R6	Uncharacterized protein OS=Streptococcus pyogenes serotype M1 GN=SPy_0136 PE=4 SV=1	537.492	908.19	377.595	1559.31	1371.02	1270.67	733.471	795.899	537.71
Q9A073	Putative ABC transporter (Permease) OS=Streptococcus pyogenes serotype M1 GN=SPy_0904 PE=3 SV=1	582.379	650.235	721.213	1353.97	1462.11	1472.78	924.032	584.799	618.987
Q9A123	Uncharacterized protein OS=Streptococcus pyogenes serotype M1 GN=SPy_0508 PE=4 SV=1	1067.96	670.502	1000.11	1041.64	1454.21	1086.92	566.279	616.365	613.755
Q99ZH6	Putative sugar ABC transporter (Permease protein) OS=Streptococcus pyogenes serotype M1 GN=SPy_1226 PE=3 SV=1	513.381	1041.02	669.406	1447.35	940.186	1077.46	387.557	796.708	553.207
Q99Y40	Putative transcriptional regulator OS=Streptococcus pyogenes serotype M1 GN=SPy_1878 PE=4 SV=1	884.987	887.585	945.673	1205.27	1391.85	1352.21	680.074	630.545	674.834
Q9A0E0	Uncharacterized protein OS=Streptococcus pyogenes serotype M1 GN=SPy_0815 PE=4 SV=1	347.398	692.58	462.119	1298.89	849.634	1546.79	499.859	803.615	563.528
Q9A1N1	Uncharacterized protein OS=Streptococcus pyogenes serotype M1 GN=SPy_0182 PE=4 SV=1	1436.22	592.483	1236.62	1540.93	1455.9	1193.67	862.142	502.997	771.857
Q99YB2	Uncharacterized protein OS=Streptococcus pyogenes serotype M1 GN=SPy_1783 PE=4 SV=1	482.011	614.25	657.63	1525.29	1752.36	1268.63	711.454	926.155	711.932
Q99YE8	Uncharacterized protein OS=Streptococcus pyogenes serotype M1 GN=SPy_1736 PE=4 SV=2	735.737	700.54	738.226	1028.83	1421.37	1298.58	759.877	594.093	597.506
Q99ZJ3	Pyridoxal kinase OS=Streptococcus pyogenes serotype M1 GN=pdxK PE=3 SV=1	654.952	948.206	949.816	1353.7	1435.44	1434.39	646.37	735.425	829.975
Q99XY0	Uncharacterized protein OS=Streptococcus pyogenes serotype M1 GN=SPy_1968 PE=4 SV=2	402.99	482.601	504.55	873.004	1351	947.983	545.495	699.171	424.658
Q9A1L7	Uncharacterized protein OS=Streptococcus pyogenes serotype M1 GN=SPy_0201 PE=4 SV=1	493.32	635.371	682.067	1013.54	910.39	1072.85	469.864	636.563	507.861
Q99YW8	Putative amino acid ABC transporter (Permease protein) OS=Streptococcus pyogenes serotype M1 GN=SPy_1507 PE=3 SV=1	771.541	901.417	771.247	1296.81	1109.8	903.047	571.099	686.984	537.469
Q99ZR8	Uncharacterized protein OS=Streptococcus pyogenes serotype M1 GN=SPy_1114 PE=4 SV=1	498.526	707.106	569.282	1160.16	904.788	1211.16	467.799	678.589	650.695
Q99ZC0	Putative maltose/maltodextrin-binding protein OS=Streptococcus pyogenes serotype M1 GN=SPy_1294 PE=4 SV=1	1340.72	957.104	1014.88	1038.4	1091.98	935.033	621.398	499.568	562.726
Q99ZE0	Putative amino acid symporter OS=Streptococcus pyogenes serotype M1 GN=SPy_1270 PE=3 SV=2	701.696	612.754	854.434	1139.79	1220.21	1214.58	544.786	625.294	813.273
Q9A1J5	Putative response regulator OS=Streptococcus pyogenes serotype M1 GN=SPy_0245 PE=4 SV=1	572.753	755.106	758.085	1364.88	1326.95	1405.61	678.352	740.443	876.283
Q99XL3	Uncharacterized protein OS=Streptococcus pyogenes serotype M1 GN=SPy_2153 PE=4 SV=1	595.159	653.306	853.361	1161.75	1407.8	1410.75	712.896	655.276	872.563
Q99XI2	Energy-coupling factor transporter ATP-binding protein EcfA2 OS=Streptococcus pyogenes serotype M1 GN=ecfA2 PE=3 SV=1	722.405	752.458	947.768	1270.82	1576.86	1394.96	755.492	756.722	884.718
Q99YQ6	Histidine kinase OS=Streptococcus pyogenes serotype M1 GN=SPy_1588 PE=4 SV=1	816.493	561.85	707.316	1143.87	1204.97	1147.33	530.371	755.824	689.994
Q99XV7	ATPase protein OS=Streptococcus pyogenes serotype M1 GN=dppD PE=4 SV=1	1113.79	631.837	874.818	1151.04	1325.1	1234.52	770.272	603.229	776.656
Q99XV8	Transmembrane transport protein OS=Streptococcus pyogenes serotype M1 GN=dppC PE=3 SV=1	942.352	885.57	778.853	876.011	1180.85	1264.87	718.201	686.162	524.153
Q9A198	Ferrichrome ABC transporter (Ferrichrome-binding protein) OS=Streptococcus pyogenes serotype M1 GN=fhuD PE=4 SV=1	784.484	799.915	979.095	1165.64	1326.26	1103.75	727.443	654.784	716.816
Q9A201	tRNA(Ile)-lysidine synthase OS=Streptococcus pyogenes serotype M1 GN=tilS PE=3 SV=1	652.059	917.704	808.203	1057.68	1179.9	965.581	526.905	731.039	636.929
Q9A1N2	Putative transcriptional regulator OS=Streptococcus pyogenes serotype M1 GN=SPy_0181 PE=4 SV=1	855.888	926.01	847.591	1314.81	1182.22	1196.3	721.148	630.235	847.245
Q9A132	Putative positive transcriptional regulator OS=Streptococcus pyogenes serotype M1 GN=mutR PE=4 SV=1	559.252	573.614	757.819	1068.64	1405.25	1317.05	723.126	732.643	808.833
P0C0E8	Energy-coupling factor transporter ATP-binding protein EcfA1 OS=Streptococcus pyogenes serotype M1 GN=ecfA1 PE=3 SV=1	415.844	636.736	669.967	1211.23	1200.61	1377.73	645.341	847.639	790.948
Q99ZD9	Putative cation efflux system protein OS=Streptococcus pyogenes serotype M1 GN=SPy_1272 PE=3 SV=1	484.28	578.37	540.913	1124.89	1083.62	1179.2	622.759	768.608	660.211
Q99ZC2	4-alpha-glucanotransferase OS=Streptococcus pyogenes serotype M1 GN=malM PE=3 SV=1	1012.7	1057.11	925.441	1157.23	1183.08	1056.56	720.256	690.132	665.879
Q99Y55	Putative transcriptional activator regulator protein OS=Streptococcus pyogenes serotype M1 GN=SPy_1863 PE=4 SV=1	744.97	746.696	822.27	1283.82	1282.98	1479.92	827.479	826.647	827.889
Q9A1B5	Phosphoesterase OS=Streptococcus pyogenes serotype M1 GN=SPy_0363 PE=3 SV=1	828.364	722.306	982.686	1190.63	1605.21	1261.09	831.751	781.943	879.252
Q99YB3	Putative L-asparaginase OS=Streptococcus pyogenes serotype M1 GN=asnB PE=4 SV=1	517.685	554.541	676.977	942.187	1099.81	1023.24	576.739	728.387	597.288
Q7DAN3	tRNA-dihydrouridine synthase OS=Streptococcus pyogenes serotype M1 GN=SPy_0122 PE=3 SV=1	789.754	785.658	745	1116.98	977.57	1096.72	632.875	676.715	672.331
Q99Y38	Putative acid phosphatase OS=Streptococcus pyogenes serotype M1 GN=lppC PE=4 SV=1	871.053	912.728	850.741	1038.9	1304.87	1072.68	713.356	781.24	627.181
Q9A0L8	Putative transcriptional regulator (GntR family) OS=Streptococcus pyogenes serotype M1 GN=SPy_0715 PE=4 SV=1	980.373	902.179	1067.43	1205.63	1163.17	1101.34	681.091	592.006	890.313
Q99XP0	Putative 3-methyl-adenine DNA glycosylase I, constitutive OS=Streptococcus pyogenes serotype M1 GN=tag PE=4 SV=1	584.688	925.441	868.103	1248.98	1444.92	1387.2	739.626	822.25	984.214
Q99ZJ5	Putative ABC transporter (ATP-binding protein) OS=Streptococcus pyogenes serotype M1 GN=SPy_1206 PE=4 SV=1	696.647	664.745	847.615	1153.24	1246.32	1243.48	656.534	743.573	872.825
Q99ZG0	Putative nucleolar protein OS=Streptococcus pyogenes serotype M1 GN=SPy_1246 PE=3 SV=1	683.331	884.093	677.909	1291.45	987.754	1295.3	623.629	797.564	817.593
Q9A1J7	Putative histidine kinase, possibly involved in competence OS=Streptococcus pyogenes serotype M1 GN=SPy_0242 PE=4 SV=2	457.558	467.29	648.475	1157.41	1366.75	1230.42	803.404	687.17	885.602
Q9A177	Putative ribonucleotide reductase 2 OS=Streptococcus pyogenes serotype M1 GN=nrdF.1 PE=4 SV=1	643.292	689.524	811.586	1192.17	1425.44	1215.86	757.83	708.125	967.627
Q9A179	Uncharacterized protein OS=Streptococcus pyogenes serotype M1 GN=SPy_0421 PE=4 SV=1	811.814	940.008	662.105	1068.87	1206.56	1053.67	741.895	738.634	648.99
P65938	Uridylate kinase OS=Streptococcus pyogenes serotype M1 GN=pyrH PE=1 SV=1	850.833	712.003	806.727	1076.89	1148.69	1270.99	745.732	698.83	806.731
Q99YK7	Putative amino acid permease OS=Streptococcus pyogenes serotype M1 GN=aapA PE=4 SV=1	550.39	703.241	655.911	1128.55	1155.68	1175.75	649.295	827.751	756.843
Q99Y01	Uncharacterized protein OS=Streptococcus pyogenes serotype M1 GN=SPy_1939 PE=4 SV=1	1455.82	969.213	1086.52	1123.29	1305.07	1131.69	862.652	741.677	702.328
Q9A114	Putative ABC transporter (ATP-binding protein) OS=Streptococcus pyogenes serotype M1 GN=SPy_0518 PE=4 SV=2	1147.94	1130.41	999.129	1262.46	1323.06	1057.04	783.241	738.146	840.081
Q99YR4	Putative chorismate mutase OS=Streptococcus pyogenes serotype M1 GN=SPy_1576 PE=4 SV=1	842.622	658.405	782.841	1197.56	1157.63	1182.1	791.239	703.37	811.3
P65850	tRNA pseudouridine synthase A OS=Streptococcus pyogenes serotype M1 GN=truA PE=3 SV=1	794.459	704.762	712.219	1236.71	1229.4	1301.1	825.088	738.017	902.272
P59819	Ribosome maturation factor RimP OS=Streptococcus pyogenes serotype M1 GN=rimP PE=3 SV=1	1121.33	932.12	975.482	975.941	1121.76	941.048	738.866	646.825	621.101
P66583	30S ribosomal protein S5 OS=Streptococcus pyogenes serotype M1 GN=rpsE PE=3 SV=1	1174.54	878.79	1024.01	1097.79	1229.62	1074.26	720.512	692.135	875.143
Q99Z42	Putative 1-acylglycerol-3-phosphate O-acyltransferase OS=Streptococcus pyogenes serotype M1 GN=SPy_1410 PE=4 SV=1	831.517	817.752	872.337	1140.96	1249.3	1149.64	818.896	790.038	775.869
Q99XS2	Uncharacterized protein OS=Streptococcus pyogenes serotype M1 GN=SPy_2065 PE=4 SV=1	962.649	807.337	901.826	1075.72	1198.69	1258.61	772.573	801.782	808.309
Q9A1J6	Putative histidine kinase OS=Streptococcus pyogenes serotype M1 GN=SPy_0244 PE=4 SV=1	549.557	570.232	593.261	1060.2	1068.25	1026.04	687.92	761.454	695.008
Q9A0V6	Uncharacterized protein OS=Streptococcus pyogenes serotype M1 GN=SPy_0596 PE=4 SV=1	599.525	760.006	852.064	1134.86	1211	1049.99	682.855	816.966	819.715
Q9A0D3	Putative capsular polysaccharide biosynthesis protein OS=Streptococcus pyogenes serotype M1 GN=SPy_0824 PE=4 SV=1	764.123	750.945	835.428	1155.52	1222.96	1177.79	793.817	733.422	945.813
Q99XR8	Transcriptional regulator CtsR OS=Streptococcus pyogenes serotype M1 GN=ctsR PE=3 SV=1	703.038	913.932	1047.78	969.934	1126.17	1104.84	693.107	734.878	798.283
Q99YU9	Glucose kinase OS=Streptococcus pyogenes serotype M1 GN=glcK PE=4 SV=1	941.088	782.198	909.401	1061.84	1213.8	1061.06	817.577	705.996	815.119
Q9A1I3	Uncharacterized protein OS=Streptococcus pyogenes serotype M1 GN=SPy_0259 PE=4 SV=1	879.234	1020.84	1082.38	1055.29	1164.41	1072.62	750.057	823.721	775.444
Q99ZQ0	Xanthine phosphoribosyltransferase OS=Streptococcus pyogenes serotype M1 GN=xpt PE=3 SV=1	886.245	856.949	884.684	1104.35	1138.35	1173.41	819.448	771.313	860.92
Q9A1U6	ABC transporter (ATP-binding protein) OS=Streptococcus pyogenes serotype M1 GN=adcC PE=4 SV=1	890.789	764.875	871.022	1090.88	1053.78	1163.59	766.74	829.194	779.91
Q9A1V9	50S ribosomal protein L6 OS=Streptococcus pyogenes serotype M1 GN=rplF PE=3 SV=1	1356.25	1001.47	1137.78	1166.4	1161.17	1073.66	776.032	775.121	895.068
Q99Y52	Uncharacterized protein OS=Streptococcus pyogenes serotype M1 GN=SPy_1866 PE=4 SV=1	841.363	838.125	828.059	1188.04	1054.07	1105.11	783.967	780.084	844.337
Q9A150	Uncharacterized protein OS=Streptococcus pyogenes serotype M1 GN=SPy_0464 PE=4 SV=1	745.89	800.058	782.551	1033.96	968.011	1093.5	731.594	779.252	734.239
Q99ZS5	Putative spermidine/putrescine ABC transporter (Periplasmic transport protein) OS=Streptococcus pyogenes serotype M1 GN=potD PE=4 SV=1	1116.38	850.913	965.701	1015.33	990.972	1038.39	791.148	708.545	729.158
Q99Y24	Putative type I site-specific deoxyribonuclease OS=Streptococcus pyogenes serotype M1 GN=hsdM PE=4 SV=1	1780.9	1593.47	1778.8	682.409	697.26	682.388	534.739	534.829	525.847
Q99ZI7	Uncharacterized protein OS=Streptococcus pyogenes serotype M1 GN=SPy_1215 PE=4 SV=1	778.901	641.259	670.585	1039.46	1037.18	989.275	801.482	770.707	811.495
Q99ZW9	Uncharacterized protein OS=Streptococcus pyogenes serotype M1 GN=SPy_1037 PE=4 SV=1	661.742	769.784	732.508	1063.62	1108.07	1101.84	808.579	861.984	875.379
Q9A1E3	Methionine import ATP-binding protein MetN OS=Streptococcus pyogenes serotype M1 GN=metN PE=3 SV=1	764.115	889.334	804.287	1094.61	1104.28	1086.11	876.607	905.613	911.859
P68898	HPr kinase/phosphorylase OS=Streptococcus pyogenes serotype M1 GN=hprK PE=3 SV=1	1041	1142.86	1080.07	874.29	952.062	943.781	1174.5	1173.4	1196.02
Q99YW4	Uncharacterized protein OS=Streptococcus pyogenes serotype M1 GN=SPy_1511 PE=4 SV=1	993.555	1126.55	1084.2	851.282	883.227	851.372	1143.33	1078.26	1092.55
Q99ZA6	D-alanine--D-alanyl carrier protein ligase OS=Streptococcus pyogenes serotype M1 GN=dltA PE=1 SV=1	915.486	973.835	1023.92	840.156	916.314	863.828	1153.47	1103.29	1182.04
Q99ZH8	Putative phosphoglucomutase OS=Streptococcus pyogenes serotype M1 GN=pgmA PE=3 SV=1	1214.53	825.172	947.534	789.384	800.381	818.992	1129.88	1057.65	1022.66
Q9A0U1	Uncharacterized protein OS=Streptococcus pyogenes serotype M1 GN=SPy_0621 PE=4 SV=1	927.559	921.895	944.272	894.212	812.904	948.354	1216.16	1186.53	1215.04
Q99Z67	Putative NADP-dependent glyceraldehyde-3-phosphate dehydrogenase OS=Streptococcus pyogenes serotype M1 GN=gapN PE=4 SV=1	1186.6	1008.09	1087.75	814.583	859.298	849.707	1136.02	1120.14	1200.55
Q9A079	Putative transcriptional regulator OS=Streptococcus pyogenes serotype M1 GN=cpsY PE=4 SV=1	739.042	956.059	887.5	888.55	756.433	829.914	1083.76	1159.35	1168.14
Q9A0X9	Uncharacterized protein OS=Streptococcus pyogenes serotype M1 GN=SPy_0567 PE=4 SV=1	949.98	952.061	911.933	906.889	873.323	990.4	1339.03	1218.26	1316.74
Q9A144	Uncharacterized protein OS=Streptococcus pyogenes serotype M1 GN=SPy_0472 PE=4 SV=1	1015.42	1143.49	1027.18	760.998	849.97	819.126	1144.21	1119.84	1150.78
Q99ZP1	Serine hydroxymethyltransferase OS=Streptococcus pyogenes serotype M1 GN=glyA PE=3 SV=1	782.875	852.552	831.467	844.521	747.959	849.34	1178.08	1172.53	1107.24
P0C0C2	GTP cyclohydrolase 1 OS=Streptococcus pyogenes serotype M1 GN=folE PE=3 SV=1	688.933	672.774	734.392	836.48	813.004	850.275	1060.64	1253.7	1244.17
Q99YL0	Putative cysteine aminopeptidase C OS=Streptococcus pyogenes serotype M1 GN=pepC PE=4 SV=1	1312.38	1042.94	1124.45	857.062	753.923	818.376	1069.04	1142.35	1257.43
Q99ZN6	NADH Oxidase OS=Streptococcus pyogenes serotype M1 GN=nox PE=4 SV=1	1396.32	1179.69	1233.25	752.124	716.833	625.706	942.444	1013.99	1060.66
P65757	Probable manganese-dependent inorganic pyrophosphatase OS=Streptococcus pyogenes serotype M1 GN=ppaC PE=3 SV=1	1343.74	1025.68	1004.97	797.58	740.933	843.267	1242.03	1162.5	1055.66
Q9A086	Putative ATP-dependent Clp proteinase (ATP-binding subunit) OS=Streptococcus pyogenes serotype M1 GN=clpL PE=4 SV=1	1267.22	1437.62	1280.53	733.266	660.168	762.239	1045.58	1073.41	1013.41
P58075	tRNA-specific 2-thiouridylase MnmA OS=Streptococcus pyogenes serotype M1 GN=mnmA PE=3 SV=1	960.433	1422.09	1225.82	791.281	750.036	650.442	1056.65	1094.38	1034.78
Q9A0U9	Glutathione peroxidase OS=Streptococcus pyogenes serotype M1 GN=bsaA PE=3 SV=1	1031.05	1012.5	987.313	658.161	725.109	834.187	1120.63	1095.2	1007.85
Q99XU5	Putative two-component response regulator OS=Streptococcus pyogenes serotype M1 GN=SPy_2027 PE=4 SV=1	950.574	1113.31	1101.61	741.257	783.222	795.248	1080.35	1235.06	1071.89
Q9A0U8	Putative oligopeptidase OS=Streptococcus pyogenes serotype M1 GN=pepF PE=3 SV=1	849.291	1005.74	967.603	824.717	799.041	913.424	1186.37	1311.26	1208.6
Q99YG1	Translation initiation factor IF-2 OS=Streptococcus pyogenes serotype M1 GN=infB PE=3 SV=1	1518.26	1058.59	1186.32	838.159	724.891	798.862	1283.61	1067.99	1145.56
Q99YM2	Putative acetyl-CoA:acetyltransferase OS=Streptococcus pyogenes serotype M1 GN=atoB PE=3 SV=1	986.133	801.054	964.026	775.929	757.156	778.4	1203.69	1100.39	1148.02
Q99ZG8	Putative response regulator OS=Streptococcus pyogenes serotype M1 GN=SPy_1237 PE=4 SV=1	1284.06	1215.57	1208.21	744.386	700.923	578.992	1090.8	1044.08	898.418
Q9A0A3	Peptide deformylase OS=Streptococcus pyogenes serotype M1 GN=fms PE=3 SV=1	962.732	1057.01	1027.16	803.839	729.029	684.887	968.582	1283.44	1186.63
Q9A0L7	Putative tagatose-6-phosphate aldose/ketose isomerase OS=Streptococcus pyogenes serotype M1 GN=agaS PE=4 SV=1	1205.55	1169.12	1223.54	776.423	802.132	687.333	1253.65	1079.56	1187.37
Q9A1L3	Uncharacterized protein OS=Streptococcus pyogenes serotype M1 GN=SPy_0208 PE=4 SV=1	913.553	933.613	901.941	672.739	727.264	769.817	1129.69	1267.12	977.996
P0C0G3	2-amino-4-hydroxy-6-hydroxymethyldihydropteridine pyrophosphokinase OS=Streptococcus pyogenes serotype M1 GN=folK PE=3 SV=1	1119.74	1172.95	1110.25	711.294	801.911	845.093	1257.01	1145.12	1286.6
Q99XT6	Protein low temperature requirement C OS=Streptococcus pyogenes serotype M1 GN=SPy_2045 PE=4 SV=1	980.258	845.424	799.419	707.162	563.044	777.837	1154.92	1124.85	925.071
P69887	Triosephosphate isomerase OS=Streptococcus pyogenes serotype M1 GN=tpiA PE=3 SV=2	2167.03	909.156	1149.3	723.173	733.414	888.984	1399.22	1061.77	1225.4
Q9A0V8	Uncharacterized protein OS=Streptococcus pyogenes serotype M1 GN=SPy_0593 PE=4 SV=1	1357.21	951.96	964.476	686.298	768.22	708.502	1325.27	1077.59	1006.04
Q99Y31	UPF0340 protein SPy_1898/M5005_Spy1614 OS=Streptococcus pyogenes serotype M1 GN=SPy_1898 PE=3 SV=1	1192.94	1150.51	1023.28	835.211	760.273	752.226	1422.47	1126.94	1193.91
Q9A119	Putative XAA-PRO dipeptidase X-PRO dipeptidase OS=Streptococcus pyogenes serotype M1 GN=pepQ PE=1 SV=1	888.514	930.969	910.499	738.43	703.92	783.667	1222	1240.83	1111.26
Q48XR0	Cell division protein SepF OS=Streptococcus pyogenes serotype M1 GN=sepF PE=3 SV=2	1094.11	854.093	933.421	807.134	598.264	755.467	1265.37	1199.16	1011.58
Q99ZQ3	Putative ABC transporter (ATP-binding protein) OS=Streptococcus pyogenes serotype M1 GN=SPy_1133 PE=4 SV=1	745.137	892.647	839.709	961.202	826.75	815.275	1287.14	1541.5	1366.61
Q9A165	Uncharacterized protein OS=Streptococcus pyogenes serotype M1 GN=SPy_0441 PE=4 SV=1	956.335	1331.72	1315.95	1266.5	702.37	1222.55	1618.47	1759.55	1846.69
Q99ZU4	Putative succinic semialdehyde dehydrogenase OS=Streptococcus pyogenes serotype M1 GN=gabD PE=4 SV=1	1416.99	1286.23	928.18	771.346	703.387	514.808	1277.34	1130.67	935.944
Q99ZU9	Putative two-component response regulator OS=Streptococcus pyogenes serotype M1 GN=SPy_1062 PE=4 SV=1	843.471	1170.1	977.731	764.87	580.349	750.06	1208.85	1175.47	1141.69
Q9A046	Putative dTDP-4-keto-6-deoxyglucose-3,5-epimerase OS=Streptococcus pyogenes serotype M1 GN=cpsFP PE=4 SV=1	1049.53	1122.29	1095.02	769.874	586.956	845.25	1334.37	1132.58	1247.13
Q99XT3	Putative pyruvate formate-lyase 2 OS=Streptococcus pyogenes serotype M1 GN=pflD PE=4 SV=1	1045.43	1186.11	937.444	728.8	667.907	517.216	1128.31	1240.3	879.415
P68886	UPF0297 protein SPy_2114/M5005_Spy1797 OS=Streptococcus pyogenes serotype M1 GN=SPy_2114 PE=3 SV=1	1224.14	662.206	773.227	600.98	610.777	848.192	1314.05	1024.76	1161.27
Q99ZH1	Pantothenate kinase OS=Streptococcus pyogenes serotype M1 GN=coaA PE=3 SV=1	1498.52	1094.9	1299.81	743.583	1104.79	828.528	1837.92	1442.02	1358.95
Q99XT5	Putative glycerol dehydrogenase OS=Streptococcus pyogenes serotype M1 GN=gldA PE=4 SV=1	1109.71	1526.92	975.957	665.852	491.315	532.696	914.477	1220.16	800.265
Q99Z29	2,3-bisphosphoglycerate-dependent phosphoglycerate mutase OS=Streptococcus pyogenes serotype M1 GN=gpmA PE=3 SV=2	1603.51	1000.03	1166.24	719.642	675.67	797.155	1629.83	1092.12	1132.92
P66157	50S ribosomal protein L28 OS=Streptococcus pyogenes serotype M1 GN=rpmB PE=3 SV=1	1398.28	1053.96	1340.4	684.121	648.913	651.317	1326.19	1037.33	1125.8
Q99XT4	Transaldolase OS=Streptococcus pyogenes serotype M1 GN=mipB PE=4 SV=1	1287.62	1443.82	1061.89	690.609	671.597	415.671	1026.76	1231.86	895.544
Q9A0X6	Putative drug resistance protein OS=Streptococcus pyogenes serotype M1 GN=SPy_0570 PE=4 SV=1	1249.17	1620.59	1096.49	609.336	730.132	599.982	991.324	1489.8	1000.33
P63443	Acyl carrier protein OS=Streptococcus pyogenes serotype M1 GN=acpP PE=3 SV=1	4905.75	926.606	2248.28	595.698	860.948	599.322	1422.63	878.719	1422.87
Q9A0W3	Uncharacterized protein OS=Streptococcus pyogenes serotype M1 GN=SPy_0587 PE=4 SV=1	1956.47	1180.28	1349.42	756.195	758.497	789.954	1490.52	1292.38	1392.05
Q99ZV6	Peptide methionine sulfoxide reductase MsrB OS=Streptococcus pyogenes serotype M1 GN=msrB PE=3 SV=1	1326.18	901.105	921.191	552.398	582.794	623.834	1209.29	940.112	1059.49
Q9A1Q5	Putative V-type Na+-ATPase subunit E OS=Streptococcus pyogenes serotype M1 GN=ntpE PE=4 SV=1	1128.76	1223.05	820.707	724.182	623.983	503.956	1443.7	1055.57	899.209
P68903	Ribosome-recycling factor OS=Streptococcus pyogenes serotype M1 GN=frr PE=3 SV=1	1999.3	965.348	1216.2	611.145	665.787	714.235	1512.35	1024.98	1148.97
Q99ZJ1	Uncharacterized protein OS=Streptococcus pyogenes serotype M1 GN=SPy_1211 PE=4 SV=1	748.055	1399.01	940.654	813.658	794.407	787.091	1567.94	1467.45	1436.34
Q99ZD8	cAMP factor OS=Streptococcus pyogenes serotype M1 GN=cfa PE=4 SV=2	1109.21	1186.31	1109.79	780.82	633.614	667.586	1324.42	1400.47	1165.59
P10520	Streptokinase A OS=Streptococcus pyogenes serotype M1 GN=ska PE=4 SV=2	851.776	549.209	626.785	898.902	630.436	851.184	1884.23	1119.81	1446.63
Q9A128	Uncharacterized protein OS=Streptococcus pyogenes serotype M1 GN=SPy_0502 PE=4 SV=2	823.573	1200.83	717.414	611.591	897.982	756.045	1282.81	1761.35	1232.37
Q9A078	Uncharacterized protein OS=Streptococcus pyogenes serotype M1 GN=SPy_0899 PE=4 SV=1	657.21	927.833	869.698	716.076	607.525	731.275	1273.52	1344.7	1318.72
P0C0G1	Dihydropteroate synthase OS=Streptococcus pyogenes serotype M1 GN=folP PE=3 SV=1	1158.3	1038.6	960.917	663.205	633.634	715.273	1290.26	1284.44	1316.73
P68892	Protein GrpE OS=Streptococcus pyogenes serotype M1 GN=grpE PE=3 SV=1	2164.43	1045.47	992.643	620.016	650.795	769.684	1615.81	1300.81	1167.3
Q9A0H9	Uncharacterized protein OS=Streptococcus pyogenes serotype M1 GN=SPy_0770 PE=4 SV=1	703.505	1064.71	725.191	660.265	464.733	619.016	1187.4	1469.93	936.596
P66526	30S ribosomal protein S21 OS=Streptococcus pyogenes serotype M1 GN=rpsU PE=3 SV=1	1865.83	909.616	1241.3	576.564	653.724	794.798	1732.77	1125.54	1346.83
P66424	30S ribosomal protein S14 OS=Streptococcus pyogenes serotype M1 GN=rpsN PE=3 SV=1	822.212	784.978	671.832	593.651	617.82	732.616	1499.62	1402.01	1235.82
Q9A133	Uncharacterized protein OS=Streptococcus pyogenes serotype M1 GN=SPy_0492 PE=4 SV=1	1550.99	3394.18	1455.38	1173.15	1174.68	897.939	2566.86	1830.46	2535.38
Q99XV4	Uncharacterized protein OS=Streptococcus pyogenes serotype M1 GN=SPy_2006 PE=4 SV=1	1398.21	814.324	819.577	659.75	819.613	496.042	1979.54	1266.13	993.603
Q99ZV7	Putative collagen-like protein OS=Streptococcus pyogenes serotype M1 GN=SPy_1054 PE=4 SV=2	899.321	1542.99	508.19	938.333	567.296	706.299	1669.59	2011.55	1133.3
Q7DAK9	Mitogenic factor OS=Streptococcus pyogenes serotype M1 GN=mf PE=4 SV=1	2570.96	1274.5	1291.66	1106.61	487.324	642.172	1980.23	1525.67	1371.02
P60080	UPF0291 protein SPy_1687/M5005_Spy1383 OS=Streptococcus pyogenes serotype M1 GN=SPy_1687 PE=3 SV=1	1611.51	916.646	1106.26	555.915	514.882	771.152	1556.98	1161.6	1318.23
P63927	Phosphopentomutase OS=Streptococcus pyogenes serotype M1 GN=deoB PE=3 SV=1	1069.26	1101.07	801.591	729.188	564.573	758.722	1841.77	1456	1295.29
Q9A0I6	ATP synthase epsilon chain OS=Streptococcus pyogenes serotype M1 GN=atpC PE=3 SV=1	996.508	769.928	935.837	756.814	569.32	708.081	1993.82	1267.56	1366.52
Q9A035	Uncharacterized protein OS=Streptococcus pyogenes serotype M1 GN=SPy_0947 PE=4 SV=1	2234.13	1145.52	1478.26	398.645	707.992	694.368	1910.19	982.673	1257.69
Q9A1S0	Uncharacterized protein OS=Streptococcus pyogenes serotype M1 GN=SPy_0130 PE=4 SV=1	1734.35	1037.58	1230.44	568.219	486.152	600.533	1600.23	1115.92	1110.25
Q9A1S2	Pilin OS=Streptococcus pyogenes serotype M1 GN=SPy_0128 PE=1 SV=1	1592.2	1199.01	1111.08	633.788	426.75	458.251	1507.56	1025.19	990.688
Q99Y75	Thioredoxin OS=Streptococcus pyogenes serotype M1 GN=trx PE=3 SV=1	2462.04	704.096	927.215	552.809	459.917	666.239	1779.04	1256.37	1108.79
Q99XL4	Uncharacterized protein OS=Streptococcus pyogenes serotype M1 GN=SPy_2152 PE=4 SV=1	690.041	512.658	691.01	544.149	806.97	495.255	2091.06	1417.15	1058.58
Q9A147	Putative 42 kDa protein OS=Streptococcus pyogenes serotype M1 GN=SPy_0469 PE=4 SV=1	805.233	720.238	381.895	695.136	768.817	434.776	1799.34	2256.6	652.248
Q9A0K5	Putative extracellular matrix binding protein OS=Streptococcus pyogenes serotype M1 GN=epf PE=4 SV=1	1686.5	1106.7	974.695	531.585	486.85	476.653	1724.33	965.497	1073.36
Q99XQ4	Putative PTS system enzyme II OS=Streptococcus pyogenes serotype M1 GN=SPy_2097 PE=4 SV=1	1956.75	1036.2	826.394	725.733	546.356	386.187	1720.3	1490.15	1026.42
Q99YU8	Uncharacterized protein OS=Streptococcus pyogenes serotype M1 GN=SPy_1530 PE=4 SV=1	970.543	750.988	917.541	561.436	545.17	652.587	1921.2	1258.92	1390.06
Q9A0S2	Uncharacterized protein OS=Streptococcus pyogenes serotype M1 GN=SPy_0646 PE=4 SV=1	858.843	1121.77	864.027	699.755	561.526	633.344	1865.27	1718.16	1369.75
P0C0I1	Superoxide dismutase [Mn] OS=Streptococcus pyogenes serotype M1 GN=sodA PE=3 SV=2	846.575	1082.65	666.559	724.784	365.922	752.064	2281.76	1518.58	1091.92
Q9A0A8	Putative peptidoglycan hydrolase OS=Streptococcus pyogenes serotype M1 GN=mur1.2 PE=4 SV=1	1219.3	1223.17	701.402	801.675	556.744	552.75	1771.37	2030.67	1368.19
Q9A121	Putative lactoylglutathione lyase OS=Streptococcus pyogenes serotype M1 GN=gloA PE=4 SV=1	1051.86	666.706	784.405	509.923	599.736	602.954	1919.39	1561.18	1396.44
Q99ZU1	Putative dipeptidase OS=Streptococcus pyogenes serotype M1 GN=SPy_1070 PE=4 SV=1	1117.97	1156.27	860.979	577.036	516.473	596.554	1912.43	1629.55	1456.46
Q9A1C0	Uncharacterized protein OS=Streptococcus pyogenes serotype M1 GN=SPy_0357 PE=4 SV=1	777.03	1215.57	938.778	599.243	595.04	426.142	1532.66	1829.2	1727.1
Q7DAL3	Collagen-like surface protei OS=Streptococcus pyogenes serotype M1 GN=scl PE=4 SV=1	822.219	900.814	538.794	694.281	474.812	463.443	2381.47	1669.63	1136.3
Q99Z95	Uncharacterized protein OS=Streptococcus pyogenes serotype M1 GN=SPy_1332 PE=4 SV=1	1035.26	579.368	974.664	480.698	611.127	747.687	2745.72	1202.77	1907.94
P67467	Exodeoxyribonuclease 7 small subunit OS=Streptococcus pyogenes serotype M1 GN=xseB PE=3 SV=1	3049.12	809.11	1703.6	288.631	494.346	416.507	1873.37	906.656	1241.61
P0C0J1	Streptopain OS=Streptococcus pyogenes serotype M1 GN=speB PE=1 SV=1	1097.14	1606.66	1172.18	447.811	393.339	407.803	1495.49	1582.04	1201.13
Q9A1Z8	Putative secreted protein OS=Streptococcus pyogenes serotype M1 GN=SPy_0019 PE=4 SV=1	1885.05	1049.14	1120.35	464.781	421.768	371.524	1845.89	1426.86	1107.21
Q99XV5	UPF0337 protein SPy_2005/M5005_Spy1709 OS=Streptococcus pyogenes serotype M1 GN=SPy_2005 PE=3 SV=1	2752.84	861.927	1015.08	341.594	383.135	507.1	2115.73	1212.1	1041.86
Q99YY5	Putative repressor-phage associated OS=Streptococcus pyogenes serotype M1 GN=SPy_1486 PE=4 SV=1	1424.36	988.165	1095.74	268.313	354.635	338.898	1527.76	1037.01	947.858
Q99ZY5	Uncharacterized protein OS=Streptococcus pyogenes serotype M1 GN=SPy_1017 PE=4 SV=1	1000.94	1056.85	624.297	331.413	273.094	434.542	1406.56	1822.95	1011.59
Q99ZE6	UPF0337 protein SPy_1261/M5005_Spy0972 OS=Streptococcus pyogenes serotype M1 GN=SPy_1261 PE=3 SV=1	1527.23	916.897	849.607	349.062	286.058	504.783	2383.53	1465.37	1152.04
Q99XV0	M protein type 1 OS=Streptococcus pyogenes serotype M1 GN=emm1 PE=4 SV=1	3105.28	1624.83	1064.04	320.611	289.028	253.948	1765.73	1407.72	876.862
Q9A0W9	Uncharacterized protein OS=Streptococcus pyogenes serotype M1 GN=SPy_0577 PE=4 SV=1	2232.46	866.5	1094.74	361.474	333.131	325.789	2357.03	1187.62	1363.36
Q9A028	Uncharacterized protein OS=Streptococcus pyogenes serotype M1 GN=SPy_0959 PE=4 SV=1	899.342	1355.91	751.987	218.31	304.191	233.381	1231.41	1549.4	858.019
Q9A0F2	Ferredoxin OS=Streptococcus pyogenes serotype M1 GN=SPy_0801 PE=4 SV=1	232.419	126.33	221.601	161.875	157.585	159.6	2671.61	2350.15	2793.18
Q9A0F1	Uncharacterized protein OS=Streptococcus pyogenes serotype M1 GN=SPy_0802 PE=4 SV=1	697.789	580.838	625.807	43.3186	37.7047	112.819	2368.38	2879.63	2237.93
P65620	Aspartate carbamoyltransferase OS=Streptococcus pyogenes serotype M1 GN=pyrB PE=3 SV=1	441.74	712.094	683.442	1225.11	862.966	2832.14	524.415	723.687	857.129
Q9A0T4	Putative PTS dependent N-acetyl-galactosamine-IIB component OS=Streptococcus pyogenes serotype M1 GN=agaV PE=1 SV=1	2032.98	1509.85	1256.23	1142.65	1338.12	608.242	483.502	487.033	529.241
Q9A1I9	Putative sugar transporter sugar binding lipoprotein OS=Streptococcus pyogenes serotype M1 GN=SPy_0252 PE=4 SV=1	1527.46	1285.24	871.052	1196.53	1547.74	519.592	806.558	530.539	356.934
Q99YZ0	Uncharacterized protein OS=Streptococcus pyogenes serotype M1 GN=SPy_1478 PE=4 SV=1	334.37	1363.4	1255.83	656.295	661.904	1158.4	549.939	468.23	285.573
Q99YI2	Uncharacterized protein OS=Streptococcus pyogenes serotype M1 GN=SPy_1691 PE=4 SV=1	744.375	844.892	1118.34	1402.66	1907.68	1112.71	826.808	723.717	785.415
Q99ZV1	Putative phospotransferase system (PTS), enzyme II component D OS=Streptococcus pyogenes serotype M1 GN=SPy_1060 PE=4 SV=2	1696.85	1679.92	1568.29	875.567	1296.41	682.3	621.045	483.065	408.572
Q99Y34	Uncharacterized protein OS=Streptococcus pyogenes serotype M1 GN=SPy_1892 PE=4 SV=1	952.573	1198.19	601.486	754.295	1691.61	962.885	692.192	770.714	366.744
Q9A1N8	Uncharacterized protein OS=Streptococcus pyogenes serotype M1 GN=SPy_0175 PE=4 SV=1	1563.46	613.702	651.432	784.552	879.145	365.169	479.088	364.485	254.907
P67363	UPF0223 protein SPy_1248/M5005_Spy0958 OS=Streptococcus pyogenes serotype M1 GN=SPy_1248 PE=3 SV=1	705.155	587.468	648.748	898.64	1768.1	849.774	637.703	688.905	584.603
Q9A0K4	Streptolysin S associated ORF OS=Streptococcus pyogenes serotype M1 GN=sagC PE=4 SV=1	1843.22	1367.4	1009.32	1095.31	1085.73	577.274	609.33	528.501	429.784
Q99Y12	Galactose-6-phosphate isomerase subunit LacA 2 OS=Streptococcus pyogenes serotype M1 GN=lacA2 PE=3 SV=1	2466.42	1694.42	839.623	964.357	832.002	242.871	586.133	422.413	170.201
Q9A124	Uncharacterized protein OS=Streptococcus pyogenes serotype M1 GN=SPy_0507 PE=4 SV=1	667.229	600.445	797.589	1159.95	1729.28	1108.64	789.051	809.356	763.326
Q99Z28	Putative dihydroorotate dehydrogenase A (fumarate) OS=Streptococcus pyogenes serotype M1 GN=pyrD PE=3 SV=1	593.152	770.248	743.581	915.007	1193.67	1551.29	560.142	840.762	765.886
Q99XW1	Mitogenic exotoxin Z OS=Streptococcus pyogenes serotype M1 GN=smeZ PE=4 SV=1	506.674	571.223	467.988	1089.16	1074.26	736.231	588.538	738.71	395.724
Q9A0K3	Uncharacterized protein OS=Streptococcus pyogenes serotype M1 GN=SPy_0741 PE=4 SV=1	1740.13	986.991	1115.36	797.829	1041.97	511.687	707.65	316.234	389.197
P0C0I3	Streptolysin O OS=Streptococcus pyogenes serotype M1 GN=slo PE=3 SV=1	914.258	822.093	654.666	1612.55	1124.28	1004.41	1006.38	618.558	642.38
Q99YG3	Putative esterase OS=Streptococcus pyogenes serotype M1 GN=SPy_1718 PE=4 SV=1	590.291	403.566	301.054	1410.19	1093.19	1596.66	1047.92	840.514	606.182
Q99Z72	Uncharacterized protein OS=Streptococcus pyogenes serotype M1 GN=SPy_1366 PE=4 SV=1	511.536	740.569	702.586	798.63	1007.18	1132.89	437.064	695.373	663.102
Q9A1U2	Putative penicillin-binding protein 1b OS=Streptococcus pyogenes serotype M1 GN=pbp1b PE=4 SV=1	527.094	943.551	459.997	1165.6	1001.26	1425.33	587.176	965.222	651.82
Q99XK6	Putative cadmium resistance protein OS=Streptococcus pyogenes serotype M1 GN=cadD PE=4 SV=1	545.268	718.479	773.914	1161.06	1512.69	1166.22	784.058	826.618	779.03
Q99XW7	Uncharacterized protein OS=Streptococcus pyogenes serotype M1 GN=SPy_1989 PE=4 SV=1	1125.92	548.202	975.829	1041.76	1394.94	1209.83	946.795	565.016	762.532
Q99Y07	50S ribosomal protein L13 OS=Streptococcus pyogenes serotype M1 GN=rplM PE=3 SV=1	1060.44	947.857	984.623	1257.16	912.701	1016.91	530.755	664.005	809.032
P0C0H1	Hyaluronan synthase OS=Streptococcus pyogenes serotype M1 GN=hasA PE=3 SV=1	921.318	1034.26	845.754	1444.23	1384.45	898.315	654.415	881.111	809.573
P67400	Uracil phosphoribosyltransferase OS=Streptococcus pyogenes serotype M1 GN=upp PE=3 SV=1	657.239	643.09	770.902	969.855	1187.44	1376.11	728.935	742.936	766.107
Q99ZS7	Putative spermidine / putrescine ABC transporter (Permease protein) OS=Streptococcus pyogenes serotype M1 GN=potB PE=3 SV=1	968.125	885.215	1060.84	1115.28	1428.07	1068.29	745.648	671.397	882.726
P0C0F5	UDP-glucose 6-dehydrogenase OS=Streptococcus pyogenes serotype M1 GN=hasB PE=3 SV=1	859.043	828.23	1003.91	1322.52	1511	1003.89	854.509	756.267	851.562
Q99YW9	Putative amino acid ABC transporter (ATP-binding protein) OS=Streptococcus pyogenes serotype M1 GN=SPy_1506 PE=4 SV=1	820.764	751.725	941.243	1237.15	1197.63	950.663	748.947	708.008	718.6
Q9A1Z1	Amidophosphoribosyltransferase OS=Streptococcus pyogenes serotype M1 GN=purF PE=3 SV=1	615.684	970.744	765.279	851.979	1248.79	1166.27	569.973	844.404	695.16
Q9A1V4	Protein translocase subunit SecY OS=Streptococcus pyogenes serotype M1 GN=secY PE=3 SV=1	809.257	900.033	969.922	1184.36	1273.19	1071.92	777.268	759.239	759.181
P63703	Tagatose 1,6-diphosphate aldolase 1 OS=Streptococcus pyogenes serotype M1 GN=lacD1 PE=1 SV=1	2263.38	1425.88	852.487	1146.88	963.451	317.228	745.969	575.01	265.672
Q9A1Z2	Putative phosphoribosylformylglycinamidine synthase II OS=Streptococcus pyogenes serotype M1 GN=SPy_0025 PE=4 SV=1	699.351	905.023	683.994	1027.03	1408.39	1119.7	626.515	950.674	756.277
Q99QN1	Putative exotoxin (Superantigen) OS=Streptococcus pyogenes serotype M1 GN=speJ PE=4 SV=1	816.731	1186.65	746.502	1610.2	1211.6	970.666	717.777	989.523	785.055
Q99Y13	Galactose-6-phosphate isomerase subunit LacB 2 OS=Streptococcus pyogenes serotype M1 GN=lacB2 PE=3 SV=1	2497.88	1647.13	882.012	1047.61	995.538	296.365	760.594	500.523	278.684
Q9A1U3	Tyrosine--tRNA ligase OS=Streptococcus pyogenes serotype M1 GN=tyrS PE=3 SV=1	747.519	763.28	894.058	1110.2	936.001	1245.33	725.831	684.779	764.245
Q99YR2	Putative acetate kinase OS=Streptococcus pyogenes serotype M1 GN=SPy_1580 PE=4 SV=1	353.635	390.83	390.088	933.063	1178.47	937.291	635.351	823.781	558.204
Q99Z64	Putative glutaredoxin OS=Streptococcus pyogenes serotype M1 GN=nrdH PE=4 SV=1	1030.06	696.687	639.607	824.557	1097.89	1302.49	664.233	800.743	671.759
Q9A011	Uncharacterized protein OS=Streptococcus pyogenes serotype M1 GN=SPy_0981 PE=4 SV=1	1984.23	832.291	2065.27	966.488	1864.48	745.021	925.061	575.428	882.871
Q9A1Z0	Phosphoribosylformylglycinamidine cyclo-ligase OS=Streptococcus pyogenes serotype M1 GN=purM PE=3 SV=1	720.496	886.802	819.896	952.176	1624.83	1181.4	648.97	944.654	953.86
Q99ZV5	UPF0324 membrane protein SPy_1056/M5005_Spy0779 OS=Streptococcus pyogenes serotype M1 GN=SPy_1056 PE=3 SV=1	635.483	816.989	818.71	1111.11	1268.22	946.462	650.433	887.965	715.921
Q99YE9	Uncharacterized protein OS=Streptococcus pyogenes serotype M1 GN=SPy_1735 PE=4 SV=1	785.563	743.308	858.311	1272.35	1415.01	1218.34	903.14	719.066	1030.35
Q9A1E0	Serine/threonine transporter SstT OS=Streptococcus pyogenes serotype M1 GN=sstT PE=3 SV=1	848.593	734.074	960.079	852.263	1146.85	908.707	585.411	685.879	710.507
Q99ZD6	Putative amino acid ABC transporter (ATP-binding protein) OS=Streptococcus pyogenes serotype M1 GN=SPy_1275 PE=4 SV=2	818.093	839.148	915.254	1240.91	998.743	1190.87	720.74	793.222	833.913
Q99YE7	Uncharacterized protein OS=Streptococcus pyogenes serotype M1 GN=SPy_1737 PE=4 SV=1	566.708	663.314	682.614	1046.72	1083.01	1163.57	641.849	759.792	862.133
Q99Y14	Tagatose-6-phosphate kinase OS=Streptococcus pyogenes serotype M1 GN=lacC PE=3 SV=1	1708.03	1472.54	805.553	1436.13	1121.53	377.902	942.437	678.397	403.206
Q99ZC4	Uncharacterized protein OS=Streptococcus pyogenes serotype M1 GN=SPy_1290 PE=4 SV=1	886.753	947.984	829.057	1318.2	1465.44	1074.79	845.722	868.428	960.734
P67051	Thymidylate synthase OS=Streptococcus pyogenes serotype M1 GN=thyA PE=3 SV=1	338.473	542.152	600.373	1391.21	1134.14	1651.5	699.28	999.949	1215.77
Q9A1J4	Ribonuclease P protein component OS=Streptococcus pyogenes serotype M1 GN=rnpA PE=3 SV=2	937.944	1039.61	918.897	933.491	979.405	1132.7	647.104	836.746	643.493
Q9A1F8	Oligopeptidepermease OS=Streptococcus pyogenes serotype M1 GN=oppC PE=3 SV=1	489.437	753.156	744.204	1026.51	914.496	1105.97	590.342	873.513	669.144
Q99XL2	Uncharacterized protein OS=Streptococcus pyogenes serotype M1 GN=SPy_2154 PE=4 SV=1	732.839	934.169	945.424	1082.82	1366.76	1136.03	936.377	706.502	878.097
Q99Y21	Putative salivaricin A ABC transporter (ATP-binding protein) OS=Streptococcus pyogenes serotype M1 GN=salX PE=4 SV=1	1454.63	1248.82	898.751	1361.47	1156.29	564.664	891.723	721.814	559.094
Q9A0S8	Putative 2-dehydro-3-deoxyphosphogluconate aldolase/4-hydroxy-2-oxoglutarate aldolase OS=Streptococcus pyogenes serotype M1 GN=kgdA PE=4 SV=1	689.373	566.769	930.285	1277.31	1802.48	1140.03	1051.74	793.042	1135.79
Q99ZD7	Putative amino acid ABC transporter, periplasmic amino acid-binding protein OS=Streptococcus pyogenes serotype M1 GN=SPy_1274 PE=4 SV=1	741.688	844.993	935.841	1010.75	1224.53	1009.8	644.228	819.558	830.149
Q9A1S9	Pyrroline-5-carboxylate reductase OS=Streptococcus pyogenes serotype M1 GN=proC PE=1 SV=1	573.807	779.18	749.912	1136.5	1148.39	1237.96	635.082	933.485	922.296
Q9A1Y0	Uncharacterized protein OS=Streptococcus pyogenes serotype M1 GN=SPy_0039 PE=1 SV=1	880.789	982.021	911.848	1177.73	1332.65	1320.4	820.355	853.266	1041.04
Q99YG0	Putative ribosomal protein OS=Streptococcus pyogenes serotype M1 GN=SPy_1722 PE=4 SV=2	700.919	1025.35	792.024	901.077	1124.34	918.662	587.095	933.116	571.109
Q99XY2	Phosphatidate cytidylyltransferase OS=Streptococcus pyogenes serotype M1 GN=cdsA PE=3 SV=1	703.232	937.241	897.47	946.663	1058.46	1002.12	625.515	738.862	773.273
Q99ZY4	Putative ABC transport protein (Permease) OS=Streptococcus pyogenes serotype M1 GN=SPy_1018 PE=3 SV=1	301.687	987.104	753.082	1335.41	348.202	1052.61	409.49	987.977	548.87
Q99YM5	Guanylate kinase OS=Streptococcus pyogenes serotype M1 GN=gmk PE=3 SV=1	1174.79	1009.02	1173.62	1004.84	1312.09	1058.64	855.049	716.292	837.137
Q99ZW1	CRISPR-associated endonuclease Cas1 OS=Streptococcus pyogenes serotype M1 GN=cas1 PE=1 SV=1	458.271	473.99	618.887	812.098	1005.36	744.062	599.33	726.771	502.41
Q99XQ8	Putative regulatory protein OS=Streptococcus pyogenes serotype M1 GN=SPy_2091 PE=4 SV=1	1467.22	1341.63	798.349	850.598	1109.3	725.52	724.106	885.886	311.996
Q9A1X9	Uncharacterized protein OS=Streptococcus pyogenes serotype M1 GN=SPy_0040 PE=4 SV=1	808.056	1091.31	999.027	939.847	1314.08	1052.65	709.88	869.135	791.073
Q99ZQ6	Pseudouridine synthase OS=Streptococcus pyogenes serotype M1 GN=SPy_1127 PE=3 SV=1	699.021	892.48	992.715	1215.09	1386.83	1103.14	762.068	849.743	1047.02
Q99XT1	Putative PTS system, enzyme IIB OS=Streptococcus pyogenes serotype M1 GN=SPy_2051 PE=4 SV=1	2711.29	1919.31	1114.52	1223.98	821.559	355.406	533.487	745.106	444.519
Q9A1Z9	Putative amino acid permease OS=Streptococcus pyogenes serotype M1 GN=SPy_0016 PE=4 SV=1	454.905	889.56	829.92	1105.6	1101.4	1009.16	594.868	899.39	815.015
Q99Z27	Putative heavy metal-transporting ATPase OS=Streptococcus pyogenes serotype M1 GN=SPy_1434 PE=3 SV=1	946.377	1092.98	918.611	1106.72	940.896	809.23	680.447	792.462	580.338
Q9A1X6	Uncharacterized protein OS=Streptococcus pyogenes serotype M1 GN=SPy_0045 PE=4 SV=1	607.225	1486.56	903.502	1541.79	1576.92	1858.29	992.582	1209.55	1377.1
Q9A1M7	Uncharacterized protein OS=Streptococcus pyogenes serotype M1 GN=SPy_0186 PE=4 SV=1	653.534	1153.92	763.05	1135.03	1069.53	1339.39	848.281	861.678	840.702
P66084	50S ribosomal protein L19 OS=Streptococcus pyogenes serotype M1 GN=rplS PE=3 SV=1	1060.37	962.937	982.462	1146.15	1106.88	996.716	714.088	768.159	860.519
Q99YF3	Putative cell-cycle regulation histidine triad (HIT) protein OS=Streptococcus pyogenes serotype M1 GN=hit PE=4 SV=1	875.897	642.832	814.403	1041.21	1010.17	1222.18	837.651	674.94	852.36
Q99Z78	UDP-N-acetylglucosamine 1-carboxyvinyltransferase 2 OS=Streptococcus pyogenes serotype M1 GN=murA2 PE=3 SV=1	787.95	1022.15	905.458	1230.5	1080.61	1083.91	709.004	839.747	905.165
Q9A1D8	Putative V-type Na+-ATPase subunit J OS=Streptococcus pyogenes serotype M1 GN=ntpJ PE=4 SV=2	794.115	623.557	583.661	1218.7	892.711	1137.85	873.48	654.797	823.354
Q9A1I5	Putative acylneuraminate lyase OS=Streptococcus pyogenes serotype M1 GN=nanH PE=3 SV=1	3020.66	2064.8	1084.07	1219.29	1275.82	611.774	830.581	779.334	641.148
Q99XL1	Uncharacterized protein OS=Streptococcus pyogenes serotype M1 GN=SPy_2155 PE=4 SV=1	631.766	928.108	915.966	1246.56	1328.16	1240.29	803.292	932.499	1029.71
Q99ZY3	Putative ABC transporter (ATP-binding protein) OS=Streptococcus pyogenes serotype M1 GN=SPy_1019 PE=4 SV=1	870.05	1221.22	1312.98	1180.61	1110.87	1021.47	715.622	802.573	893.444
Q99Y67	Uncharacterized protein OS=Streptococcus pyogenes serotype M1 GN=SPy_1845 PE=4 SV=1	407.986	1117.59	716.797	911.719	1295.27	1130.61	478.91	1117.97	834.662
P0C0D6	50S ribosomal protein L4 OS=Streptococcus pyogenes serotype M1 GN=rplD PE=3 SV=1	1925.92	1088.51	1393.36	1064.31	1133.12	925.484	730.886	716.688	828.435
Q7DAN2	Nicotine adenine dinucleotide glycohydrolase OS=Streptococcus pyogenes serotype M1 GN=nga PE=4 SV=1	781.402	686.121	746.158	1381.28	948.321	804.878	975.91	662.128	646.626
Q99YS3	Uncharacterized protein OS=Streptococcus pyogenes serotype M1 GN=SPy_1566 PE=1 SV=1	791.638	919.881	681.677	1174.45	952.277	1050.68	785.979	724.517	806.576
Q99YT7	Uncharacterized protein OS=Streptococcus pyogenes serotype M1 GN=SPy_1543 PE=4 SV=1	1246.39	1653.98	849.398	1169.05	1041.83	480.893	790.713	804.459	367.895
P0C0H7	Inosine-5'-monophosphate dehydrogenase OS=Streptococcus pyogenes serotype M1 GN=guaB PE=3 SV=2	1059.09	1026.93	1111.65	1059.44	1198.62	1195.28	813.394	788.502	919.491
P68890	Glutamyl-tRNA(Gln) amidotransferase subunit C OS=Streptococcus pyogenes serotype M1 GN=gatC PE=3 SV=1	1284.57	734.152	979.245	957.486	840.764	1335.53	942.242	554.718	794.742
Q99XQ1	UPF0246 protein SPy_2104/M5005_Spy1788 OS=Streptococcus pyogenes serotype M1 GN=SPy_2104 PE=3 SV=1	1333.72	941.381	1148.08	958.212	1144.43	1044.47	831.815	638.809	833.277
Q9A1S6	Uncharacterized protein OS=Streptococcus pyogenes serotype M1 GN=SPy_0117 PE=4 SV=1	475.151	560.006	688.68	821.702	889.796	836.692	687.264	741.495	437.059
Q9A1S3	Signal peptidase I OS=Streptococcus pyogenes serotype M1 GN=SPy_0127 PE=3 SV=1	620.338	934.713	522.411	1207.19	769.062	1211.04	707.015	908.259	720.056
Q9A1X2	50S ribosomal protein L23 OS=Streptococcus pyogenes serotype M1 GN=rplW PE=3 SV=1	1948.18	1009.17	1334.39	1026.8	1277.69	872.536	738.09	742.561	849.349
Q9A1Q6	V-type Na+-ATPase subunit K OS=Streptococcus pyogenes serotype M1 GN=ntpK PE=3 SV=1	653.533	1306.76	758.332	1168.78	1516.67	1056.57	668.359	1089.94	989.863
Q99Y99	Immunogenic secreted-like protein OS=Streptococcus pyogenes serotype M1 GN=isp2 PE=4 SV=1	658.481	1167.06	454.033	1410.17	970.555	871.903	908.936	1026.03	459.364
Q99YV8	Pyridoxal phosphate homeostasis protein OS=Streptococcus pyogenes serotype M1 GN=SPy_1519 PE=3 SV=1	843.713	1103.43	1098.94	1031.73	1581.99	1131.63	752.951	927.522	1080.47
Q9A0S0	Aminotransferase OS=Streptococcus pyogenes serotype M1 GN=aspC PE=3 SV=1	929.877	793.32	917.331	1070.09	1238.08	1124.14	784.293	844.794	903.654
Q9A1M9	Putative glycine-betaine binding permease protein OS=Streptococcus pyogenes serotype M1 GN=opuABC PE=3 SV=1	991.027	699.521	782.553	1066.55	1114.56	1412.84	985.282	827.682	846.329
Q99YW1	Uncharacterized protein OS=Streptococcus pyogenes serotype M1 GN=SPy_1515 PE=4 SV=1	672.696	983.701	868.747	943.15	1176.22	1104.51	660.646	964.587	764.006
Q99Y54	Putative DNA polymerase III epsilon subunit OS=Streptococcus pyogenes serotype M1 GN=dnaQ PE=4 SV=1	1592.38	1350.4	1966.72	1368.19	801.714	1295.14	964.984	724.161	879.692
Q99ZK9	Citrate lyase acyl carrier protein OS=Streptococcus pyogenes serotype M1 GN=citD PE=3 SV=1	1621.1	1048.38	1104.85	984.02	954.176	818.825	751.542	688.385	605.357
Q99XX8	Putative pullulanase OS=Streptococcus pyogenes serotype M1 GN=pulA PE=3 SV=1	1217.61	958.926	823.285	1114.87	967.926	934.113	803.482	803.341	632.517
Q9A1X8	Putative acyltransferase OS=Streptococcus pyogenes serotype M1 GN=SPy_0041 PE=4 SV=1	862.72	1178.19	1094.39	875.005	1104.51	1068.63	710.445	848.116	704.017
Q9A190	Thymidylate kinase OS=Streptococcus pyogenes serotype M1 GN=tmk PE=3 SV=1	799.456	933.336	920.568	1139.84	1235.59	1207.88	779.446	939.802	941.817
Q9A205	Transcription-repair-coupling factor OS=Streptococcus pyogenes serotype M1 GN=trcF PE=3 SV=1	787.883	884.56	890.64	1056.25	1194.38	1023.72	785.966	803.717	844.657
Q99Y89	Putative sucrose operon repressor OS=Streptococcus pyogenes serotype M1 GN=scrR PE=4 SV=1	1220.17	849.765	1156.22	908.389	1063.15	866.59	728.331	655.866	726.98
Q9A1B3	Tyrosine recombinase XerD-like OS=Streptococcus pyogenes serotype M1 GN=SPy_0365 PE=3 SV=1	747.029	779.037	855.699	1035.35	1088.49	1096.4	741.943	873.614	781.964
Q9A1F5	Uncharacterized protein OS=Streptococcus pyogenes serotype M1 GN=SPy_0305 PE=4 SV=1	789.217	911.033	870.446	982.533	1272.3	1162.29	745.844	858.029	940.564
Q99Y32	Uncharacterized protein OS=Streptococcus pyogenes serotype M1 GN=SPy_1897 PE=4 SV=1	576.405	703.97	583.204	1198.9	1059.88	1164.85	815.636	911.141	825.225
Q99YH0	Putative PTS system, enzyme IIC component OS=Streptococcus pyogenes serotype M1 GN=SPy_1709 PE=4 SV=1	1230.64	1589.27	907.578	1171.8	1837.74	518.282	1010.64	1089.34	543.656
Q9A1H0	Putative glutamine-binding periplasmic protein OS=Streptococcus pyogenes serotype M1 GN=SPy_0277 PE=3 SV=2	854.802	908.996	905.752	1063.11	1000.64	974.221	708.64	774.682	798.232
Q99YE4	Putative mannose-specific phosphotransferase system component IID OS=Streptococcus pyogenes serotype M1 GN=manN PE=4 SV=1	931.599	791.354	915.428	1082.33	1535.92	1027.58	869.942	1022.52	846.793
Q99XH3	Uncharacterized protein OS=Streptococcus pyogenes serotype M1 GN=SPy_2209 PE=4 SV=1	1030.42	1225.38	1218.59	1194.39	1235.51	1082.87	938.004	823.722	879.319
Q99YP8	Putative hyaluronidase OS=Streptococcus pyogenes serotype M1 GN=SPy_1600 PE=4 SV=1	756.232	901.58	892.924	1227.76	1331.44	1025.27	806.276	862.686	1029.28
Q9A036	Putative P1-type antirepressor-phage associated OS=Streptococcus pyogenes serotype M1 GN=SPy_0946 PE=4 SV=1	468.342	1421.62	1013.07	1101.41	946.857	1026.01	1090.39	545.418	678.814
P0C0D8	UDP-N-acetylmuramoylalanine--D-glutamate ligase OS=Streptococcus pyogenes serotype M1 GN=murD PE=3 SV=1	867.972	845.404	914.764	1119.14	1091.22	1105.77	784.877	788.113	925.112
P65123	Translation initiation factor IF-1 OS=Streptococcus pyogenes serotype M1 GN=infA PE=3 SV=1	1048.78	964.838	1106.07	1037.34	1162.58	1172.94	829.975	848.54	863.185
Q9A074	Putative ABC transporter (Binding protein) OS=Streptococcus pyogenes serotype M1 GN=SPy_0903 PE=3 SV=1	1084.92	1205.19	659.553	966.351	849.483	1148.39	819.806	948.123	475.607
Q99XW9	Ribosomal RNA small subunit methyltransferase E OS=Streptococcus pyogenes serotype M1 GN=SPy_1987 PE=3 SV=1	800.921	1174.07	857.306	1038.39	932.623	1153.01	720.85	931.333	720.893
Q99XV9	Surface lipoprotein OS=Streptococcus pyogenes serotype M1 GN=dppA PE=4 SV=1	836.195	635.698	753.943	1068.51	948.3	1458.77	968.889	736.273	935.82
Q99ZM8	Uncharacterized protein OS=Streptococcus pyogenes serotype M1 GN=SPy_1160 PE=4 SV=1	500.097	1066.32	766.687	862.478	1302.39	1141.78	454.053	1215.95	847.361
Q99YG9	Putative PTS system, enzyme IIB component OS=Streptococcus pyogenes serotype M1 GN=SPy_1710 PE=4 SV=1	2493.54	1189.99	658.137	843.657	623.112	264.111	637.073	465.364	216.014
Q9A1K4	Putative ABC transporter (ATP-binding protein) OS=Streptococcus pyogenes serotype M1 GN=SPy_0230 PE=4 SV=1	873.012	1024.39	1014.66	1108.88	1062.84	1165.89	713.186	905.663	926.238
Q99XH8	Uncharacterized protein OS=Streptococcus pyogenes serotype M1 GN=SPy_2198 PE=4 SV=1	704.551	804.865	835.909	1040.23	1041.55	1152.22	773.099	822.008	875.757
Q99XH7	Uncharacterized protein OS=Streptococcus pyogenes serotype M1 GN=SPy_2199 PE=4 SV=2	866.233	768.445	1003.55	1004.17	1229.96	1107.21	841.58	792.894	919.114
Q99YH2	Galactose-6-phosphate isomerase subunit LacB 1 OS=Streptococcus pyogenes serotype M1 GN=lacB1 PE=3 SV=1	2078.11	1516.94	734.787	1105.53	843.145	293.847	779.499	670.404	265.025
P69946	Elongation factor G OS=Streptococcus pyogenes serotype M1 GN=fus PE=3 SV=2	1032.44	851.719	946.141	1133.62	1121.92	1154.4	826.982	812.144	968.961
Q99ZL3	Putative Mg2+/citrate complex transporter OS=Streptococcus pyogenes serotype M1 GN=SPy_1180 PE=4 SV=1	984.382	981.449	780.022	969.606	952.034	775.943	671.631	750.065	642.263
P60187	Adapter protein MecA OS=Streptococcus pyogenes serotype M1 GN=mecA PE=3 SV=1	643.959	642.031	694.394	1143.35	1028.78	1215.39	860.213	808.402	924.093
Q9A0V2	Putative endolysin, phage associated OS=Streptococcus pyogenes serotype M1 GN=SPy_0601 PE=4 SV=1	871.682	1018.05	663.258	1038.85	1315.18	1045.11	1139.14	779.763	685.412
Q99YR7	Uncharacterized protein OS=Streptococcus pyogenes serotype M1 GN=SPy_1572 PE=1 SV=1	913.367	592.369	801.757	1062.18	908.533	1356.02	1008.76	649.674	892.07
Q99XS9	Putative transcriptional regulator OS=Streptococcus pyogenes serotype M1 GN=SPy_2053 PE=4 SV=1	769.909	730.872	779.144	860.405	1136.62	1065.93	740.457	774.327	838.244
Q99ZV2	Putative phospotransferase system (PTS), enzyme II, component C OS=Streptococcus pyogenes serotype M1 GN=SPy_1059 PE=4 SV=1	1838.67	1082.64	1135.05	555.274	596.482	377.779	519.517	397.892	257.731
Q99ZY6	Uncharacterized protein OS=Streptococcus pyogenes serotype M1 GN=SPy_1016 PE=4 SV=1	976.962	827.416	1008.61	970.436	1045.94	947.556	703.548	745.309	829.326
Q7DAL5	DNA polymerase III delta subunit OS=Streptococcus pyogenes serotype M1 GN=holA PE=4 SV=1	763.948	789.16	888.391	982.176	1186.51	1024.19	806.345	797.929	850.051
Q9A0K0	Putative ABC transporter (ATP-binding protein) OS=Streptococcus pyogenes serotype M1 GN=SPy_0744 PE=4 SV=1	1226.2	942.694	961.945	1071.47	1047.06	717.485	859.144	720.099	602.525
P66634	30S ribosomal protein S8 OS=Streptococcus pyogenes serotype M1 GN=rpsH PE=3 SV=1	1136.71	978.2	1205.48	901.584	1062.26	886.344	675.133	759.423	760.604
Q99Y66	DNA polymerase IV OS=Streptococcus pyogenes serotype M1 GN=dinB PE=3 SV=2	988.126	948.838	1049.7	1143.02	1186.77	1062.56	861.457	804.601	947.114
Q99ZB8	Putative maltose/maltodextrin ABC transport system (Permease) OS=Streptococcus pyogenes serotype M1 GN=malG PE=3 SV=1	735.784	972.415	599.271	1089.02	796.296	1039.63	1054.18	614.941	588.785
Q99ZT2	Putative D,D-carboxypeptidase, penicillin-binding protein OS=Streptococcus pyogenes serotype M1 GN=SPy_1093 PE=3 SV=1	646.285	622.366	588.992	924.424	1181.56	1239.07	845.861	961.1	778.834
Q99Y59	Putative transcriptional regulatory protein OS=Streptococcus pyogenes serotype M1 GN=SPy_1857 PE=4 SV=1	616.452	753.607	953.843	1340.91	784.102	1528.34	930.993	998.046	899.715
Q99ZW7	Uncharacterized protein OS=Streptococcus pyogenes serotype M1 GN=SPy_1039 PE=4 SV=1	541.371	340.552	801.316	1268.01	1588.39	1211.11	1273.08	503.471	1373.66
Q99YJ7	Glutamate 5-kinase OS=Streptococcus pyogenes serotype M1 GN=proB PE=3 SV=1	1016.46	957.117	1110.87	1146.57	976.81	1019.34	847.362	756.449	832.045
Q99ZS1	Putative malic enzyme ((S)-malate:NAD+ oxidoreductase (Decarboxylating)) OS=Streptococcus pyogenes serotype M1 GN=SPy_1110 PE=1 SV=1	1696.47	927.234	1094.52	1351.74	1136.33	851.639	1098.08	730.762	760.371
Q9A0V0	Uncharacterized protein OS=Streptococcus pyogenes serotype M1 GN=SPy_0604 PE=4 SV=1	1154.99	1181.23	529.03	1218.67	1024.59	1020.45	788.147	1006.47	739.014
Q9A1H4	Putative purine operon repressor OS=Streptococcus pyogenes serotype M1 GN=purR PE=4 SV=1	860.007	884.264	1011.23	971.552	1034.92	1035.05	806.451	755.16	800.762
Q99ZR9	Putative acid phosphatase (Class B) OS=Streptococcus pyogenes serotype M1 GN=SPy_1113 PE=4 SV=1	1125.37	704.767	662.191	1291.8	1427.17	912.499	1109.43	803.008	920.281
Q99XV6	ATPase protein OS=Streptococcus pyogenes serotype M1 GN=dppE PE=4 SV=1	800.112	773.762	742.67	943.301	913.376	1070.04	783.834	766.633	732.905
Q9A0F5	Uncharacterized protein OS=Streptococcus pyogenes serotype M1 GN=SPy_0798 PE=4 SV=1	625.799	782.148	689.311	1112.37	970.074	1125.89	726.617	1061.91	715.754
Q9A0F8	Putative glycosyl transferase OS=Streptococcus pyogenes serotype M1 GN=SPy_0794 PE=4 SV=1	644.738	667.205	736.445	952.654	1003.87	1000.58	695.614	876.683	742.096
Q99Y97	Holo-[acyl-carrier-protein] synthase OS=Streptococcus pyogenes serotype M1 GN=acpS PE=3 SV=1	702.482	964.776	755.086	1244.04	1151.27	1143.86	898.58	969.266	904.41
Q99Z39	Probable potassium transport system protein kup OS=Streptococcus pyogenes serotype M1 GN=kup PE=3 SV=1	725.994	935.72	759.213	1287.59	1216.64	852.195	788.491	1085.55	760.396
Q99Y41	Putative glutamine synthetase OS=Streptococcus pyogenes serotype M1 GN=glnA PE=3 SV=1	1002.72	1008.81	1013.22	1052.02	1044.25	1175.37	773.615	858.88	938.927
Q99YK3	DEAD-box ATP-dependent RNA helicase CshB OS=Streptococcus pyogenes serotype M1 GN=cshB PE=3 SV=1	957.641	918.219	873.834	1057.85	969.371	1117.26	853.922	766.486	851.806
Q9A1L0	Putative regulatory protein-RofA related OS=Streptococcus pyogenes serotype M1 GN=SPy_0216 PE=4 SV=1	683.066	686.785	889.453	1116.59	999.027	1296.42	843.39	842.963	998.692
Q9A1Q2	V-type ATP synthase beta chain OS=Streptococcus pyogenes serotype M1 GN=atpB PE=3 SV=1	1019.12	938.883	891.563	1382.12	1441.8	1110.29	1053.84	834.733	1212.99
Q9A0H0	Large-conductance mechanosensitive channel OS=Streptococcus pyogenes serotype M1 GN=mscL PE=3 SV=1	1427.38	817.7	1085.71	1060.19	1508.14	986.772	827.117	1023.52	953.381
Q99ZL4	Putative transcriptional regulator OS=Streptococcus pyogenes serotype M1 GN=SPy_1179 PE=4 SV=1	389.611	694.919	875.678	1237.08	1191.61	1472.04	831.831	800.247	1446.42
P68773	Elongation factor P OS=Streptococcus pyogenes serotype M1 GN=efp PE=3 SV=1	1021.04	984.8	967.237	1004.16	1139.22	1184.19	808.996	864.406	959.363
Q99YG8	Putative PTS system, enzyme IIA component OS=Streptococcus pyogenes serotype M1 GN=SPy_1711 PE=4 SV=1	2473.19	1205.05	957.564	1013.79	1001.79	332.68	933.413	593.777	332.718
Q99XX0	Putative PTS system, enzyme II, A component OS=Streptococcus pyogenes serotype M1 GN=SPy_1986 PE=4 SV=1	1139.75	1138.08	829.104	1098.2	788.674	893.225	747.544	849.256	605.738
Q9A0X8	Uncharacterized protein OS=Streptococcus pyogenes serotype M1 GN=SPy_0568 PE=4 SV=1	1103.92	719.398	1194.86	896.772	1271.23	968.819	874.887	739.149	873.311
Q9A0J9	ABC transporter (ATP-binding protein)-streptolysin S associated ORF OS=Streptococcus pyogenes serotype M1 GN=sagH PE=4 SV=1	1257.46	1407.73	1270.73	1745.3	413.507	1115.07	1016.79	784.75	800.969
Q99YK2	Phospho-N-acetylmuramoyl-pentapeptide-transferase OS=Streptococcus pyogenes serotype M1 GN=mraY PE=3 SV=1	558.437	1141.92	779.522	1159.57	1009.9	1067.94	669.089	953.53	951.096
Q9A0H2	Putative ABC transporter (Substrate-binding protein) OS=Streptococcus pyogenes serotype M1 GN=SPy_0778 PE=4 SV=1	890.206	845.499	840.636	954.847	1188.14	990.278	734.402	852.381	904.429
Q99XZ0	30S ribosomal protein S15 OS=Streptococcus pyogenes serotype M1 GN=rpsO PE=3 SV=1	1055.95	1141.97	1182.84	1077.06	1387.12	980.304	975.543	861.088	903.515
P66555	30S ribosomal protein S3 OS=Streptococcus pyogenes serotype M1 GN=rpsC PE=3 SV=1	928.688	1069.06	976.64	1258.82	1207.24	1178.18	950.499	897.191	1051.62
Q9A0X5	Putative transcription antiterminator OS=Streptococcus pyogenes serotype M1 GN=licT PE=4 SV=1	455.389	492.54	552.698	849.423	923.416	902.55	596.706	873.123	658.886
Q9A0R7	Putative gluconeogenesis factor OS=Streptococcus pyogenes serotype M1 GN=SPy_0653 PE=3 SV=1	788.11	907.052	896.86	997.73	1153.1	1072.52	759.087	880.01	926.419
Q99XH4	Tryptophan--tRNA ligase OS=Streptococcus pyogenes serotype M1 GN=trpS PE=3 SV=1	941.501	835.263	924.407	1117.53	857.277	1132.99	856.602	791.211	826.895
Q9A0D9	Putative iron-sulfur cofactor synthesis protein OS=Streptococcus pyogenes serotype M1 GN=SPy_0816 PE=3 SV=2	698.524	947.445	817.185	1118.93	1010.46	1060.59	753.269	908.535	878.849
Q99ZE4	Uncharacterized protein OS=Streptococcus pyogenes serotype M1 GN=SPy_1263 PE=4 SV=1	253.566	1044.58	295.895	1045.67	1025.54	1146.1	473.416	1200.84	888.559
Q99Z41	Uncharacterized protein OS=Streptococcus pyogenes serotype M1 GN=SPy_1411 PE=4 SV=1	733.681	772.843	803.946	1059.79	1070.4	982.487	778.319	816.699	886.153
Q9A1M4	Uncharacterized protein OS=Streptococcus pyogenes serotype M1 GN=SPy_0189 PE=4 SV=1	695.519	920.979	970.314	1022.26	1095.49	1017.65	701.301	860.498	937.628
Q99XI6	Putative L-serine dehydratase beta subunit OS=Streptococcus pyogenes serotype M1 GN=sdhB PE=4 SV=1	811.538	1023.24	929.333	1223.67	1324.42	1142.98	846.859	987.885	1108.45
Q9A168	Uncharacterized protein OS=Streptococcus pyogenes serotype M1 GN=SPy_0437 PE=4 SV=1	1023.26	930.687	737.932	1452.3	1126.89	1041.9	1230.58	1109.46	552.495
Q99Y17	Putative PTS system, lactose-specific component IIBC OS=Streptococcus pyogenes serotype M1 GN=lacE PE=4 SV=1	2196.98	1426.6	977.038	1042.74	987.112	350.267	886.666	641.054	377.504
Q9A111	Putative acetyl-CoA c-acetyltransferase OS=Streptococcus pyogenes serotype M1 GN=SPy_0524 PE=3 SV=1	927.71	943.309	1051.03	965.133	1183.25	1023.33	790.245	830.271	919.252
Q99YU2	Uncharacterized protein OS=Streptococcus pyogenes serotype M1 GN=SPy_1536 PE=4 SV=1	1018.17	858.226	1088.43	1038.19	1084.21	1031.93	848.989	742.784	937.333
P65925	CTP synthase OS=Streptococcus pyogenes serotype M1 GN=pyrG PE=3 SV=1	886.773	938.523	988.413	1188.65	1151.36	1228.35	894.52	849.141	1120.22
P0C0E3	Lantibiotic transport ATP-binding protein SrtF OS=Streptococcus pyogenes serotype M1 GN=srtF PE=3 SV=1	805.353	1008.69	899.993	1003.15	897.98	890.44	637.244	872.887	732.645
Q9A1E9	Uncharacterized protein OS=Streptococcus pyogenes serotype M1 GN=SPy_0312 PE=4 SV=1	742.031	801.592	868.264	1009.43	1119.1	1127.46	755.318	933.783	936.847
Q99Z83	3-phosphoshikimate 1-carboxyvinyltransferase OS=Streptococcus pyogenes serotype M1 GN=aroA PE=3 SV=1	767.613	745.385	874.754	1027.86	1171.47	1111.95	891.486	863.534	917.156
Q9A0B5	Ferredoxin--NADP reductase OS=Streptococcus pyogenes serotype M1 GN=SPy_0850 PE=3 SV=1	653.327	1089.08	905.577	1740.09	1275.53	1785.15	1116.92	1238.27	1520.32
Q99Y82	Uncharacterized protein OS=Streptococcus pyogenes serotype M1 GN=SPy_1828 PE=4 SV=1	846.937	907.774	860.55	931.442	1033.15	1030.29	789.715	838.638	791.279
Q99YR3	3-dehydroquinate synthase OS=Streptococcus pyogenes serotype M1 GN=aroB PE=3 SV=1	848.144	861.833	874.207	1205.17	1103.97	1209.08	874.248	924.73	1045.67
Q99Z50	Glucosamine-6-phosphate deaminase OS=Streptococcus pyogenes serotype M1 GN=nagB PE=3 SV=1	1763.13	1283.3	1702.85	653.194	778.047	550.996	580.365	495.893	529.262
Q9A1G1	Uncharacterized protein OS=Streptococcus pyogenes serotype M1 GN=SPy_0290 PE=4 SV=1	795.791	887.132	866.507	1080.08	1178.34	1155.93	854.847	894.263	1021.55
Q9A075	Putative amidase OS=Streptococcus pyogenes serotype M1 GN=amiC PE=3 SV=1	662.143	640.552	794.473	1169.72	1102.69	1270.08	1019.89	800.887	1054.77
Q9A0U4	Putative peptidoglycan branched peptide synthesis protein, serine/alanine adding enzyme OS=Streptococcus pyogenes serotype M1 GN=murM PE=4 SV=1	861.368	789.639	933.448	1044.03	995.536	1081.2	860.091	833.562	840.69
Q99XS4	Uncharacterized protein OS=Streptococcus pyogenes serotype M1 GN=SPy_2060 PE=1 SV=1	570.44	888.298	632.268	869.008	745.264	1065.55	571.092	951.574	655.012
Q9A0X2	Uncharacterized protein OS=Streptococcus pyogenes serotype M1 GN=SPy_0575 PE=4 SV=1	861.069	865.41	922.495	992.426	1043.24	1023.09	672.969	859.211	955.469
Q99Z92	Pseudouridine synthase OS=Streptococcus pyogenes serotype M1 GN=rsuA PE=3 SV=1	1015.99	857.087	896.331	987.788	918.961	980.432	778.187	758.841	812.108
Q9A163	Bifunctional protein GlmU OS=Streptococcus pyogenes serotype M1 GN=glmU PE=3 SV=1	923.206	785.594	880.573	1000.27	906.796	1035.82	731.874	820.65	842.008
Q99ZM0	Uncharacterized protein OS=Streptococcus pyogenes serotype M1 GN=satE PE=4 SV=1	686.876	549.945	784.635	1016.08	1169.05	944.613	722.292	1087.35	737.006
Q9A0G9	DNA primase OS=Streptococcus pyogenes serotype M1 GN=dnaG PE=3 SV=1	694.875	954.014	854.129	1269.04	1030.13	1166.67	835.786	881.111	1103.3
Q99XW8	Ribosomal protein L11 methyltransferase OS=Streptococcus pyogenes serotype M1 GN=prmA PE=3 SV=1	925.572	907.952	1038.97	1201.06	1049.24	1305.02	1015.68	791.154	1088.38
Q99XX6	Multiple sugar-binding ABC transport system (ATP-binding protein) OS=Streptococcus pyogenes serotype M1 GN=msmK PE=3 SV=1	1190.74	1067.86	994.872	1043.86	941.766	1028.68	810.352	790.122	857.744
Q9A0G1	Putative glycosyltransferase-possibly involved in cell wall localization and side chain formation of rhamnose-glucose polysaccharide OS=Streptococcus pyogenes serotype M1 GN=rgpEc PE=4 SV=1	689.548	934.997	826.855	1042.42	882.312	1101.21	629.112	987.918	851.878
Q9A1A7	Uncharacterized protein OS=Streptococcus pyogenes serotype M1 GN=SPy_0374 PE=4 SV=1	872.014	925.73	801.61	1384.58	1560.86	1267.47	1199.06	1165.21	1074.42
Q9A091	Putative dihydrofolate reductase OS=Streptococcus pyogenes serotype M1 GN=dyr PE=3 SV=1	985.211	860.063	989.055	1028.07	1084.64	1169.61	801.687	867.213	1010.3
Q9A0L3	Uncharacterized protein OS=Streptococcus pyogenes serotype M1 GN=SPy_0722 PE=4 SV=1	959.891	698.386	803.718	1016.85	1823.59	1078.55	1406.59	898.979	893.994
Q9A1Y7	Phosphoribosylamine--glycine ligase OS=Streptococcus pyogenes serotype M1 GN=purD PE=3 SV=1	561.341	1151.41	865.874	876.051	1014.73	1091.32	661.174	971.394	802.241
Q99XK5	Putative cadmium efflux system accessory OS=Streptococcus pyogenes serotype M1 GN=cadC PE=4 SV=1	1290.23	1171.16	1294.07	1077.67	1375.86	1108.78	1012.83	894.665	1002.73
Q99Z55	Putative methyltransferase OS=Streptococcus pyogenes serotype M1 GN=SPy_1391 PE=4 SV=1	649.146	803.572	815.34	1038.39	1198.54	1022.14	779.9	935.148	948.536
Q9A1Y1	Holliday junction ATP-dependent DNA helicase RuvB OS=Streptococcus pyogenes serotype M1 GN=ruvB PE=3 SV=1	448.963	666.656	527.195	1071.18	944.363	1247.86	782.134	1010.74	878.852
Q99ZA3	Putative ABC transporter (ATP-binding protein) OS=Streptococcus pyogenes serotype M1 GN=SPy_1316 PE=4 SV=1	1280.92	1013.75	1211.9	876.691	1147.19	941.856	757.311	792.909	880.532
Q99YN6	Uncharacterized protein OS=Streptococcus pyogenes serotype M1 GN=SPy_1617 PE=4 SV=1	632.489	865.993	735.089	1208.1	1104.05	1224.4	852.558	1016.72	1030.76
P68900	50S ribosomal protein L10 OS=Streptococcus pyogenes serotype M1 GN=rplJ PE=3 SV=2	1736.55	994.261	1281.27	980.225	1143.26	912.313	891.003	717.586	884.979
Q99YF5	Putative ABC transporter (Permease) OS=Streptococcus pyogenes serotype M1 GN=SPy_1728 PE=4 SV=1	679.819	805.252	847.811	1033.8	1040.75	994.773	906.192	859.371	756.961
Q99ZI3	Putative trimethylamine dehydrogenase OS=Streptococcus pyogenes serotype M1 GN=SPy_1219 PE=4 SV=1	946.325	834.689	818.849	947.913	1165.23	916.691	947.283	744.517	799.717
Q99ZR6	Uncharacterized protein OS=Streptococcus pyogenes serotype M1 GN=SPy_1117 PE=4 SV=1	421.178	518.881	541.909	913.728	999.778	830.161	706.664	1040.02	513.555
Q9A051	Endonuclease III OS=Streptococcus pyogenes serotype M1 GN=nth PE=3 SV=1	945.313	872.307	1046.89	920.062	1157.79	881.333	809.202	783.179	848.883
Q99Z69	Putative RNA helicase OS=Streptococcus pyogenes serotype M1 GN=deaD2 PE=4 SV=1	678.269	889.796	926.414	1295.79	968.093	1225.68	854.933	895.008	1129.57
Q99XH9	Uncharacterized protein OS=Streptococcus pyogenes serotype M1 GN=SPy_2197 PE=4 SV=1	831.593	926.311	973.308	893.524	969.689	1095.03	827.362	772.677	842.387
Q9A1D4	Uncharacterized protein OS=Streptococcus pyogenes serotype M1 GN=SPy_0334 PE=4 SV=2	928.812	703.55	797.214	982.386	801.873	1093.11	1011.23	683.333	682.497
Q99YT6	Uncharacterized protein OS=Streptococcus pyogenes serotype M1 GN=SPy_1548 PE=4 SV=1	1194.15	970.989	1110.14	1137.99	1233.28	1069.55	961.801	872.409	1010.98
Q9A1R9	Uncharacterized protein OS=Streptococcus pyogenes serotype M1 GN=SPy_0131 PE=4 SV=1	941.428	1083.59	1370	2260.43	1325.8	2050.61	1299.17	1690.08	1687.42
P68901	30S ribosomal protein S2 OS=Streptococcus pyogenes serotype M1 GN=rpsB PE=3 SV=2	1413.85	992.421	1226.48	1000.7	1105.37	931.173	828.493	780.617	913.069
Q9A1A5	Uncharacterized protein OS=Streptococcus pyogenes serotype M1 GN=SPy_0377 PE=4 SV=1	734.741	882.245	996.662	954.96	1362.4	1014.38	906.561	885.957	974.771
Q99YK5	Putative amino acid ABC transport system (ATP-binding protein) OS=Streptococcus pyogenes serotype M1 GN=SPy_1657 PE=4 SV=1	804.584	788.806	682.577	1155.63	996.679	1011.38	838.315	977.975	812.984
Q99XW5	Anthranilate synthase component II OS=Streptococcus pyogenes serotype M1 GN=trpG PE=4 SV=1	886.475	950.634	1015.11	1364.49	642.234	1507.92	858.501	1060.38	1002.92
Q99YM8	Putative RNA-binding Sun protein OS=Streptococcus pyogenes serotype M1 GN=sunL PE=3 SV=1	788.916	834.991	882.113	941.277	934.97	1001.82	725.363	848.556	822.671
Q9A1D1	Putative primosome component (Helicase loader) OS=Streptococcus pyogenes serotype M1 GN=dnaI PE=4 SV=1	1068.42	895.25	1016.43	993.676	1107.75	964.575	882.521	794.526	877.511
Q9A1S5	Putative deoxyguanosine kinase/deoxyadenosine kinase(I) subunit OS=Streptococcus pyogenes serotype M1 GN=SPy_0121 PE=4 SV=1	935.967	764.117	1039.08	1047.04	1380.44	1034.71	966.194	828.872	1090.46
Q9A0N0	Uncharacterized protein OS=Streptococcus pyogenes serotype M1 GN=SPy_0697 PE=4 SV=1	1164.9	740.001	1128.47	923.403	1456.96	863.309	1174.04	712.969	816.601
Q9A110	Uncharacterized protein OS=Streptococcus pyogenes serotype M1 GN=SPy_0526 PE=4 SV=1	593.204	806.513	691.7	1033.29	816.105	1246.39	742.554	885.075	954.431
Q99Z84	Shikimate kinase OS=Streptococcus pyogenes serotype M1 GN=aroK PE=3 SV=1	655.368	854.356	782.985	954.296	818.933	1152.64	683.106	875.357	885.223
Q9A057	Uncharacterized protein OS=Streptococcus pyogenes serotype M1 GN=SPy_0923 PE=4 SV=1	846.831	738.968	914.194	1209.37	1187.82	1173	1085.78	983.191	914.277
Q99XI3	Energy-coupling factor transporter transmembrane protein EcfT OS=Streptococcus pyogenes serotype M1 GN=ecfT PE=3 SV=1	479.404	1026.71	816.572	1249.21	969.449	1347.61	791.316	1222.93	966.025
Q99XL0	Aspartate--tRNA ligase OS=Streptococcus pyogenes serotype M1 GN=aspS PE=3 SV=1	1042.9	1057.63	1116.22	1055.59	1077.93	1078.65	823.21	887.928	974.433
Q99ZD5	Putative amino acid ABC transporter (Permease protein) OS=Streptococcus pyogenes serotype M1 GN=SPy_1276 PE=3 SV=1	884.681	783.692	1207.31	963.821	1528.52	860.383	916.674	838.935	1050.61
Q99YG6	Putative copper chaperone-copper transport operon OS=Streptococcus pyogenes serotype M1 GN=copZ PE=4 SV=1	917.62	1629.74	841.064	768.363	1326.61	537.284	608.963	1006.21	588.193
Q9A0J8	Putative ABC transporter (ATP-binding protein) OS=Streptococcus pyogenes serotype M1 GN=SPy_0746 PE=4 SV=1	1805.53	998.248	1058.79	935.157	1054.93	618.256	956.837	666.932	560.173
Q9A1L6	Queuine tRNA-ribosyltransferase OS=Streptococcus pyogenes serotype M1 GN=tgt PE=3 SV=1	965.068	661.202	819.939	951.375	1071.78	1027.6	860.275	788.889	906.396
Q9A1D2	Uncharacterized protein OS=Streptococcus pyogenes serotype M1 GN=SPy_0339 PE=4 SV=1	772.068	726.913	859.132	994.339	1062.48	969.592	942.229	822.073	771.55
Q99XH2	ABC transporter, ATP-binding protein OS=Streptococcus pyogenes serotype M1 GN=SPy_2210 PE=4 SV=1	1055.55	1082.6	1072.98	1045.57	1034.24	1088.78	879.327	855.886	927.684
Q9A178	Methionine--tRNA ligase OS=Streptococcus pyogenes serotype M1 GN=metG PE=3 SV=2	871.317	813.671	929.006	1037.84	1007.68	970.624	803.761	834.822	896.55
Q99Z97	Putative beta-glucosidase OS=Streptococcus pyogenes serotype M1 GN=bglA.2 PE=3 SV=1	1279.43	1262.5	946.801	1040.91	1078.61	782.857	800.439	823.81	816.809
Q99XZ7	Serine acetyltransferase OS=Streptococcus pyogenes serotype M1 GN=cysE PE=3 SV=1	748.307	604.208	832.996	1117.51	1670.77	995.1	961.883	1025.29	1196.57
Q9A1Y9	Phosphoribosylglycinamide formyltransferase OS=Streptococcus pyogenes serotype M1 GN=purN PE=3 SV=1	571.642	2197.13	956.952	2069.77	967.172	1723.4	1438.96	882.211	1684.78
P66097	50S ribosomal protein L1 OS=Streptococcus pyogenes serotype M1 GN=rplA PE=3 SV=1	2019.23	1185.99	1357.88	1000.28	1009.15	885.28	814.208	780.719	841.266
Q9A130	Uncharacterized protein OS=Streptococcus pyogenes serotype M1 GN=SPy_0500 PE=4 SV=1	802.637	846.023	834.331	1115.57	1148.65	1093.04	895.92	911.595	1018.62
Q99YK4	Putative amino acid ABC transproter (Permease protein) OS=Streptococcus pyogenes serotype M1 GN=SPy_1658 PE=3 SV=1	996.341	778.275	831.671	1101.38	1135.12	1012.8	969.845	847.315	918.784
Q9A186	Ribosomal RNA small subunit methyltransferase I OS=Streptococcus pyogenes serotype M1 GN=rsmI PE=3 SV=1	1205.8	847.284	1102.41	1195.75	1335.9	1161.4	1146.21	904.764	1062.39
P65522	Putative N-acetylmannosamine-6-phosphate 2-epimerase OS=Streptococcus pyogenes serotype M1 GN=nanE PE=1 SV=1	1449.81	1325.53	586.268	1101.56	862.77	336.428	853.65	815.899	271.09
Q9A0D6	50S ribosomal protein L21 OS=Streptococcus pyogenes serotype M1 GN=rplU PE=3 SV=1	1266.95	922.142	1104.7	1009.82	1126.63	968.284	849.393	856.695	913.508
P0C0D1	DNA replication and repair protein RecF OS=Streptococcus pyogenes serotype M1 GN=recF PE=3 SV=1	615.622	863.847	759.953	1035.48	1005.85	1196.4	808.964	943.489	979.37
Q9A1C2	Acylphosphatase OS=Streptococcus pyogenes serotype M1 GN=SPy_0352 PE=3 SV=1	833.45	980.035	996.221	993.461	1302.86	1069.23	902.235	992.311	947.059
P66959	Probable transaldolase OS=Streptococcus pyogenes serotype M1 GN=tal PE=3 SV=1	1608.64	1406.69	1031.52	1078.12	829.786	692.96	809.91	758.994	628.27
Q99YC5	Putative D,D-carboxypeptidase OS=Streptococcus pyogenes serotype M1 GN=SPy_1765 PE=4 SV=1	652.069	750.83	673.259	1198.92	1030.68	1200.79	913.434	942.332	1042.37
Q9A059	tRNA dimethylallyltransferase OS=Streptococcus pyogenes serotype M1 GN=miaA PE=3 SV=1	1423.4	1103.14	1227.45	1224.65	1223.32	1059.77	1060.58	848.437	1054.67
Q9A1T2	Uncharacterized protein OS=Streptococcus pyogenes serotype M1 GN=SPy_0108 PE=4 SV=1	988.492	710.169	956.839	982.552	951.408	1193.76	916.876	764.553	964.915
Q9A0A6	DegV domain-containing protein SPy_0865/M5005_Spy0672 OS=Streptococcus pyogenes serotype M1 GN=SPy_0865 PE=3 SV=1	929.501	805.373	908.384	923.696	923.98	986.573	758.289	873.855	768.744
Q99ZV8	Elongation factor 4 OS=Streptococcus pyogenes serotype M1 GN=lepA PE=3 SV=1	846.13	729.124	862.805	1030.73	1063.99	971.777	821.736	850.294	927.156
Q9A206	Peptidyl-tRNA hydrolase OS=Streptococcus pyogenes serotype M1 GN=pth PE=3 SV=1	761.902	1084.28	944.62	907.979	1092.91	875.027	752.069	908.123	777.99
Q9A0X3	Beta-glucosidase OS=Streptococcus pyogenes serotype M1 GN=bglA PE=3 SV=1	1228.4	725.048	757.722	1079.58	723.137	1337.61	717.523	886.467	1058.84
P63705	Tagatose 1,6-diphosphate aldolase 2 OS=Streptococcus pyogenes serotype M1 GN=lacD2 PE=1 SV=1	3036.13	1576.78	954.314	991.783	818.007	295.181	858.567	587.798	339.508
P68893	Transcription termination/antitermination protein NusG OS=Streptococcus pyogenes serotype M1 GN=nusG PE=3 SV=1	1221.06	914.626	1071.21	884.608	1028.29	1015.57	871.762	781.577	831.953
Q99YD9	Putative acetyl-CoA carboxylase biotin carboxylase subunit OS=Streptococcus pyogenes serotype M1 GN=accC PE=4 SV=1	1072.48	895.87	966.901	1076.18	1098.79	1011.97	874.07	852.733	981.85
Q9A1C1	Putative rRNA methylase OS=Streptococcus pyogenes serotype M1 GN=SPy_0356 PE=3 SV=1	978.453	839.951	895.586	973.959	918.878	982.117	819.249	808.389	819.863
P65146	Translation initiation factor IF-3 OS=Streptococcus pyogenes serotype M1 GN=infC PE=3 SV=1	1184.08	881.693	995.53	915.163	841.107	867.995	745.656	797.016	694.32
Q99YM7	Methionyl-tRNA formyltransferase OS=Streptococcus pyogenes serotype M1 GN=fmt PE=3 SV=1	769.471	933.311	911.523	1139.87	1242.57	1128.29	1162.5	856.615	975.309
Q99ZU8	Putative periplasmic-iron-binding protein OS=Streptococcus pyogenes serotype M1 GN=SPy_1063 PE=4 SV=1	1263.59	903.038	884.621	1052.85	1435.66	920.951	973.482	896.706	1038.42
Q99ZH2	Uncharacterized protein OS=Streptococcus pyogenes serotype M1 GN=SPy_1232 PE=4 SV=1	883.785	1051.96	871.571	830.911	916.699	814.359	617.063	858.083	714.846
Q99Z82	Uncharacterized protein OS=Streptococcus pyogenes serotype M1 GN=SPy_1353 PE=4 SV=1	770.68	948.22	911.849	1118.84	909.166	846.087	858.21	768.897	831.611
P66567	30S ribosomal protein S4 OS=Streptococcus pyogenes serotype M1 GN=rpsD PE=3 SV=1	1570.14	1092.01	1098.18	1026.01	935.281	969.925	785.674	866.261	856.716
Q99ZY9	Uncharacterized protein OS=Streptococcus pyogenes serotype M1 GN=SPy_1011 PE=4 SV=1	718.764	809.272	966.778	966.97	1232.04	1100.01	812.443	1018.21	993.305
Q99ZX7	Putative acetoin dehydrogenase (TPP-dependent) beta chain OS=Streptococcus pyogenes serotype M1 GN=acoB PE=4 SV=1	1578.35	967.516	1066.1	991.414	1001.17	941.094	936.695	792.687	782.868
Q99Y68	ATP-dependent RecD-like DNA helicase OS=Streptococcus pyogenes serotype M1 GN=recD2 PE=3 SV=1	846.984	832.277	911.132	1052.59	1178.03	1014.06	836.198	931.577	1011.26
Q9A0H5	Uncharacterized protein OS=Streptococcus pyogenes serotype M1 GN=SPy_0775 PE=4 SV=1	1263.06	886.496	884.422	935.131	1069.23	1081.72	1019.7	792.558	835.556
Q99XU6	Histidine kinase OS=Streptococcus pyogenes serotype M1 GN=SPy_2026 PE=4 SV=1	638.828	876.372	841.377	955.134	1062.45	1032.06	747.89	972.294	896.666
Q9A1B6	dITP/XTP pyrophosphatase OS=Streptococcus pyogenes serotype M1 GN=SPy_0362 PE=3 SV=1	732.502	751.343	785.622	992.924	1042.29	1031.48	814.358	830.661	987.573
Q99XP7	Putative anaerobic ribonucleoside-triphosphate reductase OS=Streptococcus pyogenes serotype M1 GN=nrdD PE=4 SV=1	823.651	1093.16	891.423	1021.68	1081.58	1010.64	849.47	924.589	902.2
Q99XS8	Putative transcriptional regulator OS=Streptococcus pyogenes serotype M1 GN=SPy_2054 PE=4 SV=1	1046.43	787.574	1098.78	1036.14	1194.47	1048.29	1125.85	832.899	861.302
Q9A0Z5	Putative nucleotide sugar dehydrogenase OS=Streptococcus pyogenes serotype M1 GN=SPy_0542 PE=3 SV=2	985.35	910.977	1063.78	1013.2	1203.42	1003.21	894.306	833.035	1046.28
Q9A1G9	Uncharacterized protein OS=Streptococcus pyogenes serotype M1 GN=SPy_0278 PE=4 SV=1	1182.42	1203.63	1156.66	1210.8	1086.36	1212.13	939.595	950.345	1135.39
Q9A1K5	Putative ABC transporter, ATP-binding protein OS=Streptococcus pyogenes serotype M1 GN=SPy_0229 PE=4 SV=1	863.58	1080.77	1105.35	1079.64	1132.94	1047.08	814.123	1015.62	981.92
Q9A0B6	tRNA (guanine-N(1)-)-methyltransferase OS=Streptococcus pyogenes serotype M1 GN=trmD PE=3 SV=1	1393.18	833.955	1076.77	1081.21	1369.88	1077.92	1114.48	817.139	1112.53
Q99XQ3	Putative transcriptional regulator (GntR family) OS=Streptococcus pyogenes serotype M1 GN=SPy_2099 PE=4 SV=1	858.468	1144.47	997.6	1120.14	971.818	976.361	800.871	910.816	936.617
Q9A106	Uncharacterized protein OS=Streptococcus pyogenes serotype M1 GN=vicX PE=4 SV=1	772.603	827.485	893.9	965.07	907.253	1040.02	786.508	892.81	835.216
Q9A181	Putative lactate oxidase OS=Streptococcus pyogenes serotype M1 GN=lctO PE=3 SV=1	1697.41	1554.79	907.204	773.959	985.59	709.1	1027.92	622.166	482.001
Q9A0G2	ABC-transporter (ATP-binding protein)-possibly involved in cell wall localization and side chain formation of rhamnose-glucose polysaccharide OS=Streptococcus pyogenes serotype M1 GN=rgpDc PE=4 SV=1	1034.08	974.058	1016.62	991.849	949.107	977.363	786.315	859.683	875.139
Q9A0R6	Putative sporulation transcription regulator WhiA OS=Streptococcus pyogenes serotype M1 GN=whiA PE=3 SV=1	709.04	792.272	771.94	1019.61	817.156	1200.4	797.404	800.871	1030.5
Q99ZJ9	Putative transcription regulator, GntR family OS=Streptococcus pyogenes serotype M1 GN=SPy_1202 PE=4 SV=1	519.813	919.814	802.641	1180.19	921.838	1158.65	893.999	1013.37	919.565
P65971	Ribosome-binding factor A OS=Streptococcus pyogenes serotype M1 GN=rbfA PE=3 SV=2	1035.14	988.587	926.007	891.759	998.111	1030.19	838.206	875.247	820.104
Q9A052	Uncharacterized protein OS=Streptococcus pyogenes serotype M1 GN=SPy_0928 PE=4 SV=1	713.568	674.231	809.315	962.811	1317.03	972.252	944.107	888.784	990.078
Q9A1K6	Uncharacterized protein OS=Streptococcus pyogenes serotype M1 GN=SPy_0228 PE=4 SV=2	771.534	1039.39	1026.64	833.488	1168.19	869.38	641.982	959.534	891.681
Q99Y71	Hypothetical protei OS=Streptococcus pyogenes serotype M1 GN=SPy_1840 PE=4 SV=1	923.351	884.065	773.745	883.66	830.629	992.603	787.301	857.734	705.912
Q9A109	Uncharacterized protein OS=Streptococcus pyogenes serotype M1 GN=SPy_0527 PE=4 SV=1	612.154	980.851	811.946	1135.51	1026.16	994.184	769.489	1043.28	928.801
Q9A1K3	Epoxyqueuosine reductase QueH OS=Streptococcus pyogenes serotype M1 GN=queH PE=1 SV=1	836.971	821.411	826.996	892.526	875.543	972.095	785.119	780.826	818.702
Q99XJ1	Replicative DNA helicase OS=Streptococcus pyogenes serotype M1 GN=holB PE=3 SV=1	805.362	1100.31	930.228	1100.18	1217.17	1147.79	977.967	1094.27	949.451
Q9A1G0	Penicillin-binding protein (D-alanyl-D-alanine carboxypeptidase) OS=Streptococcus pyogenes serotype M1 GN=dacA PE=3 SV=1	515.303	766.9	567.922	1115.55	923.456	986.803	778.276	1056.74	806.445
Q9A1D5	Protease HtpX homolog OS=Streptococcus pyogenes serotype M1 GN=htpX PE=3 SV=2	950.702	1120.87	940.683	861.77	990.197	909.923	723.538	906.627	783.018
Q99ZP6	Thymidine kinase OS=Streptococcus pyogenes serotype M1 GN=tdk PE=3 SV=1	581.22	801.471	604.448	1015.42	767.992	1032.33	629.246	1052.77	779.087
P0A3A4	Chromosomal replication initiator protein DnaA OS=Streptococcus pyogenes serotype M1 GN=dnaA PE=3 SV=1	887.822	968.937	978.284	967.727	1003	1009.12	848.53	909.861	849.896
Q9A055	Putative oxidoreductase OS=Streptococcus pyogenes serotype M1 GN=SPy_0925 PE=3 SV=1	770.219	861.878	919.846	986.042	886.656	893.734	769.279	853.859	798.744
P60434	50S ribosomal protein L2 OS=Streptococcus pyogenes serotype M1 GN=rplB PE=3 SV=1	1656.56	1145.75	1290.79	962.284	1141.84	871.372	867.149	814.802	927.368
Q99YY1	Uncharacterized protein OS=Streptococcus pyogenes serotype M1 GN=SPy_1492 PE=4 SV=1	1082.99	1063.27	1040.23	960.206	1315.27	976.125	891.048	1014.54	946.027
Q99XJ5	Putative transcriptional regulator (TetR/AcrR family) OS=Streptococcus pyogenes serotype M1 GN=SPy_2177 PE=4 SV=1	714.264	893.717	1018.56	1109.09	1179.55	1179.73	951.639	923.521	1168.48
Q99XU9	M protein trans-acting positive regulator OS=Streptococcus pyogenes serotype M1 GN=mga PE=4 SV=1	732.645	777.838	956.931	974.097	973.898	1101.64	818.879	843.593	1015.35
Q99ZW3	Uncharacterized protein OS=Streptococcus pyogenes serotype M1 GN=SPy_1044 PE=4 SV=1	737.513	984.459	1246.78	1129.05	1015.63	1026.62	812.02	1021.76	954.312
Q99YX6	Putative hemolysin OS=Streptococcus pyogenes serotype M1 GN=hlyA1 PE=4 SV=1	757.383	817.498	1024.01	964.679	1096.11	1019.82	848.461	884.095	976.05
Q9A0F7	Uncharacterized protein OS=Streptococcus pyogenes serotype M1 GN=SPy_0796 PE=4 SV=1	1734.17	1015.25	1271.82	860.66	1252.55	1086.06	1054.44	752.822	1007.96
Q99YF6	Uncharacterized protein OS=Streptococcus pyogenes serotype M1 GN=SPy_1727 PE=4 SV=1	1159.23	1162.69	1174.13	995.51	992.268	923.711	874.275	788.386	900.515
P66341	30S ribosomal protein S10 OS=Streptococcus pyogenes serotype M1 GN=rpsJ PE=3 SV=1	2166.65	1077.39	1445.01	843.663	1113.49	850.34	786.631	797.629	889.213
Q9A175	Ribonucleoside-diphosphate reductase OS=Streptococcus pyogenes serotype M1 GN=nrdE.1 PE=3 SV=1	721.199	902.376	837.968	1039.55	1093.7	1009.67	854.878	905.184	1009.34
Q99ZH7	Putative sugar ABC transporter (Permease protein) OS=Streptococcus pyogenes serotype M1 GN=SPy_1225 PE=3 SV=1	719.208	1048.43	1078.11	1238.74	973.134	999.88	878.253	905.265	1046.69
Q99YQ3	Putative ABC transporter substrate binding lipoprotein OS=Streptococcus pyogenes serotype M1 GN=SPy_1592 PE=4 SV=2	1603.25	1221.5	1065.16	813.134	804.623	555.837	712.72	703.435	499.671
Q99Y48	Putative transcriptional regulator (GntR family) OS=Streptococcus pyogenes serotype M1 GN=SPy_1870 PE=4 SV=1	453.562	773.222	734.451	1192.65	957.337	1263.85	838.663	1001.02	1171.95
Q9A1Y3	Adenylosuccinate lyase OS=Streptococcus pyogenes serotype M1 GN=purB PE=3 SV=1	752.115	1050.95	903.889	972.926	991.894	1047.85	776.008	1018.56	866.299
Q9A1J2	Uncharacterized protein OS=Streptococcus pyogenes serotype M1 GN=SPy_0248 PE=4 SV=1	1019.06	870.559	862.048	842.001	933.554	900.872	808.816	822.128	733.033
Q99Y65	Putative pyruvate formate-lyase OS=Streptococcus pyogenes serotype M1 GN=pfl PE=4 SV=1	1202.48	906.136	866.812	1055.11	980.347	967.505	966.869	811.184	874.612
Q9A1A1	Uncharacterized protein OS=Streptococcus pyogenes serotype M1 GN=SPy_0382 PE=4 SV=1	739.275	971.331	893.619	1224.88	1159.66	1132.25	935.267	1137.17	1036.8
Q99ZN7	Putative ABC transporter (ATP-binding protein) OS=Streptococcus pyogenes serotype M1 GN=SPy_1149 PE=4 SV=2	726.635	990.487	795.532	1084.36	1086.2	987.204	863.176	955.027	974.573
Q99Y53	Uncharacterized protein OS=Streptococcus pyogenes serotype M1 GN=SPy_1865 PE=4 SV=1	1208.88	888.86	1018.76	832.055	804.5	1012.16	945.357	669.496	731.947
Q99ZH5	Putative sugar ABC transporter (ATP-binding protein) OS=Streptococcus pyogenes serotype M1 GN=SPy_1227 PE=4 SV=1	1243.87	977.615	1091.02	1073.81	1174.65	929.48	1051.81	839.489	924.416
Q99YX5	Putative geranyltranstransferase (Farnesyl diphosphate synthase) OS=Streptococcus pyogenes serotype M1 GN=fps PE=3 SV=1	836.119	1796.14	1242.77	1680.44	1329.42	1466.73	1105.72	1163.87	1697.46
Q9A087	Uncharacterized protein OS=Streptococcus pyogenes serotype M1 GN=SPy_0887 PE=4 SV=2	869.482	887.337	747.978	969.012	914.564	1130.12	966.28	944.533	760.647
Q9A0U6	Putative cell division protein OS=Streptococcus pyogenes serotype M1 GN=ftsW PE=3 SV=1	955.9	1107.38	1020.09	872.212	975.322	951.809	734.837	796.019	951.169
P58102	Dephospho-CoA kinase OS=Streptococcus pyogenes serotype M1 GN=coaE PE=3 SV=1	807.259	981.884	868.856	869.576	1002	1081.84	764.183	935.514	919.043
P60812	Foldase protein PrsA 2 OS=Streptococcus pyogenes serotype M1 GN=prsA2 PE=3 SV=1	1665.55	1057.37	1029.06	898.924	838.582	875.91	823.607	827.137	668.629
Q99YF0	Uncharacterized protein OS=Streptococcus pyogenes serotype M1 GN=SPy_1734 PE=4 SV=1	1319.73	1003.12	944.745	1038.67	1464.8	1108.3	1089.36	976.188	1141.92
Q99Y83	Putative divalent cation transport protein OS=Streptococcus pyogenes serotype M1 GN=SPy_1827 PE=4 SV=1	795.477	843.117	884.798	1103.61	944.009	879.925	839.613	902.729	858.007
P63375	Phosphate import ATP-binding protein PstB 1 OS=Streptococcus pyogenes serotype M1 GN=pstB1 PE=3 SV=1	964.193	1012.79	1030.45	1112.43	1093.84	1148.43	901.62	902.835	1176.5
P60811	Foldase protein PrsA 1 OS=Streptococcus pyogenes serotype M1 GN=prsA1 PE=3 SV=1	1490.71	960.147	1048.38	1006.21	919.35	932.558	923.084	773.614	843.258
Q99ZE7	Uncharacterized protein OS=Streptococcus pyogenes serotype M1 GN=SPy_1260 PE=4 SV=1	1416.49	981.105	889.936	825.279	1007.51	1110.08	916.37	875.162	824.753
Q9A126	SsrA-binding protein OS=Streptococcus pyogenes serotype M1 GN=smpB PE=3 SV=1	870.803	1249.43	1094	1033.29	1039.76	1068.66	745.935	1011.97	1037.85
Q99ZI2	Octanoyl-[GcvH]:protein N-octanoyltransferase OS=Streptococcus pyogenes serotype M1 GN=lipL PE=3 SV=1	783.513	699.735	759.041	850.763	1169.72	729.362	833.307	860.054	753.817
Q99Y96	Protein translocase subunit SecA OS=Streptococcus pyogenes serotype M1 GN=secA PE=3 SV=1	927.394	861.507	925.123	1038.44	917.122	1084.99	895.441	892.706	921.429
Q99XS1	Probable dipeptidase B OS=Streptococcus pyogenes serotype M1 GN=pepDB PE=3 SV=1	910.478	623.78	632.878	905.973	979.71	982.155	932.492	869.647	756.478
Q9A0G8	RNA polymerase sigma factor SigA OS=Streptococcus pyogenes serotype M1 GN=rpoD PE=3 SV=1	1111.32	969.036	981.717	958.087	937.493	918.695	854.669	832.543	824.487
Q9A0F9	Uncharacterized protein OS=Streptococcus pyogenes serotype M1 GN=SPy_0793 PE=4 SV=1	1028.66	1066.39	1090.42	861.783	1018.69	1033.38	817.083	954.685	829.575
P65483	UDP-N-acetylglucosamine--N-acetylmuramyl-(pentapeptide) pyrophosphoryl-undecaprenol N-acetylglucosamine transferase OS=Streptococcus pyogenes serotype M1 GN=murG PE=3 SV=1	677.205	1035.19	1005.73	1142.94	1162.36	1130.78	910.798	1023.17	1134.42
P0C0C3	33 kDa chaperonin OS=Streptococcus pyogenes serotype M1 GN=hslO PE=3 SV=1	941.327	944.198	838.258	1190.33	936.971	1167.31	954.378	991.939	996.063
P65631	Membrane protein insertase YidC 1 OS=Streptococcus pyogenes serotype M1 GN=yidC1 PE=3 SV=1	1067.32	1098.86	1161.18	862.921	892.605	972.727	786.761	835.67	817.724
Q7DAM9	Putative sensory transduction histidine kinase OS=Streptococcus pyogenes serotype M1 GN=csrR PE=4 SV=1	693.351	780.96	813.966	1085.31	1054.01	1206.63	891.025	1044.33	1059.91
Q99ZB9	Putative maltose/maltodextrin ABC transport system (Permease) OS=Streptococcus pyogenes serotype M1 GN=malF PE=3 SV=1	850.274	1398.22	968.753	1540.15	1253.72	1073.01	1141.93	1241.24	1079.9
Q99XY3	Putative zinc metalloprotease SPy_1963/M5005_Spy1674 OS=Streptococcus pyogenes serotype M1 GN=SPy_1963 PE=3 SV=1	964.57	919.946	997.379	966.084	1017.83	920.911	849.445	857.633	894.872
Q99YJ6	Uncharacterized protein OS=Streptococcus pyogenes serotype M1 GN=SPy_1673 PE=4 SV=1	672.767	868.101	827.021	1061.54	1032.8	850.615	787.559	952.457	902.356
P67415	Uridine kinase OS=Streptococcus pyogenes serotype M1 GN=udk PE=3 SV=1	739.553	797.139	854.895	1248.02	1040.58	1306.62	1151.84	897.989	1176.02
Q99ZV3	Putative phosphotransferase system (PTS), enzyme II component B OS=Streptococcus pyogenes serotype M1 GN=SPy_1058 PE=4 SV=1	2041.92	1511.29	1213.52	635.352	660.337	492.235	566.976	608.634	428.835
Q99YL3	UPF0398 protein SPy_1647/M5005_Spy1353 OS=Streptococcus pyogenes serotype M1 GN=SPy_1647 PE=3 SV=1	1120.1	1006.7	1025.28	851.765	838.085	713.86	791.706	708.701	657.707
Q99ZN9	Pneumococcal vaccine antigen A homolog OS=Streptococcus pyogenes serotype M1 GN=pvaA PE=3 SV=1	865.634	728.223	790.963	1069.11	1094.81	756.347	939.011	958.057	725.093
Q9A204	Uncharacterized protein OS=Streptococcus pyogenes serotype M1 GN=SPy_0009 PE=4 SV=1	716.976	1091.81	1067.36	1215.31	806.209	1279.24	897.083	961.471	1106.85
Q99XY4	Proline--tRNA ligase OS=Streptococcus pyogenes serotype M1 GN=proS PE=3 SV=1	956.965	864.7	914.258	1129.49	1035.96	1069.6	1022.7	883.551	1003.22
Q99ZB4	Maltodextrin transport system permease OS=Streptococcus pyogenes serotype M1 GN=malC PE=3 SV=1	2336.17	1935.32	1429.2	1206.79	1424.08	607.415	1211.44	901.316	801.057
Q99YI3	Glycine--tRNA ligase alpha subunit OS=Streptococcus pyogenes serotype M1 GN=glyQ PE=3 SV=1	1130.16	1063.17	1063.11	1145.98	1102.22	1121.09	1101.06	834.831	1101.52
Q9A1E4	Lipoprotein OS=Streptococcus pyogenes serotype M1 GN=SPy_0319 PE=3 SV=1	906.372	893.223	857.988	896.809	741.805	1036.75	798.994	827.643	785.341
Q99ZB6	Maltodextrose utilization protein MalA OS=Streptococcus pyogenes serotype M1 GN=malA PE=3 SV=1	1775.84	1607.71	1197.92	806.625	905.961	517.986	768.804	739.501	503.218
Q99Z63	Ribonucleoside-diphosphate reductase OS=Streptococcus pyogenes serotype M1 GN=nrdE.2 PE=3 SV=1	977.983	900.743	926.487	1013.09	1053.5	1056.98	828.441	959.218	1029.66
Q9A1G3	Cysteine desulfurase OS=Streptococcus pyogenes serotype M1 GN=SPy_0288 PE=3 SV=1	510.744	762.607	583.592	946.539	848.381	997.147	703.065	1086.56	728.91
Q9A0L9	Zinc-binding protein AdcA OS=Streptococcus pyogenes serotype M1 GN=adcA PE=3 SV=2	1219.33	849.386	949.687	933.505	1067.34	1011.56	939.797	849.231	928.403
Q99Y58	Xaa-Pro dipeptidyl-peptidase OS=Streptococcus pyogenes serotype M1 GN=pepX PE=3 SV=1	883.715	889.949	917.383	938.914	1043.66	965.108	888.653	881.225	889.379
Q9A1W2	50S ribosomal protein L5 OS=Streptococcus pyogenes serotype M1 GN=rplE PE=3 SV=1	1806.07	1130.27	1323.33	991.028	949.55	902.38	887.736	778.796	898.692
Q99XP6	Uncharacterized protein OS=Streptococcus pyogenes serotype M1 GN=SPy_2111 PE=4 SV=1	1077.41	1098.39	1196.3	1568.76	815.748	1374.45	1217.01	976.992	1198.74
Q9A155	DNA translocase FtsK OS=Streptococcus pyogenes serotype M1 GN=ftsK PE=3 SV=1	925.237	917.743	857.148	1030.12	1018.63	1126.46	1011.62	878.659	975.715
Q99XZ9	Cysteine--tRNA ligase OS=Streptococcus pyogenes serotype M1 GN=cysS PE=3 SV=1	949.644	869.17	1024.8	965.274	989.608	969.624	871.905	860.782	908.103
Q99Y27	Uncharacterized protein OS=Streptococcus pyogenes serotype M1 GN=SPy_1903 PE=3 SV=1	1177.78	1437.56	1149.45	1196.52	1281.96	947.746	1103.98	1002.69	988.325
Q9A088	Probable GTP-binding protein EngB OS=Streptococcus pyogenes serotype M1 GN=engB PE=3 SV=1	949.735	940.222	907.082	1045.47	944.898	1021.03	918.075	776.236	1026.71
Q99ZN3	Uncharacterized protein OS=Streptococcus pyogenes serotype M1 GN=SPy_1155 PE=4 SV=1	911.813	1104.36	942.775	837.264	1151.56	974.352	775.662	973.728	928.091
Q9A102	Putative shikimate 5-dehydrogenase OS=Streptococcus pyogenes serotype M1 GN=aroE.2 PE=4 SV=2	722.226	846.344	851.035	909.623	1068.38	1086.63	839.711	950.268	984.189
Q9A0U0	Uncharacterized protein OS=Streptococcus pyogenes serotype M1 GN=SPy_0622 PE=4 SV=1	782.822	860.143	1000.6	960.103	1259.41	996.784	896.306	900.654	1114.94
Q99Y16	Putative PTS system, lactose-specific component IIA OS=Streptococcus pyogenes serotype M1 GN=lacF PE=4 SV=1	1886.51	1328.82	620.128	1046.17	587.856	257.13	727.068	773.899	211.353
Q99XZ6	Uncharacterized protein OS=Streptococcus pyogenes serotype M1 GN=SPy_1945 PE=4 SV=1	956.179	1069.01	964.071	1035.65	996.081	1026.28	858.134	893.235	1017.79
P63999	D-aminoacyl-tRNA deacylase OS=Streptococcus pyogenes serotype M1 GN=dtd PE=3 SV=1	859.138	1056.51	1098.34	865.086	1368.83	964.862	847.059	1049.98	1007.4
Q99Z58	Putative transcriptional regulator protein OS=Streptococcus pyogenes serotype M1 GN=SPy_1386 PE=4 SV=1	1101.66	801.391	953.263	706.834	925.075	856.034	791.738	675.083	792.783
Q99YS0	Uncharacterized protein OS=Streptococcus pyogenes serotype M1 GN=SPy_1569 PE=4 SV=1	1061.32	756.712	820.58	864.217	892.382	1084.41	882.897	838.989	858.649
Q99Y49	Uridine phosphorylase OS=Streptococcus pyogenes serotype M1 GN=udp PE=3 SV=1	1701.62	1054.22	1001.08	929.271	928.41	734.254	815.473	802.381	736.447
Q9A072	Uracil-DNA glycosylase OS=Streptococcus pyogenes serotype M1 GN=ung PE=3 SV=1	798.55	805.987	841.256	923.349	902.035	1102.57	836.116	928.648	896.314
Q99ZT1	Uncharacterized protein OS=Streptococcus pyogenes serotype M1 GN=SPy_1094 PE=4 SV=1	1080.44	880.617	1048.85	1010.46	1030.03	1021.5	978.901	824.387	980.71
Q99ZM1	Uncharacterized protein OS=Streptococcus pyogenes serotype M1 GN=satD PE=4 SV=1	804.66	803.071	877.891	848.14	974.988	926.312	793.762	884.686	822.987
P0C0D4	50S ribosomal protein L22 OS=Streptococcus pyogenes serotype M1 GN=rplV PE=3 SV=1	1359.79	1045.53	1145.99	1001.44	892.033	925.953	870.186	798.775	897.279
Q99ZR2	Uncharacterized protein OS=Streptococcus pyogenes serotype M1 GN=SPy_1121 PE=4 SV=1	948.824	1127.41	922.762	918.654	881.785	867.477	755.893	954.632	719.536
P67295	UPF0154 protein SPy_0359/M5005_Spy0302 OS=Streptococcus pyogenes serotype M1 GN=SPy_0359 PE=3 SV=1	1443.66	1168.1	1406.24	864.257	1485.49	983.019	834.024	1276.86	926.814
Q9A1K0	Carbonic anhydrase OS=Streptococcus pyogenes serotype M1 GN=SPy_0237 PE=3 SV=1	1229.35	889.578	998.061	1071.64	1038.29	1352.51	1202.44	794.956	1161.12
Q99YD6	Putative beta-ketoacyl-ACP reductase OS=Streptococcus pyogenes serotype M1 GN=fabG PE=4 SV=2	1496.31	943.952	1127.36	923.744	912.923	865.109	824.795	816.023	825.83
Q99Y02	Putative tRNA/rRNA methyltransferase OS=Streptococcus pyogenes serotype M1 GN=SPy_1938 PE=3 SV=1	998.167	1202.1	967.574	981.292	864.544	1007.7	842.635	840.4	924.075
Q99ZR7	Uncharacterized protein OS=Streptococcus pyogenes serotype M1 GN=SPy_1115 PE=4 SV=1	1083.84	906.12	948.991	845.027	1054.72	919.857	876.279	827.645	877.352
Q99ZF9	Inositol-1-monophosphatase OS=Streptococcus pyogenes serotype M1 GN=SPy_1247 PE=3 SV=1	1020.02	810.463	906.137	975.259	863.205	1114.1	840.139	970.61	893.782
Q9A1W7	50S ribosomal protein L16 OS=Streptococcus pyogenes serotype M1 GN=rplP PE=3 SV=1	1393.66	1140.37	1198.58	1006.03	1237.42	898.506	946.625	897.177	1038.93
Q99YP3	Uncharacterized RNA methyltransferase SPy_1606/M5005_Spy1319 OS=Streptococcus pyogenes serotype M1 GN=SPy_1606 PE=3 SV=1	949.582	956.257	995.492	1056.48	1009.45	1052.65	919.014	925.99	1018.17
Q9A098	Mevalonate kinase OS=Streptococcus pyogenes serotype M1 GN=mvaK1 PE=4 SV=1	1076.98	972.957	1062.97	1038.89	1186.26	985.334	987.646	938.154	1022.81
Q9A207	Ribosome-binding ATPase YchF OS=Streptococcus pyogenes serotype M1 GN=ychF PE=3 SV=1	1177.8	1003.41	1085.52	951.892	962.607	1028.9	1040.06	803.553	863.142
P0C0E0	DNA-directed RNA polymerase subunit beta' OS=Streptococcus pyogenes serotype M1 GN=rpoC PE=3 SV=1	1113.1	975.376	1051.4	989.634	1021.66	1012.05	891.643	901.287	989.768
Q99YA9	Putative ABC transporter (ATP-binding protein) OS=Streptococcus pyogenes serotype M1 GN=SPy_1787 PE=4 SV=1	671.337	1002	827.679	1049.94	1095.32	1007	850.231	1073.52	977.829
Q9A1U7	Putative repressor protein OS=Streptococcus pyogenes serotype M1 GN=adcR PE=4 SV=1	849.259	938.112	786.516	857.389	1151.71	923.66	914.081	927.656	857.825
Q99YY2	Uncharacterized protein OS=Streptococcus pyogenes serotype M1 GN=SPy_1491 PE=4 SV=1	750.938	824.127	900.51	958.036	1188.1	915.031	867.358	931.654	1020.99
Q99ZG2	Phosphate transport system permease protein OS=Streptococcus pyogenes serotype M1 GN=pstC2 PE=3 SV=1	875.036	831.534	870.074	942.03	980.124	872.384	757.363	834.422	982.876
Q99ZB3	Putative cyclomaltodextrin glucanotransferase OS=Streptococcus pyogenes serotype M1 GN=amyA PE=3 SV=1	1091.89	1690.47	442.222	1122.06	658.275	487.763	772.47	951.535	365.742
Q99YC0	Glutamyl-tRNA(Gln) amidotransferase subunit A OS=Streptococcus pyogenes serotype M1 GN=gatA PE=3 SV=1	1030.87	815.762	936.311	930.659	975.689	980.061	928.725	858.704	873.742
Q99Y18	6-phospho-beta-galactosidase OS=Streptococcus pyogenes serotype M1 GN=lacG PE=3 SV=1	1932.65	1441.92	862.067	1110.11	801.61	308.558	885.069	781.688	380.984
Q9A161	Uncharacterized protein OS=Streptococcus pyogenes serotype M1 GN=SPy_0446 PE=4 SV=1	1853.34	1746.12	1314.91	1594.71	1509.97	1697.57	2353.71	596.657	1479.81
P60381	Regulatory protein Spx OS=Streptococcus pyogenes serotype M1 GN=spxA PE=3 SV=1	781.211	893.602	836.242	1117.56	955.153	1075.2	921.256	908.552	1077.43
Q99Y44	Putative glycoprotein endopeptidase OS=Streptococcus pyogenes serotype M1 GN=SPy_1874 PE=4 SV=1	752.614	832.188	861.941	1109.75	1200.68	1089.11	1182.16	972.399	985.36
Q9A1I1	Ribonuclease M5 OS=Streptococcus pyogenes serotype M1 GN=rnmV PE=3 SV=1	1110.03	1053.84	1004.84	941.303	915.517	968.013	937.52	821.707	851.315
Q9A1W4	50S ribosomal protein L14 OS=Streptococcus pyogenes serotype M1 GN=rplN PE=3 SV=1	1083.39	921.524	1039	899.95	908.711	825.783	744.801	874.621	815.66
Q99YH1	Galactose-6-phosphate isomerase subunit LacA 1 OS=Streptococcus pyogenes serotype M1 GN=lacA1 PE=3 SV=1	2408.33	1613.64	885.64	922.315	961.793	276.254	1091.65	590.343	315.829
Q99YF2	Uncharacterized protein OS=Streptococcus pyogenes serotype M1 GN=SPy_1731 PE=4 SV=1	1448.45	1021.09	1192.07	902.634	1124.57	962.827	1073.15	755.606	937.367
Q99Z51	Putative 16S pseudouridylate synthetase OS=Streptococcus pyogenes serotype M1 GN=SPy_1398 PE=3 SV=1	827.652	977.357	846.55	1201.94	1178.36	1038.38	1073.05	1007.34	1083
Q99Y87	Uncharacterized protein OS=Streptococcus pyogenes serotype M1 GN=SPy_1820 PE=4 SV=1	979.889	936.765	878.002	1170.79	1006.18	1286.18	1084.2	958.783	1162.99
Q99Z66	Phosphoenolpyruvate-protein phosphotransferase OS=Streptococcus pyogenes serotype M1 GN=pstI PE=3 SV=1	1160.91	981.36	1034.21	980.049	912.094	1110.02	916.747	850.559	1015.58
P68887	Glycerol-3-phosphate dehydrogenase [NAD(P)+] OS=Streptococcus pyogenes serotype M1 GN=gpsA PE=3 SV=1	937.955	961.728	970.958	1006.14	1057.37	1062.54	987.831	911.552	999.753
Q9A066	Putative ribosomal protein S1-like DNA-binding protein OS=Streptococcus pyogenes serotype M1 GN=SPy_0913 PE=4 SV=1	1686	1084.45	1217.46	952.461	979.11	982.716	881.455	844.976	977.34
P0A2V6	Oligopeptide transport ATP-binding protein OppF OS=Streptococcus pyogenes serotype M1 GN=oppF PE=3 SV=1	970.12	1057.4	1007.23	895.021	859.674	918.802	726.345	912.061	843.394
Q99ZV0	Histidine kinase OS=Streptococcus pyogenes serotype M1 GN=SPy_1061 PE=4 SV=2	1467.19	1057.88	1384.14	851.287	1211.86	899.196	886.091	978.41	886.341
Q99YP9	Putative beta-glucosidase OS=Streptococcus pyogenes serotype M1 GN=SPy_1599 PE=1 SV=1	1064.13	1511.59	1025.44	1208.36	1358.98	1112.98	995.506	1195.46	1227.59
Q99YB0	ATP-dependent DNA helicase RecG OS=Streptococcus pyogenes serotype M1 GN=recG PE=3 SV=1	848.017	953.583	950.331	1035.84	1115.98	944.802	915.373	916.407	1046.85
Q99Y85	Putative aminopeptidase P XAA-pro aminopeptidase OS=Streptococcus pyogenes serotype M1 GN=pepP PE=3 SV=1	865.205	960.197	993.667	1035.8	1122.21	1036.64	966.576	937.335	1065.98
Q9A1V0	30S ribosomal protein S11 OS=Streptococcus pyogenes serotype M1 GN=rpsK PE=3 SV=1	3083.72	1080.6	1638.04	911.645	973.192	777.868	820.626	791.061	864.589
Q9A0B2	Putative transcriptional repressor OS=Streptococcus pyogenes serotype M1 GN=SPy_0853 PE=4 SV=1	938.568	1032.57	899.804	1120.44	894.006	971.516	911.938	1029.39	838.626
Q9A0C3	Uncharacterized protein OS=Streptococcus pyogenes serotype M1 GN=SPy_0838 PE=4 SV=1	633.688	1089.46	673.485	855.202	1052.37	776.27	736.006	1025.53	737.313
Q9A1G6	Possibly involved in regulation of genetic competence OS=Streptococcus pyogenes serotype M1 GN=rgpG PE=4 SV=1	796.486	1146.74	841.489	1163.6	987.234	1265.06	871.59	1265.53	1043.51
Q99ZI1	Putative flavoprotein OS=Streptococcus pyogenes serotype M1 GN=dpfB PE=4 SV=1	907.648	807.829	867.946	1106.88	1054.8	1185.23	1072.73	964.168	1079.83
Q9A1M3	Uncharacterized protein OS=Streptococcus pyogenes serotype M1 GN=SPy_0190 PE=4 SV=1	1002.17	903.826	1044.14	1094.49	868.38	1196.1	1042.61	792.212	1107.1
Q99Y69	Signal peptidase I OS=Streptococcus pyogenes serotype M1 GN=spi PE=3 SV=1	941.931	926.063	860.198	939.88	842.814	1018.22	873.213	884.727	852.828
Q99YL5	Uncharacterized protein OS=Streptococcus pyogenes serotype M1 GN=SPy_1644 PE=3 SV=1	937.693	1070.85	997.567	1059.36	910.474	998.088	876.179	921.997	977.271
Q99ZC3	Alpha-1,4 glucan phosphorylase OS=Streptococcus pyogenes serotype M1 GN=glgP PE=3 SV=1	964.082	1064.65	948.55	930.526	970.33	861.858	917.597	884.698	785.336
Q99ZX1	Putative UDP-N-acetylmuramyl tripeptide synthetase OS=Streptococcus pyogenes serotype M1 GN=SPy_1035 PE=4 SV=1	790.626	864.905	863.713	971.246	872.543	977.092	794.456	949.299	902.202
P0C0B9	GTPase Era OS=Streptococcus pyogenes serotype M1 GN=era PE=3 SV=1	708.637	874.557	841.126	1061.44	870.281	1042.58	787.718	1021.38	981.06
Q9A0H7	Uncharacterized protein OS=Streptococcus pyogenes serotype M1 GN=SPy_0772 PE=4 SV=1	978.091	1322.21	887.883	741.776	926.573	836.945	710.611	1012.75	627.185
Q99Y25	Putative type I site-specific deoxyribonuclease OS=Streptococcus pyogenes serotype M1 GN=hsdS PE=4 SV=1	1938.25	2009.29	2328.35	381.357	355.484	405.105	275.481	402.124	394.672
Q99ZG6	Phosphate-specific transport system accessory protein PhoU OS=Streptococcus pyogenes serotype M1 GN=phoU PE=3 SV=1	1148.38	1064.1	1141.06	889.256	1049.65	941.332	877.599	937.847	890.152
Q9A1B2	Segregation and condensation protein A OS=Streptococcus pyogenes serotype M1 GN=scpA PE=3 SV=1	569.281	584.618	882.511	834.408	1154.32	856.339	933.783	911.883	827.964
Q9A158	Putative metal-dependent transcriptional regulator OS=Streptococcus pyogenes serotype M1 GN=SPy_0450 PE=4 SV=2	898.573	987.525	873.768	923.535	756.829	955.666	825.52	844.477	807.216
Q99YM6	Primosomal protein N' OS=Streptococcus pyogenes serotype M1 GN=priA PE=3 SV=1	857.436	994.172	989.96	1095.21	1034.29	1114.05	807.732	1079.47	1165.2
Q99YD8	Biotin carboxyl carrier protein of acetyl-CoA carboxylase OS=Streptococcus pyogenes serotype M1 GN=accB PE=4 SV=1	1262	726.576	975.899	922.586	1089.06	964.872	1002.29	797.914	1000.91
Q99Z89	UPF0371 protein SPy_1343/M5005_Spy1095 OS=Streptococcus pyogenes serotype M1 GN=SPy_1343 PE=3 SV=2	966.692	1232.59	1001.49	1100.08	1041.79	1018.57	934.393	945.752	1096.71
Q99ZB0	Putative esterase OS=Streptococcus pyogenes serotype M1 GN=SPy_1308 PE=4 SV=1	822.381	1009.48	1048.69	978.899	938.647	894.635	770.213	948.765	931.758
Q99Z53	Putative oligopeptidase OS=Streptococcus pyogenes serotype M1 GN=pepB PE=3 SV=1	822.317	805.98	839.882	904.412	790.107	1052.26	800.502	876.013	912.675
Q99Z34	D-alanine--D-alanine ligase OS=Streptococcus pyogenes serotype M1 GN=ddl PE=3 SV=1	1043.49	938.384	1029.42	902.018	1063.68	1019.89	830.793	960.922	1023.46
Q99YJ8	Gamma-glutamyl phosphate reductase OS=Streptococcus pyogenes serotype M1 GN=proA PE=3 SV=1	773.402	917.806	865.468	1008.2	989.5	863.517	837.482	971.586	890.239
Q9A0L0	DNA gyrase subunit B OS=Streptococcus pyogenes serotype M1 GN=gyrB PE=3 SV=1	1099.02	916.474	973.159	973.309	1004.59	1041.99	1018.27	860.83	970.503
Q9A0A2	Putative secreted 5'-nucleotidase OS=Streptococcus pyogenes serotype M1 GN=SPy_0872 PE=3 SV=1	878.299	1166.13	553.841	987.649	1478.13	694.174	991.272	1474.1	516.953
Q9A1E2	Putative ABC transporter (Permease protein) OS=Streptococcus pyogenes serotype M1 GN=SPy_0321 PE=3 SV=2	570.601	740.428	713.774	792.187	1373.36	861.402	975.731	1172.29	709.487
Q99YF1	Putative transcription regulator OS=Streptococcus pyogenes serotype M1 GN=SPy_1733 PE=4 SV=1	801.345	840.664	750.845	1075.29	966.165	905.164	998.221	984.098	799.621
Q9A0T9	Putative calcium-transporting ATPase OS=Streptococcus pyogenes serotype M1 GN=pacL PE=4 SV=1	1159.1	924.127	1085.57	1068.99	926.606	1119.29	977.19	948.364	1018.36
Q9A0E1	Putative folyl-polyglutamate synthetase OS=Streptococcus pyogenes serotype M1 GN=folC.2 PE=3 SV=1	707.131	761.384	886.369	908.479	1276.1	1056.79	835.62	1046.44	1182.67
Q99ZN8	Putative ABC transporter (ATP-binding protein) OS=Streptococcus pyogenes serotype M1 GN=SPy_1148 PE=4 SV=1	825.772	766.561	844.628	976.671	1090.94	791.571	891.88	930.949	884.618
Q9A107	Two-component sensor histidine kinase OS=Streptococcus pyogenes serotype M1 GN=vicK PE=4 SV=1	749.923	900.588	909.723	1032.46	1106	1058.13	906.51	1027.38	1093.75
Q9A0G5	Uncharacterized protein OS=Streptococcus pyogenes serotype M1 GN=rgpAc PE=4 SV=1	726.191	925.282	852.437	1046.67	854.35	1039.95	793.838	1023.94	972.375
Q99Y93	Putative fructokinase OS=Streptococcus pyogenes serotype M1 GN=scrK PE=4 SV=1	1240.45	1077.95	1091.24	849.308	954.757	862.471	890.11	876.369	764.277
Q99ZA9	Putative extramembranal protein OS=Streptococcus pyogenes serotype M1 GN=dltD PE=4 SV=1	981.376	1099.98	998.732	793.868	906.546	894.998	804.904	884.809	774.404
Q99ZY7	Putative fibronectin-binding protein-like protein A OS=Streptococcus pyogenes serotype M1 GN=fbp PE=4 SV=1	895.426	828.253	895.308	986.53	970.86	952.69	912.493	906.104	945.631
P66114	50S ribosomal protein L20 OS=Streptococcus pyogenes serotype M1 GN=rplT PE=3 SV=1	2418.52	1271.15	1547.06	1073.92	1129.07	999.301	1009.6	970.778	1065.28
Q99Z91	Uncharacterized protein OS=Streptococcus pyogenes serotype M1 GN=SPy_1339 PE=4 SV=1	1188.55	1272.7	961.714	933.296	1129.44	640.791	1025.19	872.507	673.711
P65259	L-lactate dehydrogenase OS=Streptococcus pyogenes serotype M1 GN=ldh PE=3 SV=2	1490.01	887.539	1182.31	988.905	1016.41	991.715	1026.57	837.153	991.407
P63378	Phosphate import ATP-binding protein PstB 2 OS=Streptococcus pyogenes serotype M1 GN=pstB2 PE=3 SV=1	720.555	937.953	882.157	959.711	812.809	965.603	718.557	1001.39	888.91
P66710	DNA-directed RNA polymerase subunit alpha OS=Streptococcus pyogenes serotype M1 GN=rpoA PE=3 SV=1	1296.35	941.05	1057.49	889.249	852.21	922.398	871.293	835.68	832.793
P60220	Segregation and condensation protein B OS=Streptococcus pyogenes serotype M1 GN=scpB PE=3 SV=1	1333.31	793.408	1139.44	965.606	1782.66	1083.35	1444.04	901.125	1312.35
Q9A0I0	Phenylalanine--tRNA ligase beta subunit OS=Streptococcus pyogenes serotype M1 GN=pheT PE=3 SV=1	956.673	854.69	935.19	973.942	992.298	897.305	923.861	884.375	925.314
Q9A1B7	Glutamate racemase OS=Streptococcus pyogenes serotype M1 GN=murI PE=1 SV=1	890.855	957.853	911.782	986.924	988.732	992.179	965.513	895.407	972.66
Q9A1A6	Uncharacterized protein OS=Streptococcus pyogenes serotype M1 GN=SPy_0376 PE=4 SV=1	1125.06	1321.29	927.452	1277.3	1048.9	1107.94	1084.16	871.521	1324.64
P63546	Adenine phosphoribosyltransferase OS=Streptococcus pyogenes serotype M1 GN=apt PE=3 SV=1	1238.01	936.598	1061.47	1005.1	1054.28	958.405	1035.4	898.805	948.533
Q9A115	Threonine--tRNA ligase OS=Streptococcus pyogenes serotype M1 GN=thrS PE=3 SV=1	1025.72	894.255	912.549	1053.66	935.588	1113.44	1036.56	914.973	1013.6
Q99YC1	Aspartyl/glutamyl-tRNA(Asn/Gln) amidotransferase subunit B OS=Streptococcus pyogenes serotype M1 GN=gatB PE=3 SV=1	1107.9	894.792	963.027	1003.9	970.066	1025.34	1013.93	883.719	969.538
Q99ZX9	Putative ABC transporter (ATP-binding protein) OS=Streptococcus pyogenes serotype M1 GN=SPy_1025 PE=4 SV=1	1112.12	949.454	1034.8	956.606	989.573	917.018	941.674	876.023	919.706
Q99XW6	Putative para-aminobenzoate synthetase OS=Streptococcus pyogenes serotype M1 GN=pabB PE=3 SV=1	580.905	738.797	606.54	926.368	880.738	972.987	809.298	987.229	862.763
Q99XK9	Histidine--tRNA ligase OS=Streptococcus pyogenes serotype M1 GN=hisS PE=3 SV=1	954.381	1252.26	968.793	1112.89	1006.93	1042.78	1049.87	939.853	1037.51
P66697	Ribose-5-phosphate isomerase A OS=Streptococcus pyogenes serotype M1 GN=rpiA PE=3 SV=1	786.352	697.272	849.489	970.261	1098.16	687.769	857.03	912.525	868.72
Q99ZH4	Putative lipoprotein OS=Streptococcus pyogenes serotype M1 GN=SPy_1228 PE=4 SV=1	1489.06	851.396	1105.51	894.998	911.616	989.823	1010.73	755.583	910.849
Q99XY6	Uncharacterized protein OS=Streptococcus pyogenes serotype M1 GN=SPy_1959 PE=4 SV=1	1059.55	1048.47	1168.98	1124.89	1128.72	893.264	942.513	904.035	1166.27
Q99XP9	Uncharacterized protein OS=Streptococcus pyogenes serotype M1 GN=SPy_2106 PE=4 SV=2	1495.85	808.478	855.515	843.827	1262.56	1039.84	891.988	1103.39	1017.35
P64064	GTPase Der OS=Streptococcus pyogenes serotype M1 GN=der PE=3 SV=1	944.054	877.148	953.736	980.353	955.328	1034.95	903.98	989.693	951.006
Q99Y26	Type I restriction enzyme R Protein OS=Streptococcus pyogenes serotype M1 GN=hsdR PE=3 SV=1	881.514	1002.2	1039.86	939.516	927.134	992.725	853.242	918.025	969.647
Q9A048	Putative oxidoreductase OS=Streptococcus pyogenes serotype M1 GN=SPy_0932 PE=4 SV=2	824.149	987.423	923.647	996.258	962.861	991.663	881.935	892.933	1055.24
P66768	Uncharacterized protein SPy_0538/M5005_Spy0445 OS=Streptococcus pyogenes serotype M1 GN=metK1 PE=3 SV=1	715.329	664.63	909.334	1013.34	1070	937.037	977.748	923.727	996.648
Q99YL4	Cell cycle protein GpsB OS=Streptococcus pyogenes serotype M1 GN=gpsB PE=3 SV=1	878.013	709.901	737.44	832.467	1057.6	1041.93	985.28	964.833	865.694
Q99YH9	Uncharacterized protein OS=Streptococcus pyogenes serotype M1 GN=SPy_1695 PE=4 SV=1	776.423	853.755	981.227	1170.95	1002.32	1131.62	998.887	1017.78	1159.53
Q99ZQ9	Uncharacterized protein OS=Streptococcus pyogenes serotype M1 GN=SPy_1124 PE=4 SV=1	684.614	958.347	1030.1	918.495	1094.66	1010.35	834.32	999.064	1072.82
Q99ZF3	Uncharacterized protein OS=Streptococcus pyogenes serotype M1 GN=SPy_1253 PE=4 SV=1	682.867	1017.01	1023.23	1073.37	1079.66	984.869	848.71	1186.93	981.261
Q99YG5	Putative cation-transporting ATP-ase-copper transport operon OS=Streptococcus pyogenes serotype M1 GN=copA PE=3 SV=1	1157.85	1160.36	1110.73	771.926	890.253	703.586	789.08	789.415	698.963
Q99ZC1	Putative maltose operon transcriptional repressor OS=Streptococcus pyogenes serotype M1 GN=malR PE=4 SV=1	1182.29	844.047	1104.05	897.172	1001.75	821.247	855.464	849.651	914.38
Q9A1H1	Putative amino acid ABC transporter (ATP-binding protein) OS=Streptococcus pyogenes serotype M1 GN=SPy_0276 PE=4 SV=1	1334.75	918.778	1128.25	973.155	947.989	908.586	999.349	855.594	870.372
Q9A0W8	Uncharacterized protein OS=Streptococcus pyogenes serotype M1 GN=SPy_0580 PE=4 SV=1	1179.97	814.131	970.267	1001.73	1069.44	1043.65	1117.06	872.787	1013.66
Q99ZS9	UDP-N-acetylenolpyruvoylglucosamine reductase OS=Streptococcus pyogenes serotype M1 GN=murB PE=3 SV=1	559.917	754.905	748.361	1048.81	1016.06	1063.39	929.591	1026.83	1060.15
Q99YN9	Ribosome hibernation promoting factor OS=Streptococcus pyogenes serotype M1 GN=hpf PE=3 SV=1	1455.51	1066.91	1037.09	965.041	928.655	986.407	999.992	862.581	915.245
Q9A125	Putative glutamine cyclotransferase OS=Streptococcus pyogenes serotype M1 GN=SPy_0505 PE=4 SV=1	1026.11	1107.66	1185.13	827.223	1138.27	919.005	920.216	875.624	988.81
Q9A0Y3	Uncharacterized protein OS=Streptococcus pyogenes serotype M1 GN=SPy_0558 PE=4 SV=1	1037.21	1539.68	1791.71	745.961	948.785	897.788	684.789	907.6	913.609
Q9A0J5	DNA ligase OS=Streptococcus pyogenes serotype M1 GN=ligA PE=3 SV=1	834.506	830.334	837.42	976.043	936.041	1006.03	1031.41	913.514	876.034
Q9A1U1	DNA-directed RNA polymerase subunit beta OS=Streptococcus pyogenes serotype M1 GN=rpoB PE=3 SV=1	1062.06	926.231	979.758	997.913	921.122	1059	951.139	914.878	1012.95
Q99YE3	Uncharacterized protein OS=Streptococcus pyogenes serotype M1 GN=SPy_1741 PE=4 SV=1	676.986	892.042	785.999	1001.6	721.544	1095.89	778.593	1127.28	819.467
Q99YX8	DNA repair protein RecN OS=Streptococcus pyogenes serotype M1 GN=recN PE=3 SV=1	643.366	727.845	796.333	1084.05	878.318	1027.65	950.339	1001.79	939.769
Q99YM9	Putative phosphoprotein phosphatase OS=Streptococcus pyogenes serotype M1 GN=pppL PE=4 SV=1	1052	907.752	1007.54	892.984	864.635	998.219	900.513	840.079	930.849
Q9A0D8	Probable tRNA sulfurtransferase OS=Streptococcus pyogenes serotype M1 GN=thiI PE=3 SV=1	799.706	902.486	1050.54	1387.88	980.273	1262.17	1077.74	1078.25	1365.01
Q99YP6	Uncharacterized protein OS=Streptococcus pyogenes serotype M1 GN=SPy_1603 PE=4 SV=1	1170.12	1379.53	1113.49	910.319	914.136	799.04	862.578	870.333	812.338
Q99YU1	Uncharacterized protein OS=Streptococcus pyogenes serotype M1 GN=SPy_1538 PE=4 SV=1	841.918	1125.41	1039.37	921.219	991.075	974.351	871.638	1006.36	922.565
Q99Y35	Putative alkaline-shock protein OS=Streptococcus pyogenes serotype M1 GN=asp PE=4 SV=1	952.027	922.04	957.059	837.209	1113.18	853.769	910.911	869.218	941.192
Q9A1F9	Oligopeptidepermease OS=Streptococcus pyogenes serotype M1 GN=oppB PE=3 SV=1	1397.21	1028.31	1296.12	865.74	1012.76	908.864	971.142	846.72	887.762
Q9A1B4	Uncharacterized protein OS=Streptococcus pyogenes serotype M1 GN=SPy_0364 PE=4 SV=1	525.407	1094.79	748.876	1098.82	879.387	1074.11	802.186	1172.42	988.412
P0C0E1	Trigger factor OS=Streptococcus pyogenes serotype M1 GN=tig PE=3 SV=2	1428.55	793.448	999.367	884.243	836.139	979.967	949.575	796.659	875.694
Q99ZL9	Methylenetetrahydrofolate--tRNA-(uracil-5-)-methyltransferase TrmFO OS=Streptococcus pyogenes serotype M1 GN=trmFO PE=3 SV=1	1053.12	917.458	1036.65	1025.85	982.663	991.361	986.146	860.413	1067.14
P65742	Phosphate acyltransferase OS=Streptococcus pyogenes serotype M1 GN=plsX PE=3 SV=1	1158.41	1057.56	1114.89	920.029	911.119	1017.06	889.147	980.827	897.505
Q99ZJ0	Putative cardiolipin synthetase OS=Streptococcus pyogenes serotype M1 GN=SPy_1212 PE=3 SV=1	780.456	910.43	971.348	847.029	996.86	937.479	806.252	915.493	983.442
P66852	Single-stranded DNA-binding protein OS=Streptococcus pyogenes serotype M1 GN=ssb3 PE=3 SV=1	944.552	902.94	974.857	880.29	945.847	863.883	834.845	914.033	869.163
P63415	Acetate kinase OS=Streptococcus pyogenes serotype M1 GN=ackA PE=3 SV=1	1128.96	845.311	926.906	971.96	1004.75	905.594	921.517	954.596	930.783
Q9A1H6	Uncharacterized protein OS=Streptococcus pyogenes serotype M1 GN=SPy_0266 PE=4 SV=1	778.97	996.471	805.845	1002.56	895.411	1038.35	923.929	1012.83	925.715
Q99ZC8	Putative ABC transporter (ATP-binding protein) OS=Streptococcus pyogenes serotype M1 GN=SPy_1286 PE=4 SV=1	842.128	1183.83	1027.34	1030.89	1006.99	883.694	857.287	990.578	1003.01
Q99Z65	Putative phosphotransferase system phosphohistidine-containing protein OS=Streptococcus pyogenes serotype M1 GN=ptsH PE=4 SV=1	1966.61	804.16	1179.27	714.342	963.703	1095.96	1000.71	766.891	942.528
Q99YA6	Putative ABC transporter (ATP-binding protein) OS=Streptococcus pyogenes serotype M1 GN=SPy_1790 PE=4 SV=1	727.004	697.146	592.913	957.726	1167.18	941.285	1171.92	1017.98	805.796
Q99YI7	Glycerol kinase OS=Streptococcus pyogenes serotype M1 GN=glpK PE=3 SV=1	827.978	873.248	695.242	990.193	707.48	888.668	887.092	945.376	695.117
Q9A117	Putative sugar transferase OS=Streptococcus pyogenes serotype M1 GN=SPy_0515 PE=4 SV=1	707.172	833.013	833.507	996.757	965.627	1047.7	925.458	1014.85	1004.13
Q9A1E8	UPF0348 protein SPy_0314/M5005_Spy0267 OS=Streptococcus pyogenes serotype M1 GN=SPy_0314 PE=3 SV=1	776.436	912.604	943.398	951.53	1072.92	1006.39	970.498	955.477	1039.17
Q9A1N0	Putative glycine betaine/proline ABC transporter (ATP-binding protein) OS=Streptococcus pyogenes serotype M1 GN=opuAA PE=4 SV=1	846.727	832.903	741.528	979.161	901.564	1237.76	1108.47	994.688	948.88
Q9A1P7	Putative ABC transporter (Lipoprotein) OS=Streptococcus pyogenes serotype M1 GN=SPy_0163 PE=4 SV=1	1310.98	896.789	1034.4	978.07	968.343	1062.4	1011.78	990.265	945.131
P66446	30S ribosomal protein S16 OS=Streptococcus pyogenes serotype M1 GN=rpsP PE=3 SV=1	2075.29	1052.94	1463.43	864.039	1043.57	866.844	858.429	762.958	1096.92
Q99ZG1	Putative phosphate ABC transporter, periplasmic phosphate-binding protein OS=Streptococcus pyogenes serotype M1 GN=pstS PE=4 SV=1	1146	978.911	1062.98	893.202	1014.11	864.634	979.256	826.358	910.594
Q9A1W3	50S ribosomal protein L24 OS=Streptococcus pyogenes serotype M1 GN=rplX PE=3 SV=1	1510.89	1248.72	1360.97	1058.44	1066.73	991.232	1008.53	880.555	1164.95
Q99ZU0	tRNA modification GTPase MnmE OS=Streptococcus pyogenes serotype M1 GN=mnmE PE=3 SV=1	1145.11	956.159	1067.29	1045.2	1101.19	872.989	1096.65	898.242	965.834
Q9A034	Uncharacterized protein OS=Streptococcus pyogenes serotype M1 GN=SPy_0948 PE=4 SV=1	695.119	807.329	803.056	970.99	961.387	1086.76	957.337	971.849	1032.63
Q99Y36	Uncharacterized protein OS=Streptococcus pyogenes serotype M1 GN=SPy_1885 PE=4 SV=1	1011.36	885.684	896.571	1034.57	789.965	1155.57	968.935	976.839	980.878
Q99ZK2	Putative repressor protein OS=Streptococcus pyogenes serotype M1 GN=SPy_1198 PE=4 SV=1	960.404	872.078	935.081	1014.59	1109.08	1031.86	976.03	1134.52	988.49
Q99ZW2	CRISPR-associated endonuclease Cas9/Csn1 OS=Streptococcus pyogenes serotype M1 GN=cas9 PE=1 SV=1	1159.69	1189.86	1288.4	936.324	966.631	862.246	865.488	867.149	984.12
Q99ZX8	Putative acetoin dehydrogenase (TPP-dependent) alpha chain OS=Streptococcus pyogenes serotype M1 GN=acoA PE=4 SV=1	1123.85	1028.91	921.875	1089.62	884.705	988.331	948.019	1049.41	917.335
Q9A0G4	Putative rhamnosyltransferase-possibly involved in cell wall localization and side chain formation of rhamnose-glucose polysaccharide OS=Streptococcus pyogenes serotype M1 GN=rgpBc PE=4 SV=1	669.768	800.275	687.427	920.074	895.645	983.405	867.15	994.204	892.812
P58160	Probable apo-citrate lyase phosphoribosyl-dephospho-CoA transferase OS=Streptococcus pyogenes serotype M1 GN=citX PE=3 SV=1	1561.1	1412.43	948.515	1023.48	1096.49	868.043	1060.92	868.34	1011.11
Q9A1D7	Ribosomal RNA small subunit methyltransferase G OS=Streptococcus pyogenes serotype M1 GN=rsmG PE=3 SV=1	727.88	1026.34	952.332	1061.18	970.412	1136.55	1031.34	1221.53	866.45
Q99ZX5	Dihydrolipoyl dehydrogenase OS=Streptococcus pyogenes serotype M1 GN=acoL PE=3 SV=1	1536.39	1281.24	1112.66	876.007	817.148	798.353	821.204	864.131	768.152
Q9A127	Ribonuclease R OS=Streptococcus pyogenes serotype M1 GN=rnr PE=3 SV=1	1266.37	909.919	1160.89	866.443	1062.56	832.865	964.077	842.975	913.468
P66648	30S ribosomal protein S9 OS=Streptococcus pyogenes serotype M1 GN=rpsI PE=3 SV=1	1388.92	1061.08	1265	944.368	1273.31	786.607	1044.98	883.247	1031.98
Q99ZA4	Uncharacterized protein OS=Streptococcus pyogenes serotype M1 GN=SPy_1315 PE=3 SV=1	1256.66	1067	1142.15	906.216	985.894	897.717	855.763	885.962	1013.45
Q9A1L1	Glucose-6-phosphate isomerase OS=Streptococcus pyogenes serotype M1 GN=pgi PE=3 SV=1	1075.91	1100.83	1069.48	960.091	918.198	978.694	960.033	956.306	906.949
Q99XX5	Leucine-rich protein OS=Streptococcus pyogenes serotype M1 GN=lrp PE=4 SV=1	849.343	673.488	849.8	865.633	880.352	1115.46	955.244	805.026	1070.09
Q99Y45	Ribosomal-protein-alanine acetyltransferase OS=Streptococcus pyogenes serotype M1 GN=SPy_1873 PE=3 SV=1	442.384	850.689	738.187	913.03	795.099	802.37	748.23	957.652	778.116
Q9A0K9	Septation ring formation regulator EzrA OS=Streptococcus pyogenes serotype M1 GN=ezrA PE=3 SV=1	1379.7	856.488	1077.63	1078.68	921.625	1117.71	1042.37	936.172	1109.32
Q99ZX4	Extracellular hyaluronate lyase OS=Streptococcus pyogenes serotype M1 GN=hylA PE=4 SV=1	1133.21	1180.85	986.935	927.333	932.965	750.038	855.045	957.987	773.794
Q9A0A1	Uncharacterized protein OS=Streptococcus pyogenes serotype M1 GN=SPy_0873 PE=4 SV=1	1165.09	801.61	878.13	812.249	925.016	803.712	865.089	870.216	785.933
Q99ZR4	Uncharacterized protein OS=Streptococcus pyogenes serotype M1 GN=SPy_1119 PE=4 SV=1	777.565	799.126	886.752	830.245	830.222	915.365	861.92	839.72	855.808
Q99XJ2	Uncharacterized protein OS=Streptococcus pyogenes serotype M1 GN=SPy_2181 PE=4 SV=1	1389.26	936.319	1192.03	1195.2	753.443	1137.02	1097.08	844.873	1127.35
Q99XU2	Putative ATP-binding cassette transporter-like protein OS=Streptococcus pyogenes serotype M1 GN=SPy_2032 PE=4 SV=1	1160.65	1278.82	969.985	880.534	1029.69	917.053	961.288	981.519	873.36
Q9A0H3	ATP-dependent helicase/nuclease subunit A OS=Streptococcus pyogenes serotype M1 GN=addA PE=3 SV=2	861.258	882.621	1036.44	945.519	1052.54	989.808	928.316	943.051	1107.44
Q99XU8	Uncharacterized protein OS=Streptococcus pyogenes serotype M1 GN=SPy_2023 PE=4 SV=1	1204.62	1400.14	1250.62	1081.05	982.243	1001.26	885.762	1215.68	953.91
Q99ZY1	Putative tributyrin esterase OS=Streptococcus pyogenes serotype M1 GN=estA PE=4 SV=1	863.276	803.501	929.265	838.328	1248.61	1069.93	965.038	1017.6	1165.09
Q99ZE1	ATP-dependent DNA helicase OS=Streptococcus pyogenes serotype M1 GN=pcrA PE=3 SV=1	778.815	856.292	829.875	1019.86	984.245	1040.88	983.176	960.324	1093.86
Q99YX7	Arginine repressor OS=Streptococcus pyogenes serotype M1 GN=argR PE=3 SV=1	1158.64	1067.26	1269.3	842.133	1106.86	815.74	845.48	912.225	1002.52
Q9A1B0	Pseudouridine synthase OS=Streptococcus pyogenes serotype M1 GN=SPy_0369 PE=3 SV=1	1215.75	1106.44	1188.01	1080.55	1080.2	976.658	1058.96	916.695	1156.99
Q9A200	ATP-dependent zinc metalloprotease FtsH OS=Streptococcus pyogenes serotype M1 GN=ftsH PE=3 SV=1	1384.48	1034.9	1178.04	863.374	911.334	953.891	923.309	857.071	945.615
Q9A149	Peptide methionine sulfoxide reductase MsrA OS=Streptococcus pyogenes serotype M1 GN=msrA PE=3 SV=1	997.405	588.561	942.411	854.634	691.867	1045.25	915.925	708.911	964.958
Q9A1D9	Uncharacterized protein OS=Streptococcus pyogenes serotype M1 GN=SPy_0326 PE=4 SV=1	895.146	1090.01	1040.51	987.388	948.747	1011.44	899.349	1005.62	1040.56
Q99XP1	Putative competence-damage inducible protein OS=Streptococcus pyogenes serotype M1 GN=cinA PE=3 SV=1	813.344	834.294	887.793	769.356	810.355	893.276	783.25	903.772	784.783
Q99YS4	Uncharacterized protein OS=Streptococcus pyogenes serotype M1 GN=SPy_1565 PE=4 SV=1	897.805	955.6	1006.53	1006.04	1219.23	1021.14	1190.37	923.484	1133.43
Q9A0B7	Uncharacterized protein OS=Streptococcus pyogenes serotype M1 GN=SPy_0846 PE=4 SV=1	600.266	777.398	808.291	915.701	815.078	793.648	737.997	1046.29	740.835
Q9A0D1	Pseudouridine synthase OS=Streptococcus pyogenes serotype M1 GN=SPy_0827 PE=3 SV=1	953.911	885.934	916.257	1033.11	945.951	987.949	994.294	990.147	985.6
Q9A071	Dihydroorotase OS=Streptococcus pyogenes serotype M1 GN=pyrC PE=3 SV=1	1004.9	896.603	989.439	1038.64	1077.19	1138.35	1126.56	945.792	1186.18
Q99XX7	Dextran glucosidase OS=Streptococcus pyogenes serotype M1 GN=dexB PE=4 SV=2	1131.33	1125.99	959.76	953.22	819.757	942.399	912.632	974.338	838.64
Q99YA2	Putative ABC transporter (Periplasmic binding protein) OS=Streptococcus pyogenes serotype M1 GN=SPy_1795 PE=4 SV=1	1157.59	843.776	1083.72	961.61	783.366	1066.25	999.519	701.684	1120.71
Q9A156	Peptidyl-prolyl cis-trans isomerase OS=Streptococcus pyogenes serotype M1 GN=SPy_0457 PE=3 SV=1	1020.5	1089.86	1002.96	879.526	1088.8	902.149	1018.75	986.433	876.641
Q9A1F7	Oligopeptidepermease (ATP-binding protein) OS=Streptococcus pyogenes serotype M1 GN=oppD PE=3 SV=1	865.149	1031.86	1038.84	901.646	926.853	994.74	918.444	911.419	1005.24
Q9A0C1	UPF0109 protein SPy_0841 OS=Streptococcus pyogenes serotype M1 GN=SPy_0841 PE=3 SV=1	1226.32	894.632	1177.64	816.905	1066.13	1040.39	1044.18	850.306	1045.1
Q99ZP4	Release factor glutamine methyltransferase OS=Streptococcus pyogenes serotype M1 GN=hemK PE=3 SV=1	658.805	952.173	821.145	910.951	1064.07	911.902	1098.47	967.959	837.531
Q9A0T3	Unsaturated chondroitin disaccharide hydrolase OS=Streptococcus pyogenes serotype M1 GN=ugl PE=1 SV=1	1868.67	1690.75	1373.55	1066.59	1111.09	600.392	1072.3	842.632	879.968
P0C0I9	UTP--glucose-1-phosphate uridylyltransferase 1 OS=Streptococcus pyogenes serotype M1 GN=hasC1 PE=3 SV=1	1582.26	1064.7	1184.56	988.919	1068.3	1009.67	1048.47	898.328	1140.64
P63821	Phosphopantetheine adenylyltransferase OS=Streptococcus pyogenes serotype M1 GN=coaD PE=3 SV=1	942.012	1170.22	1122.71	913.037	934.083	793.886	843.943	835.169	979.866
Q9A1C9	Putative SNF helicase OS=Streptococcus pyogenes serotype M1 GN=snf PE=4 SV=1	608.367	865.499	795.942	1037.24	1015.4	1024.85	884.821	1142.68	1071.08
Q9A202	Uncharacterized protein OS=Streptococcus pyogenes serotype M1 GN=SPy_0012 PE=4 SV=1	807.557	1304	803.473	760.161	791.379	916.595	1033.39	882.915	569.544
Q99Y63	Putative C3-degrading proteinase OS=Streptococcus pyogenes serotype M1 GN=SPy_1851 PE=4 SV=1	845.947	790.343	940.114	946.211	808.269	1016.08	974.287	859.824	956.383
Q9A0T8	Putative transcriptional regulator (LacI family) OS=Streptococcus pyogenes serotype M1 GN=regR PE=4 SV=1	741.211	907.103	818.22	981.289	882.353	937.258	884.567	956.404	981.275
P67068	UTP--glucose-1-phosphate uridylyltransferase 2 OS=Streptococcus pyogenes serotype M1 GN=hasC2 PE=3 SV=1	1126.03	930.112	997.954	922.809	902.11	1057.43	972.103	903.306	1028.96
Q9A118	Catabolite control protein A OS=Streptococcus pyogenes serotype M1 GN=ccpA PE=4 SV=2	1068.31	1085.78	1012.3	923.948	884.118	816.992	890.58	859.123	895.855
Q99XJ8	Uncharacterized protein OS=Streptococcus pyogenes serotype M1 GN=SPy_2173 PE=4 SV=1	960.818	737.684	861.475	759.33	1073.65	869.239	574.905	1213.75	937.959
Q99YB4	Uncharacterized protein OS=Streptococcus pyogenes serotype M1 GN=SPy_1781 PE=4 SV=1	756.317	944.859	967.262	1099.47	942.282	986.067	977.739	930.572	1147.91
Q99YS5	Uncharacterized protein OS=Streptococcus pyogenes serotype M1 GN=SPy_1564 PE=4 SV=1	1074.2	1182.36	1032.62	1017.8	790.359	868.406	897.239	930.072	877.524
Q9A1W5	30S ribosomal protein S17 OS=Streptococcus pyogenes serotype M1 GN=rpsQ PE=3 SV=1	2053.92	977.151	1330.85	919.257	904.736	863.283	891.254	847.894	976.764
Q99YP7	Putative transcription regulator OS=Streptococcus pyogenes serotype M1 GN=SPy_1602 PE=4 SV=1	1609.26	1343.21	1211.59	935.05	912.869	742.081	888.909	934.158	794.733
Q9A0I1	Phenylalanine--tRNA ligase alpha subunit OS=Streptococcus pyogenes serotype M1 GN=pheS PE=3 SV=2	904.496	862.745	830.158	969.266	808.192	910.686	843.079	964.216	910.124
Q99YT2	Putative two-component response regulator OS=Streptococcus pyogenes serotype M1 GN=SPy_1556 PE=4 SV=1	718.828	891.41	857.7	905.891	994.942	988.333	971.634	1002.13	947.615
P0C0F1	Major cold shock protein OS=Streptococcus pyogenes serotype M1 GN=cspA PE=3 SV=1	3433.85	471.18	728.556	754.391	508.335	631.978	878.443	538.81	500.634
Q99YD7	3-oxoacyl-[acyl-carrier-protein] synthase 2 OS=Streptococcus pyogenes serotype M1 GN=fabF PE=3 SV=1	1610.57	1073.48	1173.53	968.463	954.089	883.829	962.894	903.129	974.807
P67575	Asparagine--tRNA ligase OS=Streptococcus pyogenes serotype M1 GN=asnS PE=3 SV=1	883.287	987.736	1039.63	1034.98	1012.31	985.465	1007.05	949.299	1115.19
Q99XQ0	Anaerobic ribonucleoside-triphosphate reductase-activating protein OS=Streptococcus pyogenes serotype M1 GN=nrdG PE=3 SV=1	1485.1	1231.6	1267.89	958.635	1050.74	1038.03	1056.22	923.957	1107.89
Q99YV6	Cell division protein FtsA OS=Streptococcus pyogenes serotype M1 GN=ftsA PE=3 SV=1	951.238	927.207	910.643	966.256	936.019	920.33	940.749	969.888	950.424
P66670	Ribonuclease 3 OS=Streptococcus pyogenes serotype M1 GN=rnc PE=1 SV=1	767.527	863.552	831.555	1058.11	863.91	987.496	975.397	1005.94	968.543
Q99ZS0	Putative zinc-containing alcohol dehydrogenase OS=Streptococcus pyogenes serotype M1 GN=SPy_1111 PE=3 SV=1	1393.53	1752.82	1341.48	1039.02	858.212	593.29	877.02	920.734	728.777
Q9L7Q5	DNA gyrase subunit A OS=Streptococcus pyogenes serotype M1 GN=gyrA PE=3 SV=1	884.348	897.85	869.213	947.067	1010.78	953.851	919.863	1016.09	1018.49
Q99XH6	Uncharacterized protein OS=Streptococcus pyogenes serotype M1 GN=SPy_2203 PE=4 SV=1	704.885	968.443	914.71	1019.37	1090.46	1111.69	1189.76	1003.59	1076.93
Q99YR0	Uncharacterized protein OS=Streptococcus pyogenes serotype M1 GN=SPy_1582 PE=4 SV=1	1227.39	1268.71	1126.69	971.142	1099.15	1010.81	1159.84	919.473	1051.11
Q99YW3	Isoleucine--tRNA ligase OS=Streptococcus pyogenes serotype M1 GN=ileS PE=3 SV=1	1030.12	938.821	988.504	943.702	929.477	908.062	943.001	918.665	964.426
Q99YV0	Uncharacterized protein OS=Streptococcus pyogenes serotype M1 GN=SPy_1528 PE=4 SV=1	1039.5	798.396	926.262	888.755	937.676	844.43	973.894	862.03	878.046
Q99Z57	Alanine--tRNA ligase OS=Streptococcus pyogenes serotype M1 GN=alaS PE=3 SV=1	1093.47	986.039	1026.42	977.21	865.462	896.806	896.752	944.708	942.974
Q99XU7	Immunogenic secreted protein OS=Streptococcus pyogenes serotype M1 GN=isp PE=4 SV=1	687.776	1415.41	535.431	1108.14	958.871	718.602	925.023	1378.65	528.647
Q99YL6	Mid-cell-anchored protein Z OS=Streptococcus pyogenes serotype M1 GN=mapZ PE=3 SV=1	1225.46	1131.21	1096.89	820.787	996.043	912.103	1024.77	901.198	850.006
Q9A122	Putative sugar transferase OS=Streptococcus pyogenes serotype M1 GN=SPy_0510 PE=4 SV=1	784.056	820.561	967.632	951.075	1116.73	787.016	987.799	1016.17	900.443
Q99Y29	Putative phosphomethylpyrimidine kinase OS=Streptococcus pyogenes serotype M1 GN=thiD PE=4 SV=1	717.972	903.868	935.75	1115.11	1004.74	1215.51	1043.61	1091.29	1259.89
Q9A0F3	Putative pore-forming peptide OS=Streptococcus pyogenes serotype M1 GN=SPy_0800 PE=4 SV=1	693.036	899.73	887.889	1369.46	1147.45	1274.87	1299.26	1284.57	1279.79
Q99Z35	UDP-N-acetylmuramoyl-tripeptide--D-alanyl-D-alanine ligase OS=Streptococcus pyogenes serotype M1 GN=murF PE=3 SV=1	883.175	948.005	884.232	925.048	1037.06	992.432	886.847	1024.92	1099.7
Q99XY1	Isoprenyl transferase OS=Streptococcus pyogenes serotype M1 GN=uppS PE=3 SV=1	1144.87	1070.52	1100.48	969.45	1072.89	945.09	1096.96	913.708	1034.64
Q9A1P9	Uncharacterized protein OS=Streptococcus pyogenes serotype M1 GN=SPy_0159 PE=4 SV=1	916.585	914.013	841.238	940.423	790.715	963.712	899.564	945.62	902.868
P63793	ATP-dependent Clp protease ATP-binding subunit ClpX OS=Streptococcus pyogenes serotype M1 GN=clpX PE=3 SV=1	867.794	868.29	859.949	980.815	843.154	1032.53	863.435	1009.11	1042.89
Q99YH7	DegV domain-containing protein SPy_1698/M5005_Spy1391 OS=Streptococcus pyogenes serotype M1 GN=SPy_1698 PE=3 SV=1	1201.07	876.932	1040.44	913.378	1136.76	941.999	1145.96	856.914	1056.09
Q7DAL9	Putative DNA binding regulatory protein-lantibiotic associated OS=Streptococcus pyogenes serotype M1 GN=srtR PE=4 SV=1	703.447	853.28	933.471	858.653	966.134	960.387	861.014	984.821	1002.04
P66677	Ribonuclease HIII OS=Streptococcus pyogenes serotype M1 GN=rnhC PE=3 SV=1	936.209	802.882	1034.46	1065.51	1179.42	973.207	1186.59	1084.8	1019.77
P65243	Ribose-phosphate pyrophosphokinase 1 OS=Streptococcus pyogenes serotype M1 GN=prs1 PE=3 SV=1	913.802	977.5	1007.97	870.488	972.402	1017.1	943.568	990.649	991.688
Q9A0C5	Uncharacterized protein OS=Streptococcus pyogenes serotype M1 GN=SPy_0836 PE=3 SV=1	1053.55	1169.36	760.781	880.483	1090.25	618.199	1014.21	957.341	678.316
P0C0D0	Ornithine carbamoyltransferase, catabolic OS=Streptococcus pyogenes serotype M1 GN=arcB PE=3 SV=3	2628.94	1501.08	931.21	899.697	730.809	371.12	951.47	707.632	391.438
Q99ZV9	CRISPR-associated protein Csn2 OS=Streptococcus pyogenes serotype M1 GN=csn2 PE=1 SV=1	498.052	843.953	916.73	1022.98	885.712	1043.07	1015.15	898.959	1112.67
Q99Z74	Uncharacterized protein OS=Streptococcus pyogenes serotype M1 GN=SPy_1363 PE=4 SV=1	407.299	1224.12	804.13	1523.99	427.459	1878.77	1072.78	1455.59	1402.53
Q99Y37	Eukaryotic hypersensitive-induced response-like protein OS=Streptococcus pyogenes serotype M1 GN=SPy_1884 PE=4 SV=1	1770.87	1015.99	1305.32	857.196	834.614	821.612	1014.73	729.355	836.138
Q99YN0	Uncharacterized protein OS=Streptococcus pyogenes serotype M1 GN=SPy_1625 PE=4 SV=1	949.741	1042.99	985.946	957.282	996.371	932.1	957.378	1008.93	996.333
P67188	Probable transcriptional regulatory protein SPy_0316/M5005_Spy0269 OS=Streptococcus pyogenes serotype M1 GN=SPy_0316 PE=3 SV=1	1527.61	861.489	1120.32	823.861	809.234	868.609	998.246	750.568	820.961
P65458	UDP-N-acetylglucosamine 1-carboxyvinyltransferase 1 OS=Streptococcus pyogenes serotype M1 GN=murA1 PE=3 SV=1	829.92	972.442	868.504	980.72	920.933	1030.82	881.674	1074.97	1057.12
Q99XP4	Putative pre-16S rRNA nuclease OS=Streptococcus pyogenes serotype M1 GN=SPy_2113 PE=3 SV=1	891.721	819.362	955.503	739.969	912.302	810.587	918.664	866.235	746.688
Q9A1V6	50S ribosomal protein L30 OS=Streptococcus pyogenes serotype M1 GN=rpmD PE=3 SV=1	1140.77	1175.04	1204.18	889.369	1236.3	950.159	984.376	982.575	1197.49
Q99ZU2	Putative NADH dehydrogenase OS=Streptococcus pyogenes serotype M1 GN=SPy_1069 PE=4 SV=1	1054.95	850.128	1000.41	932.64	962.389	880.579	960.439	880.439	1017.76
Q99YM1	Putative Acetyl-CoA:acetoacetyl-CoA transferase A subunit OS=Streptococcus pyogenes serotype M1 GN=atoD.1 PE=4 SV=1	993.014	789.22	892.305	922.028	1016.11	870.784	901.899	904.986	1087.06
Q9A0E6	Uncharacterized protein OS=Streptococcus pyogenes serotype M1 GN=SPy_0808 PE=3 SV=1	881.99	974.681	987.203	1056.08	1022.08	945.425	941.559	1109.73	1063.89
Q99ZD2	Signal peptidase I OS=Streptococcus pyogenes serotype M1 GN=sipC PE=3 SV=1	965.536	1068.88	956.843	817.655	734.144	943.074	829.089	942.625	800.119
Q99XI0	Phosphatidylglycerophosphate synthase OS=Streptococcus pyogenes serotype M1 GN=pgsA PE=3 SV=1	535.141	689.42	888.577	1073.05	1102.21	1052.44	887.059	1132.64	1310.03
Q99ZF0	Putative ABC transporter (ATP-binding protein) OS=Streptococcus pyogenes serotype M1 GN=SPy_1257 PE=4 SV=1	763.428	939.102	932.83	972.451	977.71	964.461	836.242	1017.22	1154.55
Q99XR9	Putative endopeptidase Clp ATP-binding chain C OS=Streptococcus pyogenes serotype M1 GN=clpC PE=3 SV=1	984.805	1072.63	1053.52	854.986	901.658	941.276	878.96	978.357	927.106
Q99Y73	Endonuclease MutS2 OS=Streptococcus pyogenes serotype M1 GN=mutS2 PE=3 SV=1	1001.36	871.696	956.657	1001.85	1048.91	990.614	1143.76	963.034	1034.06
Q99YN1	Uncharacterized protein OS=Streptococcus pyogenes serotype M1 GN=SPy_1623 PE=4 SV=2	857.327	1566.52	946.791	1115.81	792.122	896.151	958.108	989.283	949.553
Q9A196	UDP-N-acetylmuramoyl-L-alanyl-D-glutamate--L-lysine ligase OS=Streptococcus pyogenes serotype M1 GN=murE PE=1 SV=1	800.273	968.503	893.726	1093.29	957.209	1040.01	1014.41	1031.12	1147.99
Q99ZM4	DNA topoisomerase 1 OS=Streptococcus pyogenes serotype M1 GN=topA PE=3 SV=1	980.114	970.507	959.339	916.273	817.183	982.79	903.012	969.981	933.999
Q490H4	Putative transposase-IS1548 OS=Streptococcus pyogenes serotype M1 GN=SPy_1807 PE=4 SV=1	822.033	1225.55	930.919	868.405	711.011	701.105	688.773	947.18	721.466
Q9A1S1	Uncharacterized protein OS=Streptococcus pyogenes serotype M1 GN=SPy_0129 PE=1 SV=1	711.31	1035.64	680.753	965.225	709.83	954.395	797.543	1146.59	774.407
Q9A1V8	50S ribosomal protein L18 OS=Streptococcus pyogenes serotype M1 GN=rplR PE=3 SV=1	2019.94	965.773	1268.64	848.853	944.76	808.773	957.053	841.589	895.599
Q99YD1	Putative transcriptional regulator (MarR family) OS=Streptococcus pyogenes serotype M1 GN=SPy_1755 PE=4 SV=2	140.663	149.768	129.248	1406.64	732.732	1425.46	1140.07	1448.75	1102.12
Q99Y10	Uncharacterized protein OS=Streptococcus pyogenes serotype M1 GN=SPy_1926 PE=4 SV=1	989.331	938.408	1149.01	842.402	1392.55	835.552	1183.17	1030.71	966.42
Q99XL8	DNA mismatch repair protein MutS OS=Streptococcus pyogenes serotype M1 GN=mutS PE=3 SV=1	864.467	919.908	872.499	905.421	856.959	913.35	923.081	894.205	955.722
Q99ZE3	Uncharacterized protein OS=Streptococcus pyogenes serotype M1 GN=SPy_1264 PE=4 SV=1	991.23	1286.56	984.008	847.64	816.683	921.424	842.111	1119.8	719.269
Q9A069	DNA topoisomerase 4 subunit B OS=Streptococcus pyogenes serotype M1 GN=parE PE=3 SV=1	906.449	807.892	939.638	869.175	949.972	893.969	897.683	952.223	964.135
Q99Z86	Uncharacterized RNA methyltransferase SPy_1346/M5005_Spy1098 OS=Streptococcus pyogenes serotype M1 GN=SPy_1346 PE=3 SV=1	793.785	916.971	862.715	1029.09	845.286	1009.22	866.936	1017.92	1106.24
Q99YB5	Uncharacterized protein OS=Streptococcus pyogenes serotype M1 GN=SPy_1780 PE=3 SV=1	712.073	834.695	837.038	957.415	956.667	937.032	993.414	1047.56	919.667
Q99XI5	Putative L-serine dehydratase alpha subunit OS=Streptococcus pyogenes serotype M1 GN=sdhA PE=4 SV=1	1237.67	1025.63	1181.73	877.847	1055.99	854.581	993.038	955.369	952.479
Q99Y90	Invertase OS=Streptococcus pyogenes serotype M1 GN=scrB PE=3 SV=1	984.145	878.894	983.622	831.307	934.882	921.917	925.401	938.242	933.709
Q99ZP0	Uncharacterized protein OS=Streptococcus pyogenes serotype M1 GN=SPy_1146 PE=4 SV=1	1048.09	915.712	972.029	885.895	1171.73	937.299	1087.13	949.256	1080.37
Q9A1R1	Uncharacterized protein OS=Streptococcus pyogenes serotype M1 GN=SPy_0144 PE=4 SV=1	688.675	874.093	816.053	1072.99	967.529	1053.66	1052.5	1019.53	1148.54
Q99YF9	Uncharacterized protein OS=Streptococcus pyogenes serotype M1 GN=SPy_1723 PE=4 SV=1	1036.65	940.991	1065.51	778.091	920.998	791.708	846.173	904.182	843.582
Q99Y57	Putative repressor-phage associated OS=Streptococcus pyogenes serotype M1 GN=SPy_1861 PE=4 SV=1	1232.74	962.158	1215.23	764.36	1103.35	859.22	1125.67	782.158	932.389
Q99YT3	Uncharacterized protein OS=Streptococcus pyogenes serotype M1 GN=SPy_1552 PE=4 SV=1	762.506	817.552	777.206	817.945	869.819	803.279	763.588	999.946	831.256
Q99ZP3	Uncharacterized protein OS=Streptococcus pyogenes serotype M1 GN=SPy_1143 PE=3 SV=1	974.669	892.879	890.495	843.495	915.136	885.869	882.323	1005.45	866.926
Q99YE5	Putative mannose-specific phosphotransferase system component IIC OS=Streptococcus pyogenes serotype M1 GN=manM PE=4 SV=1	588.44	861.822	900.915	1064.78	1212.27	926.481	1053.91	1149.77	1133.85
Q9A054	Putative single-strand DNA-specific exonuclease OS=Streptococcus pyogenes serotype M1 GN=recJ PE=4 SV=1	891.946	840.994	924.205	961.356	1023.78	949.444	984.062	990.329	1083.59
Q99XK8	50S ribosomal protein L32 OS=Streptococcus pyogenes serotype M1 GN=rpmF PE=3 SV=3	1364.4	1330.27	1266.01	819.833	954.138	913.132	1004.31	831.523	964.782
Q99YI6	Uncharacterized protein OS=Streptococcus pyogenes serotype M1 GN=SPy_1686 PE=4 SV=1	726.318	565.123	463.498	864.167	1113.17	1184.39	1297.63	1088.41	909.828
P69882	Adenylate kinase OS=Streptococcus pyogenes serotype M1 GN=adk PE=3 SV=1	1797.25	1043.73	1294.62	849.805	943.371	760.779	995.36	773.883	893.171
Q9A080	Histidine protein kinase OS=Streptococcus pyogenes serotype M1 GN=SPy_0895 PE=4 SV=1	565.965	1137.52	715.624	959.303	934.468	1192.54	994.783	1094.21	1129.12
Q9A0V7	Lysine--tRNA ligase OS=Streptococcus pyogenes serotype M1 GN=lysS PE=3 SV=1	1135.01	891.479	988.735	997.252	949.647	1049.12	1092.46	944.689	1087.82
P65781	NAD kinase OS=Streptococcus pyogenes serotype M1 GN=nadK PE=3 SV=1	607.515	864.409	856.307	938.158	925.815	972.923	841.942	1049.41	1067.89
Q9A1I0	Ribosomal RNA small subunit methyltransferase A OS=Streptococcus pyogenes serotype M1 GN=rsmA PE=3 SV=1	920.899	923.01	1004.45	855.1	884.313	850.06	887.751	925.047	888.677
P63597	Shikimate dehydrogenase (NADP(+)) OS=Streptococcus pyogenes serotype M1 GN=aroE PE=3 SV=1	1044.59	1097.04	1088.26	1047.68	1092.6	1013.56	1088.79	1074.1	1128.19
Q9A0A4	Putative ABC transporter (ATP-binding protein) OS=Streptococcus pyogenes serotype M1 GN=SPy_0867 PE=4 SV=1	1006.83	834.337	964.221	953.658	1175.79	1039.83	1249.68	908.053	1152.27
Q99Y46	tRNA N6-adenosine threonylcarbamoyltransferase OS=Streptococcus pyogenes serotype M1 GN=tsaD PE=3 SV=1	707.632	970.975	864.694	983.854	972.647	1097.06	974.837	1062.51	1151.91
Q99ZG7	Aminopeptidase OS=Streptococcus pyogenes serotype M1 GN=pepN PE=3 SV=1	991.002	1011.22	998.425	857.727	920.792	970.439	900.453	932.141	1038.9
P67452	Exodeoxyribonuclease 7 large subunit OS=Streptococcus pyogenes serotype M1 GN=xseA PE=3 SV=1	761.049	1029.58	902.344	890.377	882.977	920.833	787.949	1093.9	932.858
Q9A1P0	Leucine--tRNA ligase OS=Streptococcus pyogenes serotype M1 GN=leuS PE=3 SV=1	1086.32	1025.14	1046	911.018	903.333	985.751	984.722	934.681	1008.02
Q99Y61	Putative glycerol uptake facilitator protein OS=Streptococcus pyogenes serotype M1 GN=glpF.2 PE=3 SV=1	617.051	778.785	923.682	969.859	920.504	1003.74	835.292	957.914	1233.49
Q99YD5	Malonyl CoA-acyl carrier protein transacylase OS=Streptococcus pyogenes serotype M1 GN=fabD PE=3 SV=1	1235.09	1043.7	1105.1	888.626	903	856.633	925.607	916.211	929.14
Q9A1C6	Putative arylalkylamine n-acetyltransferase OS=Streptococcus pyogenes serotype M1 GN=SPy_0346 PE=4 SV=1	948.146	742.874	909.006	773.151	1040.6	863.135	1107.54	900.884	793.293
P0C0B8	DNA polymerase III PolC-type OS=Streptococcus pyogenes serotype M1 GN=polC PE=3 SV=1	846.387	900.584	878.972	923.498	835.706	1013.59	864.209	988.261	1051.68
Q99YJ3	Putative transketolase OS=Streptococcus pyogenes serotype M1 GN=tkt PE=3 SV=1	1199.5	911.051	964.831	871.189	894.847	1052.6	1012.41	944.145	997.905
Q9A1L2	Uncharacterized protein OS=Streptococcus pyogenes serotype M1 GN=SPy_0210 PE=4 SV=1	845.802	1211.4	988.046	1048.67	848.628	832.665	855.387	1091.08	915.669
Q99ZQ2	Putative ABC transporter (Binding protein) OS=Streptococcus pyogenes serotype M1 GN=SPy_1134 PE=3 SV=1	807.417	1011.26	598.542	917.894	1002.57	973.257	901.057	1285.05	849.318
Q99XJ7	Uncharacterized protein OS=Streptococcus pyogenes serotype M1 GN=SPy_2174 PE=4 SV=1	1005.94	836.284	833.514	832.877	1130.51	916.113	815.649	1168.75	1038.09
Q9A116	Putative glucosyl transferase OS=Streptococcus pyogenes serotype M1 GN=SPy_0516 PE=4 SV=1	672.994	976.667	945.278	912.431	1054.8	1051.17	852.913	1094.56	1220.91
Q9A0S1	Putative ATP-dependent DNA helicase OS=Streptococcus pyogenes serotype M1 GN=dinG PE=4 SV=1	863.144	1172.24	917.546	1085.5	1096.84	930.5	1174.63	1003.66	1092.59
Q99ZS8	Spermidine/putrescine import ATP-binding protein PotA OS=Streptococcus pyogenes serotype M1 GN=potA PE=3 SV=1	990.359	896.445	864.871	995.39	800.972	966.882	1039.62	920.908	943.281
Q99Z49	S-adenosylmethionine:tRNA ribosyltransferase-isomerase OS=Streptococcus pyogenes serotype M1 GN=queA PE=3 SV=1	1026.46	903.411	1011.97	1057.2	867.978	1017.97	1076.48	934.615	1082.29
Q99YP1	UPF0374 protein SPy_1608/M5005_Spy1321 OS=Streptococcus pyogenes serotype M1 GN=SPy_1608 PE=3 SV=1	707.068	932.489	859.396	966.415	707.008	934.108	809.018	1035.04	897.238
P60199	Ribonuclease Z OS=Streptococcus pyogenes serotype M1 GN=rnz PE=3 SV=1	968.393	955.24	907.603	923.814	800.702	930.495	826.775	985.895	980.214
Q99YK1	Putative penicillin binding protein 2X OS=Streptococcus pyogenes serotype M1 GN=pbpX PE=4 SV=1	741.463	1015.08	658.46	960.809	1057.53	803.055	973.234	1136.58	861.324
Q99ZE8	Putative transcriptional regulator OS=Streptococcus pyogenes serotype M1 GN=SPy_1259 PE=4 SV=1	1259.1	1388.5	1158.82	1077.8	934.462	957.756	1145.49	953.693	1031.87
Q99Z38	DEAD-box ATP-dependent RNA helicase CshA OS=Streptococcus pyogenes serotype M1 GN=deaD PE=3 SV=1	1053.92	843.825	975.566	1060.65	925.391	931.949	1058.65	972.036	1047.62
P64299	GMP synthase [glutamine-hydrolyzing] OS=Streptococcus pyogenes serotype M1 GN=guaA PE=3 SV=1	869.626	982.084	1016.39	943.318	1028.05	987.401	975.814	1054.17	1092.89
Q99YI4	Glycine--tRNA ligase beta subunit OS=Streptococcus pyogenes serotype M1 GN=glyS PE=3 SV=1	1406.65	954.105	1188.15	930.871	880.582	926.808	1102.3	847.952	942.52
Q9A0Z6	Uncharacterized protein OS=Streptococcus pyogenes serotype M1 GN=SPy_0540 PE=4 SV=1	988.172	909.726	1175.05	869.38	992.858	878.926	1014.73	921.736	962.184
Q99ZK7	Citrate lyase alpha chain OS=Streptococcus pyogenes serotype M1 GN=citF PE=4 SV=1	1251.17	914.954	1042.37	875.216	868.926	757.355	912.366	850.639	884.352
Q99XJ3	Putative transposase OS=Streptococcus pyogenes serotype M1 GN=SPy_2180 PE=4 SV=1	834.455	1232.24	935.457	867.596	709.123	701.311	711.348	956.057	745.93
Q9A0H4	ATP-dependent helicase/deoxyribonuclease subunit B OS=Streptococcus pyogenes serotype M1 GN=rexB PE=3 SV=1	739.66	973.48	897.986	994.554	824.935	955.962	893.543	1025.26	1022.5
Q99Z88	Uncharacterized protein OS=Streptococcus pyogenes serotype M1 GN=SPy_1344 PE=4 SV=1	841.191	889.515	926.39	899.031	918.559	769.401	862.929	1066.94	812.848
Q9A0H6	Putative ABC transporter (ATP-binding protein) OS=Streptococcus pyogenes serotype M1 GN=SPy_0773 PE=4 SV=2	810.476	890.694	859.756	911.969	856.981	959.995	878.837	1049.67	966.161
Q99Z75	Bifunctional ligase/repressor BirA OS=Streptococcus pyogenes serotype M1 GN=birA PE=3 SV=1	980.949	873.052	943.865	911.505	948.628	861.468	887.424	1019.45	982.604
Q99ZI4	Uncharacterized protein OS=Streptococcus pyogenes serotype M1 GN=SPy_1218 PE=4 SV=1	1809.14	1056.46	1088.3	997.086	1231.4	920.821	1255.04	953.622	1135.63
P67634	Tyrosine recombinase XerS OS=Streptococcus pyogenes serotype M1 GN=xerS PE=3 SV=1	946.43	1474.18	1128.22	1247.13	927.944	1008.17	1005.79	1095.05	1280.84
P67374	DegV domain-containing protein SPy_1936/M5005_Spy1650 OS=Streptococcus pyogenes serotype M1 GN=SPy_1936 PE=3 SV=1	919.06	1038.98	936.975	913.507	1054.77	984.677	1127.34	1025.85	986.92
Q99ZY2	Ribonuclease J OS=Streptococcus pyogenes serotype M1 GN=rnj PE=3 SV=1	934.888	1012.53	1045.32	998.23	929.279	975.61	934.033	1007.47	1145.64
P66021	Peptide chain release factor 3 OS=Streptococcus pyogenes serotype M1 GN=prfC PE=3 SV=1	921.627	905.382	948.375	938.072	1025.25	986.235	1069.53	955.125	1113.38
Q99XX3	(P)ppGpp synthetase OS=Streptococcus pyogenes serotype M1 GN=relA PE=3 SV=2	813.301	930.448	978.735	908.834	995.188	918.598	975.303	1016.83	1011.2
Q9A0J4	Uncharacterized protein OS=Streptococcus pyogenes serotype M1 GN=SPy_0752 PE=4 SV=1	1244.24	909.059	1064.08	918.235	865.78	885.529	1014.68	866.696	960.976
Q99ZD1	Pyruvate kinase OS=Streptococcus pyogenes serotype M1 GN=pyk PE=3 SV=1	1074.4	937.112	966.324	949.972	854.438	981.77	994.956	989.995	985.845
P66475	30S ribosomal protein S18 OS=Streptococcus pyogenes serotype M1 GN=rpsR PE=3 SV=1	1566.69	977.121	1334.82	903.873	1080.67	813.733	1005.47	772.887	1206.57
Q99XU0	Uncharacterized protein OS=Streptococcus pyogenes serotype M1 GN=SPy_2034 PE=1 SV=1	1206.29	707.363	899.212	610.882	846.326	1030.16	1197.31	898.911	557.51
Q9A166	Putative dehydrogenease / oxidoreductase OS=Streptococcus pyogenes serotype M1 GN=SPy_0440 PE=4 SV=1	873.939	844.737	921.744	957.467	1097.67	865.915	1036.65	1000.01	1081.22
Q99YP5	Uncharacterized protein OS=Streptococcus pyogenes serotype M1 GN=SPy_1604 PE=1 SV=1	1259.6	1154.83	1206.89	848.898	691.697	759.294	843.217	850.854	761.095
Q9A0S3	Cell division protein FtsX OS=Streptococcus pyogenes serotype M1 GN=ftsX PE=3 SV=1	734.722	810.832	609.971	932.38	1151.21	1047.83	1301.7	1169.44	871.988
Q99ZT6	Putative histidine kinase-lantibiotic associated OS=Streptococcus pyogenes serotype M1 GN=srtK PE=4 SV=2	653.922	897.782	839.917	954.955	874.738	956.516	872.647	1045.76	1057.42
Q9A1S4	Regulatory protein OS=Streptococcus pyogenes serotype M1 GN=rofA PE=4 SV=1	527.228	951.069	665.743	986.871	681.924	969.374	720.995	1152.75	947.688
Q99YT5	Arginine regulator OS=Streptococcus pyogenes serotype M1 GN=argR1 PE=3 SV=1	822.785	981.217	781.498	1135.49	1145.66	866.611	1118.85	1147.58	1100.26
Q9A0T0	Sugar-phosphate isomerase OS=Streptococcus pyogenes serotype M1 GN=SPy_0637 PE=4 SV=1	1178.08	1126.01	1029.23	811.382	833.453	770.908	828.347	953.781	801.696
Q99ZG3	Phosphate transport system permease protein PstA OS=Streptococcus pyogenes serotype M1 GN=pstC PE=3 SV=1	295.083	675.541	582.822	1165.21	851.543	1101.15	929.018	1417.58	988.819
Q9A0X4	Beta-glucoside permease IIABC component OS=Streptococcus pyogenes serotype M1 GN=SPy_0572 PE=4 SV=1	988.041	743.377	910.195	1043.89	1007.69	984.118	952.492	1124.84	1173.49
P0C0C8	S-ribosylhomocysteine lyase OS=Streptococcus pyogenes serotype M1 GN=luxS PE=3 SV=1	1140.6	1046.95	1259.06	863.388	1027.01	965.862	1061.67	897.054	1109.18
Q99ZT0	Putative folyl-polyglutamate synthetase OS=Streptococcus pyogenes serotype M1 GN=folC.1 PE=3 SV=1	698.493	562.974	575.756	1148.79	878.815	1155.44	993.723	938.159	1488.56
Q9A0M0	Probable dipeptidase A OS=Streptococcus pyogenes serotype M1 GN=pepDA PE=3 SV=1	1096.57	819.912	986.859	941.031	1083.41	929.479	1096.95	948.152	1130.48
Q9A100	Uncharacterized protein OS=Streptococcus pyogenes serotype M1 GN=SPy_0536 PE=4 SV=1	1309.97	1404.47	1292.97	771.483	955.447	797.715	957.542	886.337	870.398
Q99YU5	Probable dual-specificity RNA methyltransferase RlmN OS=Streptococcus pyogenes serotype M1 GN=rlmN PE=3 SV=1	843.088	979.988	1046.81	1018.72	949.232	1012.59	1010.77	1027.97	1166.55
Q9A0A5	CCA-adding enzyme OS=Streptococcus pyogenes serotype M1 GN=cca PE=3 SV=2	946.84	1101.06	994.569	1017.95	1016.98	880.127	1020.88	1064.13	1050.26
Q99YP4	Putative two-component responsible histidine kinase OS=Streptococcus pyogenes serotype M1 GN=SPy_1605 PE=4 SV=1	677.379	795.39	876.855	869.981	992.095	776.607	972.819	993.203	872.887
P63590	3-dehydroquinate dehydratase OS=Streptococcus pyogenes serotype M1 GN=aroD PE=1 SV=1	1063.57	899.678	1030.46	919.913	922.78	646.782	945.297	865.641	867.723
Q99XK0	Uncharacterized protein OS=Streptococcus pyogenes serotype M1 GN=SPy_2170 PE=4 SV=1	1260.89	933.982	1049.8	790.768	1017.79	705.611	1069	852.388	784.883
Q9A182	Putative 3'-exo-deoxyribonuclease OS=Streptococcus pyogenes serotype M1 GN=exoA PE=4 SV=1	776.561	582.753	687.413	894.204	538.923	922.121	887.677	859.852	787.941
P60965	Prolipoprotein diacylglyceryl transferase OS=Streptococcus pyogenes serotype M1 GN=lgt PE=3 SV=1	779.311	1065.63	1035.68	1064.43	1035.69	985.573	1025.54	1308.09	990.919
Q99XN7	DNA mismatch repair protein MutL OS=Streptococcus pyogenes serotype M1 GN=mutL PE=3 SV=1	977.541	903.858	953.674	925.204	899.456	963.377	966.881	950.754	1090.94
Q99ZA0	Putative PTS system enzyme II OS=Streptococcus pyogenes serotype M1 GN=SPy_1324 PE=4 SV=1	1902.63	1118.49	982.573	831.049	988.543	488.685	987.578	831.27	672.828
Q9A1I2	Uncharacterized protein OS=Streptococcus pyogenes serotype M1 GN=SPy_0260 PE=4 SV=1	1039.72	1100.94	1118.29	847.331	900.673	922.601	1033.23	968.635	880.988
Q9A0U3	Uncharacterized protein OS=Streptococcus pyogenes serotype M1 GN=SPy_0617 PE=4 SV=1	983.579	924.125	1041.05	968.888	1015.21	962.604	1048.41	1022.73	1110.88
Q99Z94	GTPase Obg OS=Streptococcus pyogenes serotype M1 GN=obg PE=3 SV=1	1106.44	950.961	973.775	871.167	828.347	825.189	952.447	905.656	870.282
Q9A1Q3	V-type ATP synthase alpha chain OS=Streptococcus pyogenes serotype M1 GN=atpA PE=3 SV=1	1202.21	1149.82	990.558	1004.67	997.167	875	1167.22	1009.1	935.409
Q9A104	Chromosome partition protein Smc OS=Streptococcus pyogenes serotype M1 GN=smc PE=3 SV=1	918.937	885.268	916.431	892.646	863.322	931.902	979.485	992.969	934.996
Q99YS1	Valine--tRNA ligase OS=Streptococcus pyogenes serotype M1 GN=valS PE=3 SV=1	1072.84	881.014	978.097	865.01	906.207	894.257	1005.89	935.275	944.625
Q99XU4	Putative ABC transporter (ATP-binding protein) OS=Streptococcus pyogenes serotype M1 GN=SPy_2029 PE=4 SV=1	920.883	1243.91	888.857	779.928	778.853	798.21	959.009	904.695	692.337
Q9A1G4	Uncharacterized protein OS=Streptococcus pyogenes serotype M1 GN=SPy_0287 PE=4 SV=1	907.237	1077.7	871.938	1071.73	933.732	1036.79	1031.58	1041.52	1227.42
Q99ZQ1	GMP reductase OS=Streptococcus pyogenes serotype M1 GN=guaC PE=3 SV=1	797.678	868.385	698.579	1015.48	768.687	1500.99	1006.92	1160.57	1396.84
Q9A0C2	Putative glycerophosphodiester phosphodiesterase OS=Streptococcus pyogenes serotype M1 GN=SPy_0839 PE=4 SV=1	697.163	1279.14	872.524	1307.73	966.394	1196.28	1134.08	1363.07	1269.21
Q9A1A4	Putative hemolysin OS=Streptococcus pyogenes serotype M1 GN=hlyX PE=4 SV=1	861.71	788.344	932.647	766.49	1028.53	887.012	998.066	900.836	1012.29
P58183	Ribosome maturation factor RimM OS=Streptococcus pyogenes serotype M1 GN=rimM PE=3 SV=1	780.775	965.582	923.869	932.735	898.057	967.575	912.245	1034.92	1090.54
Q99XQ7	Elongation factor Ts OS=Streptococcus pyogenes serotype M1 GN=tsf PE=3 SV=1	1567.65	909.766	1055.47	850.89	880.27	907.425	1088.53	863.817	912.897
P60388	Redox-sensing transcriptional repressor Rex OS=Streptococcus pyogenes serotype M1 GN=rex PE=3 SV=1	826.535	823.045	916.753	964.312	1034.52	1064.54	970.278	967.068	1391
Q9A0B9	Uncharacterized protein OS=Streptococcus pyogenes serotype M1 GN=SPy_0844 PE=4 SV=1	2151.1	940.228	1349.94	719.489	802.063	551.14	900.818	663.364	691.566
Q9A097	Mevalonate pyrophosphate decarboxylase OS=Streptococcus pyogenes serotype M1 GN=mvaD PE=1 SV=1	957.896	728.927	837.1	908.002	848.848	892.348	1086.43	877.212	920.299
P0C0F3	DNA polymerase III subunit alpha OS=Streptococcus pyogenes serotype M1 GN=dnaE PE=3 SV=1	764.62	868.524	875.863	886.256	961.768	857.675	894.836	1078.61	975.594
Q9A1K1	DNA repair protein RadA OS=Streptococcus pyogenes serotype M1 GN=radA PE=3 SV=1	675.201	864.525	696.568	972.162	885.348	935.275	874.068	1190.25	979.791
Q99YV1	Putative GTP-binding protein TypA/BipA (Tyrosine phosphorylated protein A) OS=Streptococcus pyogenes serotype M1 GN=SPy_1527 PE=4 SV=1	978.853	1007.94	938.735	983.089	814.066	953.825	946.351	1011.69	1040.53
P69884	ATP-dependent Clp protease proteolytic subunit OS=Streptococcus pyogenes serotype M1 GN=clpP PE=3 SV=1	908.922	986.675	967.172	942.503	836.429	1091.49	998.968	1046.52	1083.3
Q99ZI0	Putative DNA/pantothenate metabolism flavoprotein OS=Streptococcus pyogenes serotype M1 GN=dfp PE=4 SV=1	898.687	927.403	871.488	895.847	811.805	938.322	868.035	1040.36	978.327
Q9A1D6	Putative cytoplasmic membrane protein OS=Streptococcus pyogenes serotype M1 GN=lemA PE=4 SV=1	1277.48	978.433	1009.58	884.507	871.168	945.691	895.183	1016.89	1036.22
P67140	Endoribonuclease YbeY OS=Streptococcus pyogenes serotype M1 GN=ybeY PE=3 SV=1	800.961	1531.05	755.974	1195.78	835.91	1117.93	1422.49	895.874	1122.36
Q9A068	Branched-chain-amino-acid aminotransferase OS=Streptococcus pyogenes serotype M1 GN=bcaT PE=3 SV=1	1248.5	888.982	978.85	868.596	962.032	961.796	949.313	1048.33	1054.1
Q9A0E7	Uncharacterized protein OS=Streptococcus pyogenes serotype M1 GN=SPy_0807 PE=4 SV=1	1051.06	953.553	916.962	840.074	802.049	839.591	921.144	908.788	882.329
Q99YB1	Putative ABC transporter (ATP-binding protein) OS=Streptococcus pyogenes serotype M1 GN=SPy_1784 PE=4 SV=1	833.119	876.134	974.695	1174.29	1218.31	913.258	1331.08	1016.91	1266.5
Q99YD2	3-oxoacyl-[acyl-carrier-protein] synthase 3 OS=Streptococcus pyogenes serotype M1 GN=fabH PE=3 SV=1	714.982	695.525	747.131	1009.77	1028.69	1110.55	1156.72	1115.83	1173.21
P68905	Fructose-bisphosphate aldolase OS=Streptococcus pyogenes serotype M1 GN=fba PE=3 SV=2	1307.58	1028.72	1116.12	825.833	964.308	992.109	1184.32	882.696	981.209
Q99Y94	Putative mannose-6-phosphate isomerase OS=Streptococcus pyogenes serotype M1 GN=pmi PE=3 SV=1	1006.27	978.053	1093.3	931.304	783.973	1064.15	1002.21	942.161	1105.34
P0C095	Protein RecA OS=Streptococcus pyogenes serotype M1 GN=recA PE=3 SV=1	1517.27	1018.93	1115.1	868.082	825.16	972.706	999.721	945.599	982.149
Q99XP8	Putative oxidoreductase OS=Streptococcus pyogenes serotype M1 GN=SPy_2107 PE=4 SV=1	817.008	1291	906.04	912.738	885.84	891.426	975.381	1005.73	974.413
P65987	DNA repair protein RecO OS=Streptococcus pyogenes serotype M1 GN=recO PE=3 SV=1	878.705	1112.13	1065.78	954.642	823.619	1062.63	987.459	1160.98	974.525
Q99ZI5	Putative glycine cleavage system H protein OS=Streptococcus pyogenes serotype M1 GN=SPy_1217 PE=4 SV=1	1121.16	933.297	809.41	797.867	736.049	692.092	929.57	769.647	748.24
P64110	3-hydroxyacyl-[acyl-carrier-protein] dehydratase FabZ OS=Streptococcus pyogenes serotype M1 GN=fabZ PE=3 SV=1	1085.38	1111.62	1059.64	955.467	979.992	871.141	953.187	1032.56	1102.87
Q9A189	Putative DNA polymerase III delta' subunit OS=Streptococcus pyogenes serotype M1 GN=SPy_0400 PE=4 SV=1	911.296	893.041	764.061	1099.76	876.909	1020.32	1074.23	1115.37	1110.76
Q99YF8	Transcription termination/antitermination protein NusA OS=Streptococcus pyogenes serotype M1 GN=nusA PE=3 SV=1	954.02	835.275	984.368	1003.22	929.284	945.539	1112.78	948.932	1108.27
Q99Z45	Uncharacterized protein OS=Streptococcus pyogenes serotype M1 GN=SPy_1405 PE=4 SV=1	752.223	572.271	1006.08	624.905	1008.38	606.285	791.32	1012.82	666.998
Q9A131	Formamidopyrimidine-DNA glycosylase OS=Streptococcus pyogenes serotype M1 GN=mutM PE=3 SV=3	878.335	951.33	935.589	805.529	919.76	892.89	840.999	949.103	1099.44
P67023	Glutamate--tRNA ligase OS=Streptococcus pyogenes serotype M1 GN=gltX PE=3 SV=1	1187.89	947.887	1056.28	930.862	924.339	931.813	1129.03	941.075	1007.4
Q99ZJ2	Uncharacterized protein OS=Streptococcus pyogenes serotype M1 GN=SPy_1210 PE=4 SV=1	1172.6	703.953	1037.53	696.505	821.555	698.644	799.457	733.999	914.987
P67332	UPF0176 protein SPy_0915/M5005_Spy0717 OS=Streptococcus pyogenes serotype M1 GN=SPy_0915 PE=3 SV=1	1225.34	1406.32	917.27	931.015	980.463	686.948	803.617	1267.79	800.058
Q99ZX3	Lipoate--protein ligase OS=Streptococcus pyogenes serotype M1 GN=SPy_1033 PE=4 SV=1	1223.66	969.506	1077.45	838.06	926.77	820.903	993.288	920.241	944.195
P66376	30S ribosomal protein S12 OS=Streptococcus pyogenes serotype M1 GN=rpsL PE=3 SV=1	1472.8	1110.63	1121.4	849.066	887.483	781.781	953.821	854.185	976.449
Q99YL9	Putative oxidoreductase OS=Streptococcus pyogenes serotype M1 GN=SPy_1640 PE=4 SV=1	1106.08	899.209	1028.29	866.466	907.498	900.694	995.44	919.672	1043.14
Q9A1P1	Putative cystathionine beta-lyase OS=Streptococcus pyogenes serotype M1 GN=metB PE=3 SV=1	1326.37	859.246	947.845	961.664	1057.39	650.897	1069.92	951.656	931.619
Q99YQ8	Putative beta-galactosidase OS=Streptococcus pyogenes serotype M1 GN=SPy_1586 PE=3 SV=1	1498.58	1259.71	1251.37	871.678	1285.35	864.221	945.165	1264.6	1137.97
Q9A0Z9	Uncharacterized protein OS=Streptococcus pyogenes serotype M1 GN=SPy_0537 PE=4 SV=1	711.054	854.287	1012.34	940.008	1145.18	967.173	1088.74	1022.73	1271.56
Q99ZK8	Putative citrate lyase, beta subunit OS=Streptococcus pyogenes serotype M1 GN=citE PE=3 SV=1	1438.58	1106.59	1178.33	828.023	913.301	729.338	1030.12	808.04	905.914
Q9A1H8	Ribulose-phosphate 3-epimerase OS=Streptococcus pyogenes serotype M1 GN=rpe PE=1 SV=1	498.953	1175.67	765.781	1003.76	700.875	1370.66	879.179	1339.48	1198.32
Q99Y42	Ribonuclease J OS=Streptococcus pyogenes serotype M1 GN=rnj PE=3 SV=1	1044.62	1032.25	1108.44	1084.6	803.075	1072.55	1068.3	1029.38	1192.2
Q9A0S7	Uncharacterized protein OS=Streptococcus pyogenes serotype M1 GN=SPy_0640 PE=4 SV=1	831.056	885.974	981.952	868.578	981.832	946.266	1010.93	1009.16	1092.97
Q99YK8	Nicotinate phosphoribosyltransferase OS=Streptococcus pyogenes serotype M1 GN=SPy_1653 PE=3 SV=1	916.337	984.565	976.381	997.455	978.918	1017.83	1078.63	1079.72	1175.93
Q99ZW8	Phosphoglucosamine mutase OS=Streptococcus pyogenes serotype M1 GN=glmM PE=3 SV=1	1046.12	1006.21	928.608	969.083	856.995	984.447	1033.66	999.204	1097.78
Q99ZD3	Glutamine--fructose-6-phosphate aminotransferase [isomerizing] OS=Streptococcus pyogenes serotype M1 GN=glmS PE=3 SV=3	1292.65	1045.44	1129.05	929.159	900.608	883.562	938.683	964.753	1119.04
P67372	DegV domain-containing protein SPy_1493/M5005_Spy1226 OS=Streptococcus pyogenes serotype M1 GN=SPy_1493 PE=1 SV=1	946.927	869.769	966.509	867.564	886.339	803.67	994.527	950.889	905.665
Q99YU0	Aspartate--ammonia ligase OS=Streptococcus pyogenes serotype M1 GN=asnA PE=3 SV=1	1065.85	1176.77	1260.3	895.373	879.561	628.106	823.638	918.874	936.79
Q9A1S8	Putative glutamyl-aminopeptidase OS=Streptococcus pyogenes serotype M1 GN=pepA PE=3 SV=1	819.048	1019.03	1009.64	886.816	975.602	910.054	912.359	1087.05	1092.82
Q99Y23	Putative response regulator of salavaricin regulon OS=Streptococcus pyogenes serotype M1 GN=salR PE=4 SV=1	783.057	989.071	832.698	925.256	900.347	836.624	1002.07	1062.86	906.337
Q99XI9	Uncharacterized protein OS=Streptococcus pyogenes serotype M1 GN=SPy_2184 PE=4 SV=1	757.662	931.664	922.624	969.888	931.112	969.278	1204.1	1029.29	973.543
Q99Z79	Putative acetyl transferase OS=Streptococcus pyogenes serotype M1 GN=SPy_1356 PE=4 SV=1	1079.57	901.543	1015.93	946.861	1064.56	847.975	952.524	1035.66	1207.41
Q99Y77	Putative A/G-specific adenine glycosylase OS=Streptococcus pyogenes serotype M1 GN=mutY PE=4 SV=1	879.017	991.69	864.362	948.622	914.638	884.08	1062.03	1080.06	929.292
Q99Y64	Putative esterase OS=Streptococcus pyogenes serotype M1 GN=SPy_1850 PE=4 SV=1	866.342	785.973	858.366	978.239	947.871	1033.11	1070.34	1170.84	1068.59
Q9A101	Uncharacterized protein OS=Streptococcus pyogenes serotype M1 GN=SPy_0535 PE=4 SV=1	765.957	934.46	1198.9	887.081	533.023	873.348	798.916	885.444	882.262
Q99XI8	tRNA uridine 5-carboxymethylaminomethyl modification enzyme MnmG OS=Streptococcus pyogenes serotype M1 GN=mnmG PE=3 SV=1	1014.77	1490.33	1280.72	889.798	857.493	777.552	924.429	971.105	935.151
Q99Z77	S-adenosylmethionine synthase OS=Streptococcus pyogenes serotype M1 GN=metK PE=3 SV=1	995.768	1092.74	926.118	933.66	933.718	896.217	1083.07	955.533	1059.83
Q9A096	Phosphomevalonate kinase OS=Streptococcus pyogenes serotype M1 GN=mvaK2 PE=4 SV=1	650.802	862.586	771.424	953.703	814.461	1045.76	896.855	1202.02	1058.51
P67392	Undecaprenyl-diphosphatase OS=Streptococcus pyogenes serotype M1 GN=uppP PE=3 SV=1	664.646	734.601	774.772	941.32	895.995	1058.95	1061.17	1185.53	1005.35
Q9A0Y8	Uncharacterized protein OS=Streptococcus pyogenes serotype M1 GN=SPy_0550 PE=4 SV=2	1216.14	945.522	965.716	841.779	1144.97	885.377	1198.62	1061.23	965.906
Q99ZG9	Putative histidine kinase protein OS=Streptococcus pyogenes serotype M1 GN=SPy_1236 PE=4 SV=1	811.083	1180.71	974.226	1168.38	1007.76	968.134	1226.96	1127.84	1177.68
Q9A0U5	Putative peptidoglycan branched peptide synthesis protein, alanine adding enzyme OS=Streptococcus pyogenes serotype M1 GN=murN PE=4 SV=1	552.571	850.211	794.805	867.615	807.41	836.54	831.083	1112.73	878.208
Q99Z30	Putative transcriptional regulator OS=Streptococcus pyogenes serotype M1 GN=SPy_1427 PE=4 SV=1	933.873	1108.05	1188.94	973.945	849.876	1033.22	975.027	1176.54	1058.88
Q99YD0	Putative enoyl CoA hydratase OS=Streptococcus pyogenes serotype M1 GN=phaB PE=4 SV=1	808.543	866.939	927.142	1103.58	899.603	1055.27	1165.1	1096.85	1175.65
P65103	Isopentenyl-diphosphate delta-isomerase OS=Streptococcus pyogenes serotype M1 GN=fni PE=3 SV=1	860.443	1051.71	890.889	1286.31	509.454	1244.07	1044.53	1100.77	1275.49
Q99ZF4	Uncharacterized protein OS=Streptococcus pyogenes serotype M1 GN=SPy_1252 PE=4 SV=1	1046	930.544	980.683	884.588	906.528	900.051	1047.13	993.231	988.674
P64285	Transcription elongation factor GreA OS=Streptococcus pyogenes serotype M1 GN=greA PE=3 SV=1	1368.8	966.228	1076.35	844.975	870.343	1012.63	1151.42	800.017	1119.51
Q9A093	Putative 3-hydroxy-3-methylglutaryl-coenzyme A synthase (HMG-CoA synthase) OS=Streptococcus pyogenes serotype M1 GN=mvaS.2 PE=4 SV=1	781.153	861.512	874.68	955.079	893.61	940.618	937.183	1053.38	1150.46
Q9A1H5	Putative CMP-binding factor OS=Streptococcus pyogenes serotype M1 GN=cbf PE=4 SV=1	796.304	1027.43	1007.17	864.216	787.291	865.973	903.922	914.17	1018.47
Q99XS7	Putative pyruvate formate-lyase activating enzyme OS=Streptococcus pyogenes serotype M1 GN=SPy_2055 PE=4 SV=1	1216.53	1300.13	1369.18	763.972	706.558	682.946	797.856	852.122	778.456
Q99ZR1	Putative iron-sulfur cofactor synthesis protein OS=Streptococcus pyogenes serotype M1 GN=SPy_1122 PE=3 SV=1	977.866	1048.52	1048.95	847.786	1090.78	953.594	1125.46	1073.88	1063.94
Q99YF4	Putative ABC transporter (ATP-binding protein) OS=Streptococcus pyogenes serotype M1 GN=SPy_1729 PE=4 SV=1	1133.12	856.039	1043.06	1013.6	1064.82	921.757	1245.38	905.373	1243.56
Q9A1V5	50S ribosomal protein L15 OS=Streptococcus pyogenes serotype M1 GN=rplO PE=3 SV=1	2792.52	1172.84	1590.39	795.926	923.805	781.688	975.627	860.878	995.385
Q99YR1	Uncharacterized protein OS=Streptococcus pyogenes serotype M1 GN=SPy_1581 PE=1 SV=1	472.382	508.81	499.417	709.399	557.209	711.622	737.846	1036.46	465.864
Q9A0G0	Uncharacterized protein OS=Streptococcus pyogenes serotype M1 GN=rgpFc PE=4 SV=1	733.782	966.016	1027.54	1114.47	941.214	1107.91	973.133	1177.88	1432.13
Q99ZM7	Ribosome biogenesis GTPase A OS=Streptococcus pyogenes serotype M1 GN=SPy_1161 PE=3 SV=1	1127.6	1094.67	1059.4	804.553	710.619	737.032	841.336	957.074	754.208
Q99ZE5	Stress response regulator gls24 homolog OS=Streptococcus pyogenes serotype M1 GN=SPy_1262 PE=3 SV=1	1432.04	1067.95	985.209	858.042	718.544	971.017	1097.17	945.763	846.935
Q9A0D7	Uncharacterized protein OS=Streptococcus pyogenes serotype M1 GN=SPy_0818 PE=4 SV=1	942.306	1362.34	950.296	960.205	919.748	962.085	1062.65	1235.52	927.106
Q9A209	Beta sliding clamp OS=Streptococcus pyogenes serotype M1 GN=dnaN PE=3 SV=1	1353.95	1350.95	1341.44	841.528	932.245	861.597	952.748	976.978	1063.78
P67113	Nucleotide-binding protein SPy_0652/M5005_Spy0539 OS=Streptococcus pyogenes serotype M1 GN=SPy_0652 PE=3 SV=1	1130.87	1250.2	1145.83	1160.71	1079.2	1095.36	1170.12	1168.15	1451.73
Q99ZU6	Putative acetyltransferase OS=Streptococcus pyogenes serotype M1 GN=SPy_1065 PE=4 SV=1	1355.96	965.465	1126.69	921.164	911.33	829.174	1112.06	823.533	1091.18
Q9A094	3-hydroxy-3-methylglutaryl coenzyme A reductase OS=Streptococcus pyogenes serotype M1 GN=mvaS.1 PE=3 SV=1	857.77	974.882	1018.16	1042.9	951.951	965.83	1147.33	1095.97	1127.45
Q9A0I7	ATP synthase subunit beta OS=Streptococcus pyogenes serotype M1 GN=atpD PE=3 SV=1	1249.44	931.139	996.538	988.553	917.633	873.596	1110.22	961.64	1094.98
P66063	50S ribosomal protein L7/L12 OS=Streptococcus pyogenes serotype M1 GN=rplL PE=3 SV=1	2361.78	1056.17	1311.85	770.006	911.161	833.71	1131.96	818.559	915.415
Q9A1C5	Endolytic murein transglycosylase OS=Streptococcus pyogenes serotype M1 GN=mltG PE=3 SV=1	784.877	818.781	817.105	924.091	865.205	989.518	1096.56	1062.77	1009.8
Q9A050	Uncharacterized protein OS=Streptococcus pyogenes serotype M1 GN=SPy_0930 PE=4 SV=1	892.174	978.041	982.182	843.178	1247.88	947.307	1133.52	1123.55	1210
P66202	50S ribosomal protein L31 type B OS=Streptococcus pyogenes serotype M1 GN=rpmE2 PE=3 SV=1	1404.93	805.949	1021.27	989.985	695.859	1087.27	1306.22	799.923	1060.23
Q99YN2	Sensor histidine kinase OS=Streptococcus pyogenes serotype M1 GN=SPy_1622 PE=4 SV=1	870.901	1025.14	1072.54	882.981	992.78	1061.99	1115.14	1121.63	1119.91
Q9A1R2	Butyrate-acetoacetate CoA-transferase, beta subunit OS=Streptococcus pyogenes serotype M1 GN=SPy_0142 PE=4 SV=1	1276.67	900.606	845.022	839.365	1067.64	754.559	1098.82	980.248	962.806
P69949	Enolase OS=Streptococcus pyogenes serotype M1 GN=eno PE=3 SV=2	1701.2	1040.8	1171.1	917.064	943.218	1018.15	1120.82	951.869	1217.15
Q99YJ5	Putative ABC transporter (ATP-binding protein) OS=Streptococcus pyogenes serotype M1 GN=SPy_1674 PE=4 SV=1	939.865	1044.69	937.895	978.36	967.267	791.553	1097.22	1044.12	993.091
Q99ZK1	Signal recognition particle protein OS=Streptococcus pyogenes serotype M1 GN=ffh PE=3 SV=2	1244.05	1018.7	996.013	821.999	758.135	830.516	907.55	973.817	880.145
Q99XG8	Putative chromosome segregation protein OS=Streptococcus pyogenes serotype M1 GN=spoJ PE=3 SV=1	889.616	996.123	965.548	958.508	853.038	807.053	983.303	984.863	1033.4
P63770	10 kDa chaperonin OS=Streptococcus pyogenes serotype M1 GN=groS PE=3 SV=1	1166.54	943.931	1082.19	933.003	826.367	1210.54	1062.06	1069.1	1276.19
P68840	DNA-directed RNA polymerase subunit omega OS=Streptococcus pyogenes serotype M1 GN=rpoZ PE=3 SV=1	1244	892.666	1097.24	851.695	754.881	1106.28	1348.8	864.681	899.51
Q99ZD0	ATP-dependent 6-phosphofructokinase OS=Streptococcus pyogenes serotype M1 GN=pfkA PE=3 SV=1	1128.06	1129.26	1125.79	956.395	945.553	995.202	990.532	1081.43	1256.28
Q9A1Q0	Putative toxic anion resistance protein OS=Streptococcus pyogenes serotype M1 GN=SPy_0158 PE=4 SV=1	967.462	849.433	906.406	819.605	625.645	791.055	865.652	825.697	881.015
Q48XM7	Histidine kinase OS=Streptococcus pyogenes serotype M1 GN=SPy_1553 PE=4 SV=1	1201.82	860.827	981.151	778.693	858.717	808.026	841.349	1093.36	878.292
Q9A1P6	Uncharacterized protein OS=Streptococcus pyogenes serotype M1 GN=SPy_0166 PE=4 SV=1	1158.61	766.22	1159.83	792.575	736.874	1003.23	1333.37	461.16	1119.7
Q99XU1	Uncharacterized protein OS=Streptococcus pyogenes serotype M1 GN=SPy_2033 PE=4 SV=1	777.499	2161.94	619.754	652.448	551.278	804.678	501.292	1259.95	550.429
Q99YI8	Alpha-glycerophosphate oxidase OS=Streptococcus pyogenes serotype M1 GN=glpO PE=3 SV=1	1443.92	1253.72	951.882	981.183	689.908	766.467	1165.55	836.904	809.458
Q99YX2	Bifunctional protein FolD OS=Streptococcus pyogenes serotype M1 GN=folD PE=3 SV=1	1047.35	1045.38	1149.42	927.116	981.189	1014.88	1119.52	1109.65	1143.24
Q99YD4	Putative trans-2-enoyl-ACP reductase II OS=Streptococcus pyogenes serotype M1 GN=fabK PE=4 SV=1	1398	965.732	1120.91	933.515	947.431	898.875	1156.69	985.6	1065.44
Q99XZ5	Polyribonucleotide nucleotidyltransferase OS=Streptococcus pyogenes serotype M1 GN=pnp PE=3 SV=1	1045.04	1072.72	1001.09	885.788	862.102	933.194	1116.28	948.282	1031.34
P67284	Ribonuclease Y OS=Streptococcus pyogenes serotype M1 GN=rny PE=3 SV=1	1263.06	880.736	1064.3	938.892	972.749	861.926	1215.93	944.735	1044.9
Q99ZA5	UvrABC system protein B OS=Streptococcus pyogenes serotype M1 GN=uvrB PE=3 SV=1	1078.3	1012.46	1159.45	860.367	962.997	974.37	1051.66	1040.2	1142.12
P65431	Ribosomal RNA small subunit methyltransferase H OS=Streptococcus pyogenes serotype M1 GN=rsmH PE=3 SV=1	1005.32	1004.06	1009.04	948.591	1079.34	1038.46	1256.96	1143.77	1146.23
P66619	30S ribosomal protein S7 OS=Streptococcus pyogenes serotype M1 GN=rpsG PE=3 SV=1	1154.42	1076.91	1167.75	850.34	1017.36	811.281	988.471	1042.24	1068.38
Q9A0V5	Putative phosphoglycerate mutase OS=Streptococcus pyogenes serotype M1 GN=SPy_0598 PE=4 SV=1	864.593	955.486	1024.04	939.245	1089.52	888.041	1146.14	1034.91	1195.83
Q9A0W0	Putative protease OS=Streptococcus pyogenes serotype M1 GN=SPy_0590 PE=4 SV=1	916.684	847.857	877.285	963.736	929.718	1044.74	1268.27	999.707	1139.86
Q9A1E5	Uncharacterized protein OS=Streptococcus pyogenes serotype M1 GN=SPy_0317 PE=4 SV=1	1036.97	986.525	934.031	1057.53	891.698	1053.84	1297.04	1092.48	1096.11
Q99ZP8	FAD:protein FMN transferase OS=Streptococcus pyogenes serotype M1 GN=SPy_1138 PE=3 SV=1	874.6	963.751	974.695	970.304	904.201	929.691	1018	1164.07	1088.91
Q9A058	GTPase HflX OS=Streptococcus pyogenes serotype M1 GN=hflX PE=3 SV=1	951.322	1021.77	861.3	831.926	775.111	793.463	859.701	1123.99	819.971
Q9A0I8	ATP synthase gamma chain OS=Streptococcus pyogenes serotype M1 GN=atpG PE=3 SV=1	924.541	881.782	887.639	960.179	946.995	831.619	1068.98	1094.92	1038.21
P67320	Transcriptional repressor NrdR OS=Streptococcus pyogenes serotype M1 GN=nrdR PE=3 SV=1	1028.98	1157.16	973.667	812.036	848.916	831.217	974.068	1062.12	878.82
Q99XG9	Putative serine protease OS=Streptococcus pyogenes serotype M1 GN=htrA PE=4 SV=1	1762.18	1195.65	1205	808.837	944.661	893.511	1159.51	955.725	982.933
P65994	Recombination protein RecR OS=Streptococcus pyogenes serotype M1 GN=recR PE=3 SV=1	995.79	966.187	967.124	874.326	982.967	904.179	1136.89	1059.87	1040.29
P67168	Glycerol-3-phosphate acyltransferase OS=Streptococcus pyogenes serotype M1 GN=plsY PE=3 SV=1	718.354	865.541	990.549	1176.16	799.89	1041.17	1171.79	1148.77	1217.08
Q99ZP5	Peptide chain release factor 1 OS=Streptococcus pyogenes serotype M1 GN=prfA PE=3 SV=2	1049.66	903.512	991.221	863.208	859.956	850.361	1032.14	1035.56	953.056
Q99ZX0	Diadenylate cyclase OS=Streptococcus pyogenes serotype M1 GN=dacA PE=3 SV=1	767.847	909.054	908.757	834.085	940.013	836.876	917.963	1077.05	1070.54
Q9A1K2	Putative dUTPase, phage associated OS=Streptococcus pyogenes serotype M1 GN=SPy_0235 PE=4 SV=1	784.331	1193.8	892.222	996.927	809.471	959.923	1185.1	1189.5	874.786
Q7DAL0	Putative transcription regulator OS=Streptococcus pyogenes serotype M1 GN=ropB PE=4 SV=1	843.14	1088.24	1138.19	806.751	951.379	856.375	953.654	1033.03	1086
Q99YR8	Uncharacterized protein OS=Streptococcus pyogenes serotype M1 GN=SPy_1571 PE=4 SV=1	1491.81	988.502	1193.53	781.265	957.026	954.111	1324.77	834.916	1007.73
Q9A1M8	DNA polymerase I OS=Streptococcus pyogenes serotype M1 GN=polA PE=3 SV=1	1012.62	994.12	1025.29	819.608	959.71	937.549	1142.5	1019.68	1035.56
Q99YV7	Cell division protein FtsZ OS=Streptococcus pyogenes serotype M1 GN=ftsZ PE=3 SV=1	2129.3	1071.34	1196.12	898.136	856.715	892.585	1130.43	926.153	1060.53
P69883	60 kDa chaperonin OS=Streptococcus pyogenes serotype M1 GN=groL PE=3 SV=2	1243.06	1061.43	1049.37	842.546	821.791	995.578	1061.89	1016.33	1059.92
Q99XW4	Uncharacterized protein OS=Streptococcus pyogenes serotype M1 GN=SPy_1992 PE=4 SV=1	994.133	942.381	940.646	881.276	941.075	898.748	1133.32	1047.78	1034.22
Q99XL6	Arginine repressor OS=Streptococcus pyogenes serotype M1 GN=argR2 PE=3 SV=1	1047.16	864.864	1075.79	873.749	1003.89	879.017	1318.91	883.252	1061.04
Q99YQ7	Putative two-component sensor response regulator OS=Streptococcus pyogenes serotype M1 GN=SPy_1587 PE=4 SV=1	943.966	976.61	931.641	844.828	682.91	832.543	887.187	950.499	956.999
Q9A0Y1	Uncharacterized protein OS=Streptococcus pyogenes serotype M1 GN=SPy_0560 PE=4 SV=1	972.79	1132.86	1016.54	876.007	850.182	794.818	867.508	1133.37	985.129
Q99Y91	Putative sucrose-specific PTS permease, enzyme II OS=Streptococcus pyogenes serotype M1 GN=scrA PE=4 SV=2	711.719	708.339	709.381	887.41	887.083	909.22	1172.02	1076.66	941.281
Q99ZX6	Dihydrolipoamide acetyltransferase component of pyruvate dehydrogenase complex OS=Streptococcus pyogenes serotype M1 GN=acoC PE=3 SV=1	1185.39	1047.64	924.386	857.276	730.695	899.928	1057.29	992.549	908.388
Q99Z81	Methionine aminopeptidase OS=Streptococcus pyogenes serotype M1 GN=map PE=3 SV=1	998.994	957.976	993.826	914.37	766.513	923.471	1015	1073.9	1008.54
Q9A184	Copper homeostasis protein CutC OS=Streptococcus pyogenes serotype M1 GN=cutC PE=3 SV=1	959.776	1129.31	941.191	901.589	760.313	933.541	1162.71	916.585	1009.64
Q99YN5	Cysteine synthase OS=Streptococcus pyogenes serotype M1 GN=cysM PE=3 SV=1	1582.85	918.446	839.591	1001.37	905.609	791.712	1147.89	1140.28	923.866
Q99YN3	Putative two-component response regulator OS=Streptococcus pyogenes serotype M1 GN=SPy_1621 PE=4 SV=1	847.217	779.073	1015.75	833.08	884.021	1039.1	1236.82	892.831	1151.48
Q9A045	dTDP-glucose 4,6-dehydratase OS=Streptococcus pyogenes serotype M1 GN=cpsFQ PE=3 SV=1	1293.64	867.668	1003.04	908.661	973.905	931.827	1193.49	1077.24	1083.74
Q99Z85	Putative PBP 5 synthesis repressor OS=Streptococcus pyogenes serotype M1 GN=psr PE=4 SV=1	859.258	866.269	850.81	953.905	1019.27	836.085	1201.18	1088.09	1060.03
Q9A0C4	Putative ABC transporter (ATP-binding protein) OS=Streptococcus pyogenes serotype M1 GN=SPy_0837 PE=4 SV=1	1406.3	1035.94	1179.63	979.983	984.304	770.48	1044.43	1040.26	1176.57
P0C0G5	Dihydroneopterin aldolase OS=Streptococcus pyogenes serotype M1 GN=folB PE=3 SV=1	615.169	840.406	731.925	708.073	994.279	733.396	840.903	1010.09	1056.77
Q9A1A3	Pyruvate formate-lyase-activating enzyme OS=Streptococcus pyogenes serotype M1 GN=pflC PE=3 SV=1	701.899	909.829	793.76	816.965	840.709	834.311	932.079	1146.68	897.629
Q99Y09	Uncharacterized protein OS=Streptococcus pyogenes serotype M1 GN=SPy_1927 PE=4 SV=1	805.269	953.142	977.944	739.686	857.158	785.027	877.9	1043.65	923.942
Q99Y84	UvrABC system protein A OS=Streptococcus pyogenes serotype M1 GN=uvrA PE=3 SV=1	827.653	986.834	889.881	903.534	779.521	874.529	966.08	1110.51	982.493
P0A4G4	Metal ABC transporter substrate-binding lipoprotein OS=Streptococcus pyogenes serotype M1 GN=mtsA PE=1 SV=1	1664.73	1114.65	1228.97	909.598	858.915	791.914	998.314	1011.14	1053.21
Q99Y86	Putative late competence protein required for DNA binding OS=Streptococcus pyogenes serotype M1 GN=comEB PE=4 SV=1	700.628	1044.32	1017.05	1082.16	957.595	1097.44	1898.9	937.623	916.468
Q99YC4	Putative phosphoglycerate mutase OS=Streptococcus pyogenes serotype M1 GN=SPy_1766 PE=4 SV=1	1364.6	1131.58	1183.08	886.451	974.029	891.194	1188.4	1055.26	1051.91
Q99XL5	Arginine--tRNA ligase OS=Streptococcus pyogenes serotype M1 GN=argS PE=3 SV=1	1245.23	1135.67	1135.27	834.269	745.649	806.899	941.341	979.19	938.145
Q99ZI8	Lipoate--protein ligase OS=Streptococcus pyogenes serotype M1 GN=lplA PE=4 SV=1	1057.31	987.165	953.973	1001.61	807.272	891.837	976.733	1062.03	1196.08
P67274	GTP cyclohydrolase 1 type 2 homolog OS=Streptococcus pyogenes serotype M1 GN=SPy_0931 PE=3 SV=1	1061.62	995.528	1081.52	789.779	872.819	804.859	974.673	950.919	1032.04
P0C0G7	Glyceraldehyde-3-phosphate dehydrogenase OS=Streptococcus pyogenes serotype M1 GN=gap PE=3 SV=2	1459.57	1224.54	1213.31	847.365	879.714	911.234	1011.02	1052.24	1104.98
Q7DAM8	ABC transporter (ATP-binding protein) OS=Streptococcus pyogenes serotype M1 GN=mtsB PE=4 SV=1	840.868	1026.72	995.667	1017.61	949.304	776.637	1072.8	1084.47	1138.66
Q99XU3	Putative ABC transporter (ATP-binding protein) OS=Streptococcus pyogenes serotype M1 GN=SPy_2031 PE=4 SV=1	1004.34	981.077	927.61	812.532	756.022	848.779	955.023	1005.14	944.873
Q99XH1	Uncharacterized protein OS=Streptococcus pyogenes serotype M1 GN=SPy_2211 PE=4 SV=1	461.697	678.79	683.615	947.39	1043.83	1109.36	1036.69	1409.37	1280.59
Q99YM0	Putative Acetyl-CoA:acetoacetyl-CoA transferase b subunit OS=Streptococcus pyogenes serotype M1 GN=atoA PE=4 SV=1	875.746	927.465	663.716	750.192	746.065	661.122	1018.64	716.329	864.56
Q99YC7	Heat-inducible transcription repressor HrcA OS=Streptococcus pyogenes serotype M1 GN=hrcA PE=3 SV=1	731.659	1114.39	885.668	908.584	775.122	792.426	917.68	1185.01	884.663
P65858	tRNA pseudouridine synthase B OS=Streptococcus pyogenes serotype M1 GN=truB PE=3 SV=1	1144.85	1107.26	1187.94	927.761	875.003	843.61	1113.1	994.362	1086.13
Q99ZR0	Putative ribose-phosphate pyrophosphokinase 2 OS=Streptococcus pyogenes serotype M1 GN=prs2 PE=3 SV=1	924.912	958.027	935.428	756.135	860.264	913.662	960.774	1028.72	1064.61
Q9A1Z4	Acyl carrier protein OS=Streptococcus pyogenes serotype M1 GN=acpP.2 PE=3 SV=1	1016.46	874.614	866.48	818.779	881.328	1126.01	1325.19	992.382	1098.53
Q99ZW6	Oxygen-independent coproporphyrinogen-III oxidase-like protein OS=Streptococcus pyogenes serotype M1 GN=hemN PE=3 SV=1	1015.81	1101.01	1053.32	952.601	890.107	962.185	1067.43	1157.58	1166.83
Q9A0B1	Tagatose-6-phosphate kinase OS=Streptococcus pyogenes serotype M1 GN=fruB PE=3 SV=1	1386.79	1113.58	961.833	793.245	757.366	667.761	998.947	929.702	754.659
Q9A099	Putative two-component sensory transduction histidine kinase OS=Streptococcus pyogenes serotype M1 GN=SPy_0875 PE=4 SV=1	925.462	1101.38	1007.53	925.566	1124.52	935.082	1123.91	1183.09	1306.48
Q99XY5	Putative transcriptional regulator (MarR family) OS=Streptococcus pyogenes serotype M1 GN=SPy_1960 PE=4 SV=1	839.983	859.856	910.543	802.913	1142.51	928.119	1188.75	1182.28	1108.04
Q9A108	Two-component response regulator OS=Streptococcus pyogenes serotype M1 GN=vicR PE=4 SV=1	941.01	876.166	1010.97	980.41	784.17	955.108	1152.43	1019.36	1122.84
Q99YE6	Mannose-specific phosphotransferase system component IIAB OS=Streptococcus pyogenes serotype M1 GN=manL PE=4 SV=1	1672.43	929.592	1119.69	919.265	905.097	836.716	1237.36	967.232	1019.81
P66394	30S ribosomal protein S13 OS=Streptococcus pyogenes serotype M1 GN=rpsM PE=3 SV=1	1475.49	1137.27	1226.73	902.5	841.892	799.378	1049.94	1001.15	1033.38
Q99Y92	Uncharacterized protein OS=Streptococcus pyogenes serotype M1 GN=SPy_1813 PE=4 SV=1	1141.51	981.216	1257.44	2036.14	971.512	1391.21	1882.78	854.937	2596.75
Q9A0V9	Putative protease OS=Streptococcus pyogenes serotype M1 GN=SPy_0591 PE=4 SV=1	788.974	910.958	810.581	1018.67	760.607	1084.68	1207.26	1102.52	1164.62
Q9A0G6	dTDP-4-dehydrorhamnose reductase OS=Streptococcus pyogenes serotype M1 GN=rmlD PE=1 SV=1	1094.63	1226.51	1072.23	952.358	957.155	933.643	1124.37	1140.39	1184.92
Q99ZX2	Uncharacterized protein OS=Streptococcus pyogenes serotype M1 GN=SPy_1034 PE=4 SV=1	873.568	954.177	949.011	900.308	917.48	889.97	1049.13	1101.54	1134.76
Q9A0J2	ATP synthase subunit a OS=Streptococcus pyogenes serotype M1 GN=atpB PE=3 SV=1	476.425	749.172	796.647	992.685	993.018	715.302	941.724	1311.02	1026.58
Q9A0E4	Chorismate synthase OS=Streptococcus pyogenes serotype M1 GN=aroC PE=3 SV=1	867.207	731.859	816.089	779.136	746.61	818.753	1069.6	961.638	818.83
Q9A0Y7	Uncharacterized protein OS=Streptococcus pyogenes serotype M1 GN=SPy_0552 PE=4 SV=2	427.929	604.128	606.496	562.4	947.181	645.04	666.678	1174.65	778.282
Q99Z68	Putative deacetylase OS=Streptococcus pyogenes serotype M1 GN=SPy_1370 PE=4 SV=1	1249.99	1311.16	1159.37	798.096	1044.61	765.984	1156.49	1070.98	945.267
Q99YL1	Putative penicillin-binding protein 1a OS=Streptococcus pyogenes serotype M1 GN=pbp1A PE=4 SV=1	1099.13	1197.11	869.562	738.748	865.431	740.461	1004.01	1130.07	717.548
Q99YW5	Putative mutator protein OS=Streptococcus pyogenes serotype M1 GN=mutT PE=3 SV=1	1027.91	990.428	1074.94	828.618	782.402	878.533	1155.67	910.404	962.276
Q99ZB1	Maltose/maltodextrin-binding protein OS=Streptococcus pyogenes serotype M1 GN=malX PE=4 SV=1	2793.17	1855.83	1239.26	665.844	595.762	323.401	846.229	711.033	372.433
Q99ZN0	Uncharacterized protein OS=Streptococcus pyogenes serotype M1 GN=SPy_1158 PE=4 SV=1	715.184	850.193	929.822	855.372	717.3	1055.89	1087.97	998.077	1119.57
P68771	Peptide deformylase OS=Streptococcus pyogenes serotype M1 GN=def PE=1 SV=1	1226.58	1040.51	1068.36	757.852	797.571	871.297	1024.51	954.357	981.374
Q9A1C3	Membrane protein insertase YidC 2 OS=Streptococcus pyogenes serotype M1 GN=yidC2 PE=3 SV=1	1756.95	999.947	1306.47	795.047	850.806	845.874	1170.06	922.411	950.122
Q99ZN2	Uncharacterized protein OS=Streptococcus pyogenes serotype M1 GN=SPy_1156 PE=4 SV=1	580.819	958.265	765.878	804.87	1252.02	866.863	994.246	1702.05	875.171
Q99YH5	Uncharacterized protein OS=Streptococcus pyogenes serotype M1 GN=SPy_1700 PE=4 SV=1	1224.81	845.295	923.727	863.189	714.738	830.478	1167.49	933.557	843.773
Q9A0L5	Uncharacterized protein OS=Streptococcus pyogenes serotype M1 GN=SPy_0720 PE=4 SV=1	906.252	898.011	963.757	869.976	892.008	925.898	1039.53	1076.13	1172.3
Q99YX0	Putative deoxyribodipyrimidine photolyase OS=Streptococcus pyogenes serotype M1 GN=phr PE=3 SV=1	1091.79	912.921	1131.9	790.579	895.019	875.389	1054.23	981.054	1098.36
P60419	UPF0298 protein SPy_0397/M5005_Spy0329 OS=Streptococcus pyogenes serotype M1 GN=SPy_0397 PE=3 SV=1	693.631	579.362	709.248	640.808	724.11	495.87	869.872	860.899	546.145
Q9A0G7	Uncharacterized protein OS=Streptococcus pyogenes serotype M1 GN=SPy_0783 PE=4 SV=1	738.868	843.93	736.142	645.951	760.553	797.711	895.02	1091.18	711.928
Q9A162	Uncharacterized protein OS=Streptococcus pyogenes serotype M1 GN=SPy_0444 PE=4 SV=1	584.168	935.124	784.753	810.948	872.222	943.366	932.855	1228.72	1054.2
Q9A0E3	UPF0342 protein SPy_0811/M5005_Spy0626 OS=Streptococcus pyogenes serotype M1 GN=SPy_0811 PE=3 SV=1	1554.6	739.638	912.27	551.254	689.176	785.498	1096.05	707.609	680.828
Q9L7Q4	DNA topoisomerase 4 subunit A OS=Streptococcus pyogenes serotype M1 GN=parC PE=3 SV=1	886.67	833.294	947.859	891.34	881.78	839.841	1049.53	1096.91	1059.62
Q9A0X7	Signal recognition particle receptor FtsY OS=Streptococcus pyogenes serotype M1 GN=ftsY PE=3 SV=1	984.959	993.225	1066.45	805.343	878.219	915.115	1054.41	1072.03	1062.35
P66421	30S ribosomal protein S14 type Z OS=Streptococcus pyogenes serotype M1 GN=rpsZ PE=3 SV=1	1752.6	1194.08	1338.75	828.884	841.542	813.044	828.219	1005.34	1217.45
P69952	Elongation factor Tu OS=Streptococcus pyogenes serotype M1 GN=tuf PE=3 SV=1	1216.37	1018.94	1017.98	921.41	745.366	968.908	1038.21	1023.85	1177.58
Q99YT4	Uncharacterized protein OS=Streptococcus pyogenes serotype M1 GN=SPy_1551 PE=4 SV=2	993.295	980.086	945.958	687.637	860.009	752.046	899.975	1028.48	901.637
Q99YC6	Putative N-acetyl-muramidase OS=Streptococcus pyogenes serotype M1 GN=SPy_1764 PE=4 SV=1	1364.36	1359.06	1048.42	633.005	917.58	838.05	1141.79	1017.66	780.72
Q99YK9	NH(3)-dependent NAD(+) synthetase OS=Streptococcus pyogenes serotype M1 GN=nadE PE=3 SV=1	789.576	960.302	936.553	868.505	927.072	900.123	1031.24	1167.25	1122.4
Q99XQ9	Formimidoylglutamase OS=Streptococcus pyogenes serotype M1 GN=hutG PE=3 SV=1	667.365	979.42	877.737	838	1085.09	882.896	1201.82	1152.2	1104.98
Q99ZU5	Uncharacterized protein OS=Streptococcus pyogenes serotype M1 GN=SPy_1066 PE=4 SV=1	778.924	1038.66	886.335	888.221	885.271	1008.56	1330.2	1208.66	891.716
Q9A1R4	Putative acetyl-CoA acetyltransferase OS=Streptococcus pyogenes serotype M1 GN=SPy_0140 PE=3 SV=1	1202.58	1097.47	1080.79	872.224	841.235	700.997	1342.93	836.799	801.51
P67268	Nucleoid-associated protein SPy_1862/M5005_Spy1580 OS=Streptococcus pyogenes serotype M1 GN=SPy_1862 PE=3 SV=1	1083.01	745.542	826.866	673.656	688.724	776.597	990.868	890.093	761.086
Q99XR6	Putative NADH oxidase/alkyl hydroperoxidase reductase OS=Streptococcus pyogenes serotype M1 GN=nox1 PE=3 SV=1	1331	1118.89	1115.15	958.552	742.279	817.493	1172.4	958.538	984.358
Q99ZY8	Uncharacterized protein OS=Streptococcus pyogenes serotype M1 GN=SPy_1012 PE=4 SV=1	898.071	894.693	971.955	913.793	1028.7	1029.65	1391.37	1105.97	1180.79
Q99ZF2	Uncharacterized protein OS=Streptococcus pyogenes serotype M1 GN=SPy_1254 PE=4 SV=1	759.617	1099.56	789.478	946.439	926.009	1027.12	1733.36	953.283	905.839
Q99YW7	Uncharacterized protein OS=Streptococcus pyogenes serotype M1 GN=SPy_1508 PE=4 SV=1	1317.59	837.064	954.522	808.89	801.094	1071.44	1175.35	1117.63	1032.45
Q99YG7	Putative lactose phosphotransferase system repressor protein OS=Streptococcus pyogenes serotype M1 GN=lacR.1 PE=4 SV=1	1762.53	1405.86	1216.28	1197.7	673.465	742.332	980.701	758.756	1503.86
Q99YB6	Putative aminotransferase OS=Streptococcus pyogenes serotype M1 GN=SPy_1779 PE=4 SV=1	870.897	1140.87	950.593	967.103	882.155	911.429	1070.6	1145.01	1212.56
Q99YZ5	Conserved hypotehetical protein-phage associated OS=Streptococcus pyogenes serotype M1 GN=SPy_1473 PE=4 SV=1	454.839	1362.4	943.852	787.506	518.624	1004.55	1275.15	811.836	782.682
Q99ZZ0	Putative 7,8-dihydro-8-oxoguanine-triphosphatase OS=Streptococcus pyogenes serotype M1 GN=mutX PE=4 SV=1	1037.54	808.162	915.237	839.956	1114.06	819.717	1538.08	921.235	986.226
Q99ZI9	Formate--tetrahydrofolate ligase 1 OS=Streptococcus pyogenes serotype M1 GN=fhs1 PE=3 SV=1	950.421	878.388	820.357	883.773	953.864	904.935	1320.97	1081.48	1005.64
Q99YI0	Putative N-acetylglucosamine-6-phosphate deacetylase OS=Streptococcus pyogenes serotype M1 GN=nagA PE=3 SV=1	917.014	1211.32	1032.91	1013.19	498.808	923.299	915.368	1123.66	993.5
Q99XX2	Putative NrdI-like protein OS=Streptococcus pyogenes serotype M1 GN=SPy_1984 PE=3 SV=1	570.519	906.606	603.891	779.312	832.701	923.869	1097.5	1044.68	1024.94
Q99ZQ8	Putative GTP pyrophosphokinase OS=Streptococcus pyogenes serotype M1 GN=SPy_1125 PE=4 SV=1	816.371	1064.02	973.515	868.911	712.404	856.674	857.016	1103.07	1085.32
Q9A1H9	Small ribosomal subunit biogenesis GTPase RsgA OS=Streptococcus pyogenes serotype M1 GN=rsgA PE=3 SV=1	1198.89	1108.09	1139.55	1126.21	858.62	1116.66	1485	1128.12	1263.14
Q9A1F4	Uncharacterized protein OS=Streptococcus pyogenes serotype M1 GN=SPy_0306 PE=4 SV=1	881.834	1057.41	1051.68	972.493	893.654	922.83	1079.4	1078.81	1330.64
Q9A145	Phosphate starvation-induced protein OS=Streptococcus pyogenes serotype M1 GN=phoH PE=4 SV=1	913.356	888.506	909.796	832.233	678.807	952.943	946.076	1066.61	1069.87
Q99Y60	Putative antibiotic resistance protein NorA OS=Streptococcus pyogenes serotype M1 GN=norA PE=4 SV=1	657.855	879.025	974.97	939.721	1131.27	908.064	1224.12	1226.02	1277.28
Q99YI1	Putative reductase / dehydrogenase OS=Streptococcus pyogenes serotype M1 GN=SPy_1693 PE=4 SV=1	856.842	1197.92	1008.36	977.268	720.006	865.475	1035.69	1116.34	1057.7
Q9A1A9	Putative tRNA (cytidine(34)-2'-O)-methyltransferase OS=Streptococcus pyogenes serotype M1 GN=SPy_0371 PE=3 SV=1	968.788	1106.73	1088.25	999.63	796.831	962.596	1125.3	1152.42	1180.5
P67532	Probable tautomerase SPy_1139/M5005_Spy0861 OS=Streptococcus pyogenes serotype M1 GN=SPy_1139 PE=3 SV=2	2272.49	434.079	884.531	745.665	723.285	877.825	1141.86	802.227	998.873
Q99XZ4	Transaldolase OS=Streptococcus pyogenes serotype M1 GN=SPy_1947 PE=4 SV=1	1813.54	1343.64	1137.28	762.616	818.368	491.335	1000.18	884.951	715.931
Q99XJ9	Uncharacterized protein OS=Streptococcus pyogenes serotype M1 GN=SPy_2172 PE=4 SV=1	747.62	758.374	1009.17	903.221	1300.91	735.528	828.346	1623.75	1237.91
Q99ZW5	Uncharacterized protein OS=Streptococcus pyogenes serotype M1 GN=SPy_1042 PE=4 SV=1	1032.74	1038.7	934.404	1008.46	606.594	997.014	914.525	1135.74	1228.54
Q99Z62	Ribonucleoside-diphosphate reductase subunit beta OS=Streptococcus pyogenes serotype M1 GN=nrdF.2 PE=3 SV=1	898.173	1024.66	949.404	897.943	916.622	1026.96	1174.99	1133.42	1260.6
Q99Z04	Uncharacterized protein OS=Streptococcus pyogenes serotype M1 GN=SPy_1461 PE=4 SV=1	535.357	1486.81	1318.43	728.487	677.29	819.758	1426.53	829.834	540.025
Q9A0S9	Putative 2-keto-3-deoxygluconate kinase OS=Streptococcus pyogenes serotype M1 GN=kdgK PE=4 SV=1	1095.65	680.356	935.177	746.213	866.008	682.249	1119.33	896.895	875.912
Q9A1R0	Uncharacterized protein OS=Streptococcus pyogenes serotype M1 GN=SPy_0145 PE=4 SV=1	648.651	677.504	571.644	607.964	585.065	869.673	921.624	959.083	719.464
P68897	Phosphoglycerate kinase OS=Streptococcus pyogenes serotype M1 GN=pgk PE=3 SV=2	1920.2	1078.46	1339.8	821.649	842.315	862.176	1166.34	966.392	1057.94
Q9A0S6	Uncharacterized protein OS=Streptococcus pyogenes serotype M1 GN=SPy_0642 PE=4 SV=1	902.009	1022.74	925.145	920.653	852.215	776.085	1091.33	1047.89	1080.89
Q99YE0	Acetyl-coenzyme A carboxylase carboxyl transferase subunit beta OS=Streptococcus pyogenes serotype M1 GN=accD PE=3 SV=1	1080.74	1088.93	1046.12	933.996	867.044	855.673	1113.86	1147.23	1095.54
Q9A0H8	Uncharacterized protein OS=Streptococcus pyogenes serotype M1 GN=SPy_0771 PE=4 SV=1	785.529	1130.57	861.337	1082.85	1152.34	962.356	1463.2	1165.75	1411.51
P66496	30S ribosomal protein S19 OS=Streptococcus pyogenes serotype M1 GN=rpsS PE=3 SV=1	993.343	951.987	1041.33	893.384	890.842	917.802	1083.2	1083.47	1250.18
Q99Y98	Alanine racemase OS=Streptococcus pyogenes serotype M1 GN=alr PE=3 SV=1	978.46	1228.67	1037.56	999.855	1209.34	1203.55	2329.18	885.531	1103.5
Q99ZZ3	Uncharacterized protein OS=Streptococcus pyogenes serotype M1 GN=SPy_1002 PE=4 SV=1	796.83	1677.86	1434.96	1009.37	720.329	870.367	1630.36	1014.52	647.708
Q9A081	Purine nucleoside phosphorylase DeoD-type OS=Streptococcus pyogenes serotype M1 GN=deoD2 PE=3 SV=1	1056.31	1062.08	965.008	801.74	747.417	726.135	988.738	1005.33	889.023
Q99ZW4	Uncharacterized protein OS=Streptococcus pyogenes serotype M1 GN=SPy_1043 PE=1 SV=1	810.596	1126.81	979.626	963.553	895.317	955.188	1105.71	1133.55	1334.21
Q9A060	Uncharacterized protein OS=Streptococcus pyogenes serotype M1 GN=SPy_0919 PE=4 SV=1	1081.73	1290.5	1271.47	714.596	744.498	721.5	862.689	990.951	916.458
Q99YP2	Regulatory protein RecX OS=Streptococcus pyogenes serotype M1 GN=recX PE=3 SV=1	741.162	857.582	915.319	867.666	697.862	890.537	1003.15	1094.17	1023.41
Q99YA0	Uncharacterized protein OS=Streptococcus pyogenes serotype M1 GN=SPy_1798 PE=4 SV=1	776.026	942.503	510.37	1038.43	939.827	793.77	1390.94	1407.94	728.39
P0C0B4	Arginine deiminase OS=Streptococcus pyogenes serotype M1 GN=arcA PE=3 SV=2	2719.5	1577.72	963.242	798.39	706.528	396.063	1146.6	878.476	403.232
Q99Y11	Putative lactose phosphotransferase system repressor protein OS=Streptococcus pyogenes serotype M1 GN=lacR.2 PE=4 SV=1	1218.77	1094.38	1061.37	928.247	913.991	898.878	1380.34	961.728	1165.8
Q9A0J7	Uncharacterized protein OS=Streptococcus pyogenes serotype M1 GN=SPy_0747 PE=4 SV=1	1418.36	1273.43	778.099	844.365	867.838	597.252	1140.94	1093.88	722.857
Q9A1P8	Adenylosuccinate synthetase OS=Streptococcus pyogenes serotype M1 GN=purA PE=3 SV=1	927.175	870.707	837.387	836.487	787.365	1004.87	1175.03	1133.14	1059.31
Q99Z80	Uncharacterized protein OS=Streptococcus pyogenes serotype M1 GN=SPy_1355 PE=4 SV=1	981.458	1084.22	1159.6	892.746	1021.18	862.315	1184.68	1070.67	1314.21
Q99XV3	Putative laminin adhesion OS=Streptococcus pyogenes serotype M1 GN=lmb PE=1 SV=1	1319.12	1037.78	1072.8	695.216	718.253	587.899	1047.99	836.333	695.856
Q9A0U7	Phosphoenolpyruvate carboxylase OS=Streptococcus pyogenes serotype M1 GN=ppc PE=3 SV=2	898.485	1006.09	762.274	950.192	853.558	894.25	1222.38	1143.89	1113.07
Q9A1G5	Probable ABC transporter ATP-binding protein SPy_0285/M5005_Spy0242 OS=Streptococcus pyogenes serotype M1 GN=SPy_0285 PE=3 SV=1	1163.04	984.869	1045.29	798.349	863.076	885.63	1227.21	1041.15	1029.19
Q9A0S4	Putative cell-division ATP-binding protein OS=Streptococcus pyogenes serotype M1 GN=ftsE PE=4 SV=1	1041.34	1087.77	1022.51	841.919	805.82	792.741	959.682	1136.73	1064.83
Q9A1X4	50S ribosomal protein L3 OS=Streptococcus pyogenes serotype M1 GN=rplC PE=3 SV=1	2191.95	1036.14	1369.31	805.418	871.596	763.024	1083.28	911.096	1171.37
P66322	50S ribosomal protein L9 OS=Streptococcus pyogenes serotype M1 GN=rplI PE=3 SV=1	2213.97	1203.83	1452.44	754.101	780.13	746.569	1099.12	886.405	974.628
Q9A120	Putative NAD(P)H-flavin oxidoreductase OS=Streptococcus pyogenes serotype M1 GN=SPy_0512 PE=1 SV=1	951.705	1094.82	1026.42	852.821	746.979	887.869	1087.56	1074.79	1066.69
Q99ZF6	Riboflavin biosynthesis protein OS=Streptococcus pyogenes serotype M1 GN=mreA PE=3 SV=1	702.768	1011.46	913.068	781.929	697.764	841.627	783.384	1135.89	1096.24
Q7DAL6	DNA polymerase III subunit gamma/tau OS=Streptococcus pyogenes serotype M1 GN=dnaX PE=3 SV=1	841.827	916.761	817.839	967.211	767.169	1055.59	1180.88	1258.16	1187.93
P66599	30S ribosomal protein S6 OS=Streptococcus pyogenes serotype M1 GN=rpsF PE=3 SV=1	1924.02	919.256	1212.26	759.659	825.922	848.847	1341.24	798.972	1043.18
Q99XQ6	Putative endopeptidase O OS=Streptococcus pyogenes serotype M1 GN=pepO PE=4 SV=1	1145.75	987.778	1054.19	825.136	916.484	945.107	1273.9	1100.99	1140.33
Q99XH0	Ribosomal RNA large subunit methyltransferase H OS=Streptococcus pyogenes serotype M1 GN=rlmH PE=3 SV=1	655.187	877.164	802.053	1031.85	826.678	1025.33	1103.65	1186.31	1489.53
P66258	50S ribosomal protein L34 OS=Streptococcus pyogenes serotype M1 GN=rpmH PE=3 SV=1	499.88	516.335	502.248	770.576	1227.74	956.708	1173.81	1617.03	1084.94
Q9A0J0	ATP synthase subunit delta OS=Streptococcus pyogenes serotype M1 GN=atpH PE=3 SV=1	1698.73	1021.95	1186.43	810.768	1072.38	620.452	1235.41	992.155	1056.71
Q99Q98	Uncharacterized protein OS=Streptococcus pyogenes serotype M1 GN=SPy_0676 PE=4 SV=1	620.618	1151.22	898.39	698.9	644.403	871.196	1239.94	977.427	689.234
Q99ZK5	[Citrate [pro-3S]-lyase] ligase OS=Streptococcus pyogenes serotype M1 GN=citC PE=4 SV=1	901.569	763.854	991.379	724.705	767.228	839.607	1076.76	1030.82	954.756
Q9A0I9	ATP synthase subunit alpha OS=Streptococcus pyogenes serotype M1 GN=atpA PE=3 SV=1	1454.53	864.476	1071.55	862.142	834.031	748.549	1146.08	977.87	1093.73
Q9A047	Glucose-1-phosphate thymidylyltransferase OS=Streptococcus pyogenes serotype M1 GN=cpsFO PE=3 SV=1	1197.05	1209.93	998.372	905.07	781.106	881.838	1099.92	1102.09	1180.59
Q9A0S5	Peptide chain release factor 2 OS=Streptococcus pyogenes serotype M1 GN=prfB PE=3 SV=1	1131.81	1156	1163.19	813.533	820.927	733.855	1036.52	1094.82	1004.88
Q9A067	Uncharacterized protein OS=Streptococcus pyogenes serotype M1 GN=SPy_0912 PE=4 SV=1	1633.13	882.666	1123.8	676.158	724.291	868.56	1234.71	838.083	937.1
Q9A160	5'-methylthioadenosine/S-adenosylhomocysteine nucleosidase OS=Streptococcus pyogenes serotype M1 GN=pfs PE=3 SV=1	764.069	1023.84	977.696	869.184	780.283	1093.59	1290.71	1066.1	1287.19
Q99YS2	Uncharacterized protein OS=Streptococcus pyogenes serotype M1 GN=SPy_1567 PE=4 SV=1	647.211	914.774	776.028	1004.9	637.804	1045.56	1001.93	1146.33	1429.36
P66509	30S ribosomal protein S20 OS=Streptococcus pyogenes serotype M1 GN=rpsT PE=3 SV=1	2599.23	782.682	1248.29	756.193	601.838	830.434	1173.75	721.061	1018.08
Q9A082	Purine nucleoside phosphorylase OS=Streptococcus pyogenes serotype M1 GN=punA PE=3 SV=1	1385.21	1074.85	1064.17	830.994	870.544	806.882	1241.45	1077.48	1032.48
Q99ZQ5	Putative phosphotransacetylase OS=Streptococcus pyogenes serotype M1 GN=pta PE=1 SV=1	1720.4	1153.24	1103.07	852.344	781.744	763.358	1259.91	950.991	993.316
P66751	Holliday junction ATP-dependent DNA helicase RuvA OS=Streptococcus pyogenes serotype M1 GN=ruvA PE=3 SV=1	830.228	1180.85	983.509	691.681	655.453	753.995	852.456	1103.68	859.425
Q99YT9	Carbamate kinase OS=Streptococcus pyogenes serotype M1 GN=arcC PE=3 SV=1	2303.61	1714.4	978.157	761.077	582.184	315.464	1042.7	785.238	396.785
Q48WA5	50S ribosomal protein L33 2 OS=Streptococcus pyogenes serotype M1 GN=rpmG2 PE=3 SV=1	917.716	803.826	703.053	780.027	675.469	919.594	1202.21	1006.27	980.483
Q9A0F4	Peptidase T OS=Streptococcus pyogenes serotype M1 GN=pepT PE=3 SV=1	1030.53	995.128	1094.2	782.076	818.342	883.209	1030.73	1071.21	1237.32
Q9A1F2	Probable nicotinate-nucleotide adenylyltransferase OS=Streptococcus pyogenes serotype M1 GN=nadD PE=3 SV=1	748.827	751.642	877.608	730.513	828.854	784.091	1169.85	1055.15	928.328
Q99YE2	Serine--tRNA ligase OS=Streptococcus pyogenes serotype M1 GN=serS PE=3 SV=1	1507.6	964.13	1156.59	735.867	734.621	814.235	1158.81	921.579	1002.96
Q99ZN1	Uncharacterized protein OS=Streptococcus pyogenes serotype M1 GN=SPy_1157 PE=4 SV=1	1528.68	1124.85	1069.85	637.216	753.115	773.978	1042.89	1036.18	847.179
P0C0C6	Chaperone protein DnaK OS=Streptococcus pyogenes serotype M1 GN=dnaK PE=3 SV=2	1549.53	1059.94	1078.4	780.728	792.047	834.092	1213.64	1012.88	1028.18
Q99YH8	Uncharacterized protein OS=Streptococcus pyogenes serotype M1 GN=SPy_1697 PE=4 SV=1	1470.23	1458.95	1111.78	646.047	815.419	782.591	1154.44	1012.55	869.239
Q99XX9	Uncharacterized protein OS=Streptococcus pyogenes serotype M1 GN=SPy_1971 PE=4 SV=1	1434	1007.51	921.774	770.656	791.942	908.072	1186.97	1171.86	995.536
Q99YY3	Putative integrase-phage associated OS=Streptococcus pyogenes serotype M1 GN=int2 PE=3 SV=1	991.721	1034.57	825.262	748.799	985.086	902.201	1368.63	1258.81	952.669
Q99Z22	Uncharacterized protein OS=Streptococcus pyogenes serotype M1 GN=SPy_1442 PE=4 SV=1	414.274	2037.85	1233.45	648.057	503.223	1021.09	1249.44	1099.57	610.58
Q9A1F1	Uncharacterized protein OS=Streptococcus pyogenes serotype M1 GN=SPy_0309 PE=4 SV=1	948.2	1037.76	1047.2	667.023	909.74	844.359	1165.9	1061.83	1076.8
P66280	50S ribosomal protein L35 OS=Streptococcus pyogenes serotype M1 GN=rpmI PE=3 SV=1	2254.8	1326.97	1355.71	775.48	1061.24	796.902	1011.98	1227.32	1356.39
Q99YG4	Putative negative transcriptional regulator-cpooer transport operon OS=Streptococcus pyogenes serotype M1 GN=copY PE=4 SV=1	1115.42	1636.87	1251.01	665.209	624.87	603.447	863.842	992.027	731.383
Q99Y43	UPF0356 protein SPy_1875/M5005_Spy1594 OS=Streptococcus pyogenes serotype M1 GN=SPy_1875 PE=3 SV=1	1108.39	869.345	886.801	864.966	777.221	937.103	1467.72	967.055	1098.24
Q99YU4	Uncharacterized protein OS=Streptococcus pyogenes serotype M1 GN=SPy_1534 PE=4 SV=1	1607.05	1015.77	1352.38	785.955	871.271	772.52	1249.26	973.087	1126.12
Q99ZC6	Uncharacterized protein OS=Streptococcus pyogenes serotype M1 GN=SPy_1288 PE=4 SV=2	658.907	961.383	683.108	807.709	634.897	752.057	852.066	1120.45	1059.75
Q99ZP2	Uncharacterized protein OS=Streptococcus pyogenes serotype M1 GN=SPy_1144 PE=4 SV=1	912.422	826.506	1023.2	731.283	940.864	829.552	1160.27	1133.7	1173.25
Q9A0E2	Putative glutathione reductase (GR) OS=Streptococcus pyogenes serotype M1 GN=gor PE=3 SV=1	923.036	1072.4	941.69	725.539	737.91	734.139	973.381	1067.87	1004.53
P65666	Putative 2-dehydropantoate 2-reductase OS=Streptococcus pyogenes serotype M1 GN=apbA PE=3 SV=1	1521.11	1047.46	1021.44	810.82	822.891	803.727	1224.46	1073.28	1081.02
Q99YE1	Acetyl-coenzyme A carboxylase carboxyl transferase subunit alpha OS=Streptococcus pyogenes serotype M1 GN=accA PE=3 SV=1	905.423	977.193	963.308	777.19	779.551	786.416	1139.55	1081.46	1031.42
Q7DAL7	Protein GRAB (Protein G-related alpha 2M-binding protein) OS=Streptococcus pyogenes serotype M1 GN=grab PE=4 SV=1	1039.96	1148.93	436.403	877.443	805.831	630.379	1002.79	1761.05	454.009
Q9A0T2	Putative PTS dependent N-acetyl-galactosamine-and galactosamine IIA component OS=Streptococcus pyogenes serotype M1 GN=agaF PE=4 SV=1	1381.49	749.282	720.437	682.128	508.203	342.684	977.583	724.215	436.338
Q9A141	Uncharacterized protein OS=Streptococcus pyogenes serotype M1 GN=SPy_0477 PE=3 SV=1	1008.64	930.023	1027.49	957.922	938.894	1119.67	1629.61	1071.24	1508.87
Q99ZM6	Ribonuclease HII OS=Streptococcus pyogenes serotype M1 GN=rnhB PE=3 SV=1	1417.96	1900.56	1120.96	947.329	631.569	923.345	1527.76	866.312	1100.07
Q99Y88	Transcription antitermination protein NusB OS=Streptococcus pyogenes serotype M1 GN=nusB PE=3 SV=2	804.156	795.612	796.572	750.224	914.706	771.848	1226.46	1351.96	825.575
P0C0B6	Chaperone protein DnaJ OS=Streptococcus pyogenes serotype M1 GN=dnaJ PE=3 SV=1	875.442	999.249	875.295	1028.6	825.066	1024.64	1125.56	1512.69	1385.41
Q99ZZ6	Uncharacterized protein OS=Streptococcus pyogenes serotype M1 GN=SPy_0998 PE=4 SV=1	647.022	2037.68	891.458	1260.95	804.47	1151.71	2837.92	882.612	777.081
Q9A1J9	Uncharacterized protein OS=Streptococcus pyogenes serotype M1 GN=SPy_0238 PE=4 SV=1	1052.26	1139.53	1177.93	807.85	698.341	832.128	1058.35	1043.81	1170.81
Q9A203	Putative cell division protein (DivIC) OS=Streptococcus pyogenes serotype M1 GN=divIC PE=4 SV=1	879.017	1062.24	1022.44	753.311	981.115	1049	1458.36	1232.18	1208.26
Q9A1H3	Putative surface exclusion protein OS=Streptococcus pyogenes serotype M1 GN=prgA PE=4 SV=1	1078.83	1268.12	855.494	700.973	699.89	705.551	1030.97	1192.55	730.739
Q99ZU3	UvrABC system protein C OS=Streptococcus pyogenes serotype M1 GN=uvrC PE=3 SV=1	753.865	815.913	803.294	789.66	810.252	836.096	1074.93	1318.08	1023.76
P68896	Pyrrolidone-carboxylate peptidase OS=Streptococcus pyogenes serotype M1 GN=pcp PE=3 SV=1	1192.59	906.398	885.009	848.257	969.923	665.972	1219.43	1079.12	1186.36
P66137	50S ribosomal protein L27 OS=Streptococcus pyogenes serotype M1 GN=rpmA PE=3 SV=1	2128.79	1209.13	1320.23	800.938	1046.95	837.468	1471.19	952.363	1344.77
Q9A0B4	Probable regulatory protein OS=Streptococcus pyogenes serotype M1 GN=SPy_0851 PE=4 SV=1	410.066	686.156	559.717	943.831	723.641	1004.14	1003.64	1205.96	1548.65
Q99ZV4	Uncharacterized protein OS=Streptococcus pyogenes serotype M1 GN=SPy_1057 PE=4 SV=1	1614.15	1194.85	1003.61	763.569	706.602	605.579	910.244	1093.84	918.293
Q9A1M6	Ferric transport regulator protein OS=Streptococcus pyogenes serotype M1 GN=spf PE=3 SV=1	899.972	827.132	937.538	1040.31	835.435	1119.48	1798.38	1080.05	1343.5
Q99YW6	Putative ATP-dependent protease OS=Streptococcus pyogenes serotype M1 GN=clpE PE=3 SV=1	1023.07	1264.53	975.204	786.381	675.109	839.774	1012.3	1188.6	1049.72
Q9A0F0	Cytidylate kinase OS=Streptococcus pyogenes serotype M1 GN=cmk PE=3 SV=1	3140.59	2176.96	2942.46	132.517	240.57	210.571	305.401	264.343	255.737
Q9A1G2	Iron-sulfur cluster assembly scaffold protein IscU OS=Streptococcus pyogenes serotype M1 GN=iscU PE=1 SV=1	1232.76	1006.44	1166.32	789.982	1127.67	989.067	1453.54	1194.55	1465.77
P0A349	GTP-sensing transcriptional pleiotropic repressor CodY OS=Streptococcus pyogenes serotype M1 GN=codY PE=3 SV=1	864.649	1023.75	993.702	829.693	920.435	793.747	1201.59	1207.96	1196.92
Q99XJ6	Uncharacterized protein OS=Streptococcus pyogenes serotype M1 GN=SPy_2176 PE=4 SV=1	1021.44	1070.14	1999.98	488.446	771.146	846.424	1000.48	1036.42	950.791
Q9A0P0	Uncharacterized protein OS=Streptococcus pyogenes serotype M1 GN=SPy_0685 PE=4 SV=1	728.329	1391.55	1040.17	651.931	574.229	873.831	918.51	1358.77	702.993
Q9A0L4	Putative flavodoxin OS=Streptococcus pyogenes serotype M1 GN=SPy_0721 PE=4 SV=1	1721.05	881.629	1144.03	754.011	824.067	900.964	1537.16	906.575	1075.21
Q99Z16	Uncharacterized protein OS=Streptococcus pyogenes serotype M1 GN=SPy_1448 PE=4 SV=1	1192.04	1148.62	1034.48	775.13	411.638	649.622	773.165	1115.19	719.457
Q99ZA7	Putative integral membrane protein OS=Streptococcus pyogenes serotype M1 GN=dltB PE=4 SV=1	642.773	1271.53	856.442	1129.27	816.709	987.761	1222.8	1698.25	1287.83
Q99YS8	CRISPR-associated endoribonuclease Cas2 OS=Streptococcus pyogenes serotype M1 GN=cas2 PE=1 SV=1	1025.03	1009.59	1078.9	935.399	1002.72	815.816	1651.28	1131.72	1179.02
Q9A023	Uncharacterized protein OS=Streptococcus pyogenes serotype M1 GN=SPy_0965 PE=4 SV=1	546.158	1188.75	898.61	1199.06	917.443	1027.45	2257.35	1051.29	1235.8
Q9A185	Uncharacterized protein OS=Streptococcus pyogenes serotype M1 GN=SPy_0407 PE=4 SV=1	1256.24	1331.47	973.174	945.761	552.682	814.228	874.781	1297.01	1178.95
Q99ZN4	Uncharacterized protein OS=Streptococcus pyogenes serotype M1 GN=SPy_1154 PE=1 SV=1	1081.57	1116.12	820.33	722.756	694.532	768.539	1120.91	1229.89	826.315
Q9A1X7	Putative alcohol dehydrogenase I OS=Streptococcus pyogenes serotype M1 GN=adhA PE=3 SV=1	2324.85	1777.77	1101.23	904.977	671.586	425.479	1169.81	1082.73	679.271
Q9A1C8	Uncharacterized protein OS=Streptococcus pyogenes serotype M1 GN=SPy_0343 PE=4 SV=1	922.287	727.873	776.696	775.83	517.649	1039.25	1176.13	1071.33	1169.66
Q99XR7	Putative alkyl hydroperoxidase OS=Streptococcus pyogenes serotype M1 GN=ahpC PE=4 SV=1	1926.54	1179.39	1159.06	818.929	698.351	669.622	1304.78	1000.59	903.55
Q9A0B0	Putative fructose-specific enzyme II, PTS system BC component OS=Streptococcus pyogenes serotype M1 GN=SPy_0855 PE=4 SV=1	1443.02	1077.7	909.832	833.664	777.407	588.637	1277.07	1091.62	865.135
P0C0H3	DNA-binding protein HU OS=Streptococcus pyogenes serotype M1 GN=hup PE=3 SV=1	2131.75	1041.42	1184.21	670.079	758.086	855.176	1243.19	890.1	1223.75
Q99XP2	Uncharacterized protein OS=Streptococcus pyogenes serotype M1 GN=SPy_2115 PE=3 SV=1	613.774	945.936	846.991	928.896	780.463	832.005	1001.82	1401.66	1338.06
Q99Z73	Uncharacterized protein OS=Streptococcus pyogenes serotype M1 GN=SPy_1365 PE=4 SV=1	1257.35	1042.34	1196.51	817.383	934.795	856.234	1557.2	1149.85	1165.49
Q9A195	Uncharacterized protein OS=Streptococcus pyogenes serotype M1 GN=SPy_0390 PE=4 SV=1	499.507	796.012	718.528	959.451	749.802	938.393	1241.64	1470.26	1238.85
Q99YU7	Putative peroxide resistance protein OS=Streptococcus pyogenes serotype M1 GN=dpr PE=1 SV=1	1222.76	1397.22	1130.23	745.573	754.603	641.884	998.309	1331.37	883.942
Q9A1C7	UDP-N-acetylmuramate--L-alanine ligase OS=Streptococcus pyogenes serotype M1 GN=murC PE=3 SV=1	842.906	887.419	956.325	976.967	879.262	1082.1	2195.14	1058.49	1162.59
P66303	50S ribosomal protein L36 OS=Streptococcus pyogenes serotype M1 GN=rpmJ PE=3 SV=1	1154.16	1103.29	948.098	763.353	732.39	753.33	852.712	1041.5	1505.07
Q9A183	Putative arsenate reductase OS=Streptococcus pyogenes serotype M1 GN=SPy_0410 PE=3 SV=1	932.543	892.256	786.396	638.175	978.839	604.298	1282.83	1196.9	897.062
Q99ZK4	Uncharacterized protein OS=Streptococcus pyogenes serotype M1 GN=SPy_1193 PE=4 SV=1	940.55	934.561	955.317	889.705	578.061	948.428	1012.44	1366.96	1310.1
Q99Y51	Deoxyribose-phosphate aldolase OS=Streptococcus pyogenes serotype M1 GN=deoC PE=3 SV=1	1257.59	1012.73	884.7	704.07	697.454	696.046	1185.54	1077.56	958.206
P66235	50S ribosomal protein L33 3 OS=Streptococcus pyogenes serotype M1 GN=rpmG3 PE=3 SV=1	1184.19	1227.84	1110.8	857.906	705.729	905.815	1279.49	1056.1	1461.35
Q99XS5	Penicillin-binding protein 2a OS=Streptococcus pyogenes serotype M1 GN=pbp2A PE=4 SV=1	981.607	1244.44	875.062	630.324	767.597	687.759	1058.86	1261.84	890.941
Q99ZB2	Putative cyclomaltodextrinase OS=Streptococcus pyogenes serotype M1 GN=amyB PE=3 SV=1	1555.53	1488.14	1125.29	756.089	642.421	453.676	1144.17	1013.65	698.96
Q9A1F3	Uncharacterized protein OS=Streptococcus pyogenes serotype M1 GN=SPy_0307 PE=4 SV=1	947.157	1127.49	1295.46	835.353	1017.09	856.433	1677.45	1139.84	1414.92
P67253	UPF0122 protein SPy_1201/M5005_Spy0916 OS=Streptococcus pyogenes serotype M1 GN=SPy_1201 PE=1 SV=1	1168.74	969.653	1053.94	787.054	535.837	846.801	1474.31	938.508	977.334
Q99YV5	Cell division protein DivIB OS=Streptococcus pyogenes serotype M1 GN=divIB PE=3 SV=1	999.348	811.832	802.336	621.156	647.375	737.749	1183.99	1164.55	800.423
Q99ZC9	Putative transcriptional regulator (GntR family) OS=Streptococcus pyogenes serotype M1 GN=SPy_1285 PE=4 SV=1	1618.5	1171.69	970.449	667.823	698.918	658.778	1049.3	1239.41	917.591
P66058	50S ribosomal protein L11 OS=Streptococcus pyogenes serotype M1 GN=rplK PE=3 SV=1	2146.69	1148.98	1291.44	697.807	690.806	673.451	1283.97	951.974	1035.21
Q99ZF1	Uncharacterized protein OS=Streptococcus pyogenes serotype M1 GN=SPy_1255 PE=4 SV=1	1129.69	1071.43	930.933	630.308	778.906	692.361	1310.99	1133.71	903.428
Q9A0V4	Cys-tRNA(Pro)/Cys-tRNA(Cys) deacylase OS=Streptococcus pyogenes serotype M1 GN=SPy_0599 PE=3 SV=1	1290.34	902.974	1073.94	702.365	824.567	741.404	1517.03	1028.16	1074.71
Q99YW2	Cell-division initiation protein (Septum placement) OS=Streptococcus pyogenes serotype M1 GN=divIVAS PE=4 SV=1	1788.96	1208.49	1251.93	669.513	692.032	659.726	1297.45	988.272	958.113
Q9A0A0	Putative two-component response regulator OS=Streptococcus pyogenes serotype M1 GN=SPy_0874 PE=4 SV=1	531.945	925.416	670.861	694.613	650.254	732.302	986.978	1430.38	918.848
Q9A187	Initiation-control protein YabA OS=Streptococcus pyogenes serotype M1 GN=SPy_0405 PE=3 SV=1	1043.24	1510.18	1324.24	1116.83	606.505	1133.69	1621.16	1160.58	1808.61
Q99YU3	Putative ribose transport operon repressor OS=Streptococcus pyogenes serotype M1 GN=SPy_1535 PE=4 SV=1	1212.74	875.312	641.888	700.18	791.613	725.835	1487.48	1111.68	968.384
Q9A1F0	Ribosomal silencing factor RsfS OS=Streptococcus pyogenes serotype M1 GN=rsfS PE=3 SV=1	2286.87	1202.28	1446.72	860.943	600.915	826.771	1511.67	1020.81	1150.18
P66176	50S ribosomal protein L29 OS=Streptococcus pyogenes serotype M1 GN=rpmC PE=3 SV=1	2258.34	931.039	1364.38	614.596	809.235	654.352	1475.02	835.794	1107.5
Q99YX1	Putative phosphomannomutase OS=Streptococcus pyogenes serotype M1 GN=SPy_1503 PE=3 SV=1	1268.45	994.4	1044.54	736.244	796.914	509.127	1364.26	1032.3	976.476
Q9A0W2	Uncharacterized protein OS=Streptococcus pyogenes serotype M1 GN=SPy_0588 PE=4 SV=1	1247.78	1001.28	948.613	616.11	822.563	728.201	1463.17	1220.78	929.049
Q9A167	Uncharacterized protein OS=Streptococcus pyogenes serotype M1 GN=SPy_0439 PE=4 SV=1	1227.98	1253.34	957.862	762.673	722.353	813.882	1613.98	1059.57	1200
Q99XQ5	Putative dextran glucosidase OS=Streptococcus pyogenes serotype M1 GN=dexS PE=4 SV=1	1591.54	1338.32	779.145	788.684	521.22	361.41	1151.1	1049.9	628.652
Q9A146	67 kDa Myosin-crossreactive streptococcal antigen OS=Streptococcus pyogenes serotype M1 GN=SPy_0470 PE=4 SV=1	584.371	910.398	767.805	798.247	589.548	950.188	1014.39	1593.47	1358.41
Q9A0J1	ATP synthase subunit b OS=Streptococcus pyogenes serotype M1 GN=atpF PE=3 SV=1	1814.45	902.067	1116.66	663.28	670.312	624.814	1396.59	969.457	971.344
Q99ZI6	Protein-ADP-ribose hydrolase OS=Streptococcus pyogenes serotype M1 GN=SPy_1216 PE=3 SV=1	2709.42	2548	2765.27	2649.31	1902.6	2251.61	2966.67	5996.17	2854.56
P66719	Probable DNA-directed RNA polymerase subunit delta OS=Streptococcus pyogenes serotype M1 GN=rpoE PE=3 SV=1	1713.51	1092.73	1103.96	674.719	870.263	761.808	1813.61	1087.8	1163.66
Q9A1H7	Uncharacterized protein OS=Streptococcus pyogenes serotype M1 GN=SPy_0265 PE=4 SV=1	731.787	780.057	857.69	579.252	642.006	773.183	1688.13	908.51	925.611
Q99ZH3	Cytidine deaminase OS=Streptococcus pyogenes serotype M1 GN=cdd PE=3 SV=1	540.551	1208.38	396.862	632.341	746.844	532.683	753.96	2056.07	672.337
Q99Z76	Putative internalin A OS=Streptococcus pyogenes serotype M1 GN=inlA PE=4 SV=1	1358.53	892.167	776.041	747.797	802.903	573.888	1769.19	1157.64	980.658
Q99YK0	Cell division protein FtsL OS=Streptococcus pyogenes serotype M1 GN=ftsL PE=3 SV=1	744.071	1050.49	570.669	390.77	438.057	595.533	887.179	1241.45	526.505
Q9A1B9	Uncharacterized membrane protein SPy_0358/M5005_Spy0301 OS=Streptococcus pyogenes serotype M1 GN=SPy_0358 PE=3 SV=1	506.377	654.109	700.735	1077	291.028	591.994	1056.58	1379.15	1370.47
P58099	C5a peptidase OS=Streptococcus pyogenes serotype M1 GN=scpA PE=3 SV=1	1131.57	700.831	554.293	835.756	725.432	587.698	2191.25	1128.17	860.093
Q99Z02	Uncharacterized protein OS=Streptococcus pyogenes serotype M1 GN=SPy_1463 PE=4 SV=1	1704.15	981.865	1010.37	504.94	604.547	537.718	1474.29	850.701	915.179
Q9A0C0	Uncharacterized protein OS=Streptococcus pyogenes serotype M1 GN=SPy_0843 PE=4 SV=1	1307.86	757.581	811.311	636.417	578.146	578.833	1605.39	1044.32	940.991
Q7DAL1	Inhibitor of complement-mediated lysis OS=Streptococcus pyogenes serotype M1 GN=sic PE=4 SV=1	1055.94	1027.37	816.852	600.213	557.561	628.014	1553.77	1314.64	784.463
Q99YT8	Putative Xaa-His dipeptidase OS=Streptococcus pyogenes serotype M1 GN=SPy_1542 PE=4 SV=1	1397.72	1775.34	826.433	784.918	547.071	360.042	1456.24	1383.2	642.579
Q99YX9	Uncharacterized protein OS=Streptococcus pyogenes serotype M1 GN=SPy_1494 PE=4 SV=1	324.642	720.119	365.226	1459.33	538.08	1510	1654.51	3485.27	2137.77
Q99XV2	Uncharacterized protein OS=Streptococcus pyogenes serotype M1 GN=SPy_2009 PE=4 SV=1	973.582	562.711	465.027	921.258	521.663	644.656	2252.36	1453.48	712.405
Q9A180	Putative cell envelope proteinase OS=Streptococcus pyogenes serotype M1 GN=prtS PE=3 SV=1	858.921	646.846	388.306	696.876	549.473	458.27	1992.41	1134.57	583.813
Q9A033	Uncharacterized protein OS=Streptococcus pyogenes serotype M1 GN=SPy_0949 PE=4 SV=1	309.868	739.187	343.723	448.422	478.627	599.48	1026.86	1942.85	409.794

## Sheet: Supernatants
Protein	Description	wt pDCerm 1	wt pDCerm 2	wt pDCerm 3	∆ess pDCerm 1	∆ess pDCerm 2	∆ess pDCerm 3	∆ess pDCerm::ess 1	∆ess pDCerm::ess 2	∆ess pDCerm::ess 3
Q99YD1	Putative transcriptional regulator (MarR family) OS=Streptococcus pyogenes serotype M1 GN=SPy_1755 PE=4 SV=2	121.278	60.97	65.781	731.909	241.676	433.062	190.815	243.813	269.141
Q99YR7	Uncharacterized protein OS=Streptococcus pyogenes serotype M1 GN=SPy_1572 PE=1 SV=1	32.4282	34.6606	28.8033	261.657	135.866	142.394	70.6083	51.9718	35.9654
P68840	DNA-directed RNA polymerase subunit omega OS=Streptococcus pyogenes serotype M1 GN=rpoZ PE=3 SV=1	222.137	192.346	204.091	780.162	743.809	537.067	358.42	369.679	284.536
Q9A077	Orotidine 5'-phosphate decarboxylase OS=Streptococcus pyogenes serotype M1 GN=pyrF PE=3 SV=1	108.822	85.8546	114.253	295.206	345.681	314.724	65.1324	103.453	124.409
Q9A076	Orotate phosphoribosyltransferase OS=Streptococcus pyogenes serotype M1 GN=pyrE PE=1 SV=1	259.587	441.649	390.226	1571.75	729.741	1058	188.691	369.662	403.718
Q99YL4	Cell cycle protein GpsB OS=Streptococcus pyogenes serotype M1 GN=gpsB PE=3 SV=1	481.756	499.725	476.169	1533.94	1128.44	1675.28	875.012	843.74	684.531
P66202	50S ribosomal protein L31 type B OS=Streptococcus pyogenes serotype M1 GN=rpmE2 PE=3 SV=1	272.529	252.197	207.211	807.041	650.38	719.114	352.526	334.266	264.096
Q99YM1	Putative Acetyl-CoA:acetoacetyl-CoA transferase A subunit OS=Streptococcus pyogenes serotype M1 GN=atoD.1 PE=4 SV=1	83.4785	72.1334	71.6218	242.792	171.108	210.713	71.5672	89.5552	77.9014
Q99ZU6	Putative acetyltransferase OS=Streptococcus pyogenes serotype M1 GN=SPy_1065 PE=4 SV=1	70.3582	105.346	79.3315	274.268	173.806	241.597	27.8287	91.6738	123.07
P66063	50S ribosomal protein L7/L12 OS=Streptococcus pyogenes serotype M1 GN=rplL PE=3 SV=1	3587.78	5870.93	3108.89	13396.3	9222.81	10577.4	4474.29	4931.86	3081.92
P67268	Nucleoid-associated protein SPy_1862/M5005_Spy1580 OS=Streptococcus pyogenes serotype M1 GN=SPy_1862 PE=3 SV=1	446.646	545.242	573.298	1675.55	1185.1	1211.74	795.12	977.144	770.499
P0C0E1	Trigger factor OS=Streptococcus pyogenes serotype M1 GN=tig PE=3 SV=2	3142.65	3742.53	2537.77	8361.16	8309.88	7598.35	3645.83	3514.91	2647.21
Q9A1C8	Uncharacterized protein OS=Streptococcus pyogenes serotype M1 GN=SPy_0343 PE=4 SV=1	120.691	106.057	80.4364	218.157	241.091	275.345	83.0955	111.367	109.247
Q99ZD4	Uncharacterized protein OS=Streptococcus pyogenes serotype M1 GN=SPy_1277 PE=4 SV=1	171.817	125.086	152.348	386.725	306.025	380.997	104.436	128.903	150.612
Q9A1D4	Uncharacterized protein OS=Streptococcus pyogenes serotype M1 GN=SPy_0334 PE=4 SV=2	56.5392	78.6138	54.8799	132.534	163.35	156.044	78.7735	64.786	52.3644
Q99ZW8	Phosphoglucosamine mutase OS=Streptococcus pyogenes serotype M1 GN=glmM PE=3 SV=1	929.284	987.089	992.047	2709.41	2019.51	2129.65	1013.16	1033.88	1042.4
P66446	30S ribosomal protein S16 OS=Streptococcus pyogenes serotype M1 GN=rpsP PE=3 SV=1	166.681	270.083	226.836	350.733	533.528	678.848	285.756	318.462	203.078
Q99Y53	Uncharacterized protein OS=Streptococcus pyogenes serotype M1 GN=SPy_1865 PE=4 SV=1	470.605	358.253	449.146	771.57	1256.75	972.301	502.87	467.924	375.941
P68890	Glutamyl-tRNA(Gln) amidotransferase subunit C OS=Streptococcus pyogenes serotype M1 GN=gatC PE=3 SV=1	108.667	103.656	66.923	241.977	266.178	133.681	111.46	124.593	82.7662
Q9A1T2	Uncharacterized protein OS=Streptococcus pyogenes serotype M1 GN=SPy_0108 PE=4 SV=1	152.535	89.9359	80.6673	237.296	239.046	254.997	158.315	101.598	105.323
Q9A0G7	Uncharacterized protein OS=Streptococcus pyogenes serotype M1 GN=SPy_0783 PE=4 SV=1	83.4338	142.263	98.3273	332.353	152.172	244.602	75.3106	172.997	120.954
Q99Z64	Putative glutaredoxin OS=Streptococcus pyogenes serotype M1 GN=nrdH PE=4 SV=1	27.5485	28.4037	49.7183	75.4067	87.6717	70.5116	63.604	44.7068	44.8504
P65259	L-lactate dehydrogenase OS=Streptococcus pyogenes serotype M1 GN=ldh PE=3 SV=2	1841.34	2577.95	2428.35	5662.39	5194.35	4226.26	1743.27	2681.07	2442.36
Q99XY5	Putative transcriptional regulator (MarR family) OS=Streptococcus pyogenes serotype M1 GN=SPy_1960 PE=4 SV=1	193.747	289.943	332.535	823.286	377.881	590.285	225.822	300.196	309.463
P60080	UPF0291 protein SPy_1687/M5005_Spy1383 OS=Streptococcus pyogenes serotype M1 GN=SPy_1687 PE=3 SV=1	61.2742	60.6965	62.8492	124.603	119.641	151.898	57.7245	41.4608	43.9177
Q9A0L4	Putative flavodoxin OS=Streptococcus pyogenes serotype M1 GN=SPy_0721 PE=4 SV=1	103.409	159.659	100.851	231.061	239.801	304.667	139.566	253.052	138.969
Q99YI2	Uncharacterized protein OS=Streptococcus pyogenes serotype M1 GN=SPy_1691 PE=4 SV=1	17.2018	12.0283	22.5576	40.0889	35.8459	34.1931	36.1526	16.2832	30.8418
Q9A1U3	Tyrosine--tRNA ligase OS=Streptococcus pyogenes serotype M1 GN=tyrS PE=3 SV=1	1343.65	1691.11	1541.57	4406.27	2343.34	2942.31	1218.64	1481.97	1529.61
Q9A1J5	Putative response regulator OS=Streptococcus pyogenes serotype M1 GN=SPy_0245 PE=4 SV=1	44.1879	44.1251	47.1475	91.6115	72.7719	121.778	58.9713	47.893	51.3288
Q9A1V9	50S ribosomal protein L6 OS=Streptococcus pyogenes serotype M1 GN=rplF PE=3 SV=1	1886.97	2200.67	1683.74	4131.44	3914.04	4048.15	1655.99	2043.02	1824.06
P64285	Transcription elongation factor GreA OS=Streptococcus pyogenes serotype M1 GN=greA PE=3 SV=1	1229.52	1248.21	1005.1	2401.04	2345.35	2512.32	1180.3	1428.56	1251.87
Q99ZV6	Peptide methionine sulfoxide reductase MsrB OS=Streptococcus pyogenes serotype M1 GN=msrB PE=3 SV=1	107.98	118.22	88.7267	271.024	157.582	222.819	105.063	108.506	89.4319
P60381	Regulatory protein Spx OS=Streptococcus pyogenes serotype M1 GN=spxA PE=3 SV=1	72.4008	81.9333	73.1458	153.033	158.851	157.947	74.7845	83.0648	65.3625
P0C0H3	DNA-binding protein HU OS=Streptococcus pyogenes serotype M1 GN=hup PE=3 SV=1	1620.73	1758.17	1197.38	3125.79	3560.68	2750.95	2028.15	2291.96	1982.48
Q9A0H9	Uncharacterized protein OS=Streptococcus pyogenes serotype M1 GN=SPy_0770 PE=4 SV=1	197.303	269.275	311.878	627.991	492.098	479.754	220.344	272.494	308.421
Q99YR0	Uncharacterized protein OS=Streptococcus pyogenes serotype M1 GN=SPy_1582 PE=4 SV=1	71.1201	124.127	114.322	257.366	139.451	238.981	40.3651	122.008	108.196
Q99YT2	Putative two-component response regulator OS=Streptococcus pyogenes serotype M1 GN=SPy_1556 PE=4 SV=1	119.336	182.561	181.315	344.799	275.01	362.415	79.1601	181.777	194.548
Q99Z62	Ribonucleoside-diphosphate reductase subunit beta OS=Streptococcus pyogenes serotype M1 GN=nrdF.2 PE=3 SV=1	886.383	1159.03	1160.22	2062.43	1971.96	2466.07	1183.38	1714.58	1497.96
Q99XQ7	Elongation factor Ts OS=Streptococcus pyogenes serotype M1 GN=tsf PE=3 SV=1	3007.31	4251.05	3069.75	7711.83	6291.88	6760.99	2347.77	3327.64	3230.53
Q99Y40	Putative transcriptional regulator OS=Streptococcus pyogenes serotype M1 GN=SPy_1878 PE=4 SV=1	120.258	149.502	179.398	263.199	327.859	309.844	141.157	196.445	130.953
Q99YE6	Mannose-specific phosphotransferase system component IIAB OS=Streptococcus pyogenes serotype M1 GN=manL PE=4 SV=1	1851.55	2244.22	1961.86	4468.07	3807.87	3861.01	2163.89	2128.53	2004.24
Q99XP8	Putative oxidoreductase OS=Streptococcus pyogenes serotype M1 GN=SPy_2107 PE=4 SV=1	89.6419	149.92	145.769	287.992	244.065	239.63	102.716	94.6128	86.015
Q9A1K2	Putative dUTPase, phage associated OS=Streptococcus pyogenes serotype M1 GN=SPy_0235 PE=4 SV=1	135.062	102.714	152.857	250.113	279.636	251.792	112.775	104.972	150.402
P0C0D1	DNA replication and repair protein RecF OS=Streptococcus pyogenes serotype M1 GN=recF PE=3 SV=1	156.356	150.415	159.259	346.332	240.169	334.423	161.666	153.258	142.856
Q99Z83	3-phosphoshikimate 1-carboxyvinyltransferase OS=Streptococcus pyogenes serotype M1 GN=aroA PE=3 SV=1	309.957	402.361	465.172	857.638	631.504	818.668	292.425	486.349	570.199
Q9A0D0	Bifunctional protein PyrR OS=Streptococcus pyogenes serotype M1 GN=pyrR PE=3 SV=1	539.943	732.588	638.498	1506.63	1093.99	1140.81	521.355	619.538	482.729
P65243	Ribose-phosphate pyrophosphokinase 1 OS=Streptococcus pyogenes serotype M1 GN=prs1 PE=3 SV=1	566.946	970.276	994.653	2193.53	1299.1	1440.14	638.295	741.632	875.128
P66176	50S ribosomal protein L29 OS=Streptococcus pyogenes serotype M1 GN=rpmC PE=3 SV=1	762.137	772.751	671.655	1394.83	1555.09	1341.18	864.081	891.17	847.246
Q99Z66	Phosphoenolpyruvate-protein phosphotransferase OS=Streptococcus pyogenes serotype M1 GN=pstI PE=3 SV=1	2234.66	2578.51	2552.69	5307.48	4278.87	4680.37	2384.81	2661.83	2578.65
Q99XX2	Putative NrdI-like protein OS=Streptococcus pyogenes serotype M1 GN=SPy_1984 PE=3 SV=1	283.602	179.815	202.443	530.18	344.222	409.713	188.589	213.276	287.234
Q99Z42	Putative 1-acylglycerol-3-phosphate O-acyltransferase OS=Streptococcus pyogenes serotype M1 GN=SPy_1410 PE=4 SV=1	41.9864	42.9574	33.114	75.671	69.1947	82.6412	79.7179	52.0696	54.5982
Q9A1J4	Ribonuclease P protein component OS=Streptococcus pyogenes serotype M1 GN=rnpA PE=3 SV=2	86.2045	95.8239	112.793	215.929	171.115	178.933	62.1242	68.5203	86.423
Q9A1W3	50S ribosomal protein L24 OS=Streptococcus pyogenes serotype M1 GN=rplX PE=3 SV=1	2152.44	2618.56	2141.53	4477.87	4307.44	4468.61	1845.91	2406.22	2274.27
P0C0C6	Chaperone protein DnaK OS=Streptococcus pyogenes serotype M1 GN=dnaK PE=3 SV=2	6181.9	8930.86	6623.67	14466.5	12571.8	14555.5	6692.61	7650.94	7539.72
P66475	30S ribosomal protein S18 OS=Streptococcus pyogenes serotype M1 GN=rpsR PE=3 SV=1	345.51	328.002	254.209	503.339	601.1	662.715	428.949	342.092	270.068
P63770	10 kDa chaperonin OS=Streptococcus pyogenes serotype M1 GN=groS PE=3 SV=1	816.931	1183.28	872.828	1663.69	2047.39	1745.34	899.714	1004.74	990.866
Q99ZK9	Citrate lyase acyl carrier protein OS=Streptococcus pyogenes serotype M1 GN=citD PE=3 SV=1	82.7628	102.043	93.6042	223.302	143.046	160.956	53.1263	81.9875	71.3836
P68900	50S ribosomal protein L10 OS=Streptococcus pyogenes serotype M1 GN=rplJ PE=3 SV=2	965.709	1344.05	900.678	2314.87	2075.63	1665.22	906.267	1059.99	955.743
P65620	Aspartate carbamoyltransferase OS=Streptococcus pyogenes serotype M1 GN=pyrB PE=3 SV=1	229.933	234.482	208.699	362.423	389.992	515.989	229.552	427.349	399.867
P65666	Putative 2-dehydropantoate 2-reductase OS=Streptococcus pyogenes serotype M1 GN=apbA PE=3 SV=1	1827.59	2545.19	2134.59	5131.43	3345.15	3774.42	1963.64	2642.87	2653.9
Q99ZY1	Putative tributyrin esterase OS=Streptococcus pyogenes serotype M1 GN=estA PE=4 SV=1	363.387	417.901	612.002	803.495	872.678	938.455	399.787	443.239	526.346
Q99YN5	Cysteine synthase OS=Streptococcus pyogenes serotype M1 GN=cysM PE=3 SV=1	1556.3	2212.76	1971.39	4320.32	3101.67	3349.45	1703.95	2008.41	1843.19
Q99Y57	Putative repressor-phage associated OS=Streptococcus pyogenes serotype M1 GN=SPy_1861 PE=4 SV=1	224.428	275.885	297.556	467.489	488.687	538.106	243.381	281.796	282.719
Q9A162	Uncharacterized protein OS=Streptococcus pyogenes serotype M1 GN=SPy_0444 PE=4 SV=1	395.505	570.527	489.182	882.514	1026.8	796.237	450.07	749.232	545.171
Q9A125	Putative glutamine cyclotransferase OS=Streptococcus pyogenes serotype M1 GN=SPy_0505 PE=4 SV=1	61.5502	61.1497	52.035	136.796	89.3899	98.5767	1.0825	57.711	59.3588
P65971	Ribosome-binding factor A OS=Streptococcus pyogenes serotype M1 GN=rbfA PE=3 SV=2	611.61	572.49	710.375	1157.09	1150.88	1203.39	602.803	723.764	767.273
Q99Y63	Putative C3-degrading proteinase OS=Streptococcus pyogenes serotype M1 GN=SPy_1851 PE=4 SV=1	769.666	1018.31	853.834	2066.34	1347.29	1470.64	615.459	968.828	967.071
P64299	GMP synthase [glutamine-hydrolyzing] OS=Streptococcus pyogenes serotype M1 GN=guaA PE=3 SV=1	996.571	1043.36	1114.21	2271.08	1619.19	1903.64	701.996	911.213	925.225
Q99Y65	Putative pyruvate formate-lyase OS=Streptococcus pyogenes serotype M1 GN=pfl PE=4 SV=1	1874.45	2125.58	2300.9	4374.42	3387.59	3801.29	1537.91	1937.11	2112.35
Q99Y71	Hypothetical protei OS=Streptococcus pyogenes serotype M1 GN=SPy_1840 PE=4 SV=1	160.413	142.54	130.633	243.268	273.431	278.672	156.482	164.315	114.492
Q99YU9	Glucose kinase OS=Streptococcus pyogenes serotype M1 GN=glcK PE=4 SV=1	885.93	1138.23	1111.51	2380.29	1629.6	1721.37	1033.88	1021.09	1079.87
Q9A0G8	RNA polymerase sigma factor SigA OS=Streptococcus pyogenes serotype M1 GN=rpoD PE=3 SV=1	1115.74	1339.19	1447.91	2728.62	1996.4	2404.43	854.573	1156.89	1283.89
Q9A1V6	50S ribosomal protein L30 OS=Streptococcus pyogenes serotype M1 GN=rpmD PE=3 SV=1	1317.41	2040.37	1427.68	3540.37	2457.3	2734.32	1087.31	1800.5	2042.2
Q9A1C2	Acylphosphatase OS=Streptococcus pyogenes serotype M1 GN=SPy_0352 PE=3 SV=1	110.375	127.944	120.536	256.387	168.79	224.122	112.126	123.1	175.645
Q99YR8	Uncharacterized protein OS=Streptococcus pyogenes serotype M1 GN=SPy_1571 PE=4 SV=1	475.509	621.787	649.162	1082.21	939.034	1120.73	523.974	624.345	720.495
Q99ZH8	Putative phosphoglucomutase OS=Streptococcus pyogenes serotype M1 GN=pgmA PE=3 SV=1	2476.5	2966.63	2896.08	6277.82	4152.78	4547.91	2537.46	3341.28	3384.02
P59819	Ribosome maturation factor RimP OS=Streptococcus pyogenes serotype M1 GN=rimP PE=3 SV=1	495.49	343.529	361.759	755.631	733.655	661.788	380.27	294.343	357.115
P67374	DegV domain-containing protein SPy_1936/M5005_Spy1650 OS=Streptococcus pyogenes serotype M1 GN=SPy_1936 PE=3 SV=1	509.574	565.505	562.797	1152.15	874.949	902.489	440.259	630.399	842.023
P68905	Fructose-bisphosphate aldolase OS=Streptococcus pyogenes serotype M1 GN=fba PE=3 SV=2	3483.23	4368.27	3681.97	7648.18	7227.83	5673.5	4016.29	4681.83	4134.51
Q99ZE7	Uncharacterized protein OS=Streptococcus pyogenes serotype M1 GN=SPy_1260 PE=4 SV=1	1215.38	1101.63	905.001	2300.15	1553.98	1844.58	1013.54	958.482	780.673
P67320	Transcriptional repressor NrdR OS=Streptococcus pyogenes serotype M1 GN=nrdR PE=3 SV=1	126.745	132.93	183.7	280.906	217.953	283.86	122.427	139.849	154.181
Q99Y97	Holo-[acyl-carrier-protein] synthase OS=Streptococcus pyogenes serotype M1 GN=acpS PE=3 SV=1	213.427	177.736	182.116	248.276	394.281	368.496	202.268	335.364	101.362
P65850	tRNA pseudouridine synthase A OS=Streptococcus pyogenes serotype M1 GN=truA PE=3 SV=1	178.338	104.345	144.71	267.425	245.92	240.3	140.107	136.319	125.632
Q99YD2	3-oxoacyl-[acyl-carrier-protein] synthase 3 OS=Streptococcus pyogenes serotype M1 GN=fabH PE=3 SV=1	291.562	309.556	321.157	540.744	528.08	549.724	401.03	410.94	339.121
Q99ZQ8	Putative GTP pyrophosphokinase OS=Streptococcus pyogenes serotype M1 GN=SPy_1125 PE=4 SV=1	193.552	238.484	241.044	442.924	403.316	330.408	214.738	227.695	193.557
P68903	Ribosome-recycling factor OS=Streptococcus pyogenes serotype M1 GN=frr PE=3 SV=1	548.073	602.352	653.979	1101.34	997.232	1054.65	654.588	753.655	994.228
P69882	Adenylate kinase OS=Streptococcus pyogenes serotype M1 GN=adk PE=3 SV=1	2485.73	3003.08	2437.12	4551.61	4713.23	4555.47	2364.75	2814.36	2373.42
Q9A0A6	DegV domain-containing protein SPy_0865/M5005_Spy0672 OS=Streptococcus pyogenes serotype M1 GN=SPy_0865 PE=3 SV=1	923.413	835.848	819.564	1353.45	1443.79	1661.66	828.592	1074.89	869.338
Q9A0W0	Putative protease OS=Streptococcus pyogenes serotype M1 GN=SPy_0590 PE=4 SV=1	452.442	427.961	435.603	831.45	758.418	679.962	471.01	474.646	420.216
Q99YF3	Putative cell-cycle regulation histidine triad (HIT) protein OS=Streptococcus pyogenes serotype M1 GN=hit PE=4 SV=1	114.724	172.109	144.187	244.872	215.911	281.789	152.752	205.134	167.847
P0C0C8	S-ribosylhomocysteine lyase OS=Streptococcus pyogenes serotype M1 GN=luxS PE=3 SV=1	337.39	246.371	272.966	534.729	518.163	420.2	283.204	250.989	252.953
Q99XU5	Putative two-component response regulator OS=Streptococcus pyogenes serotype M1 GN=SPy_2027 PE=4 SV=1	223.768	385.445	397.061	586.175	582.611	556.434	344.186	350.702	396.735
Q9A1I2	Uncharacterized protein OS=Streptococcus pyogenes serotype M1 GN=SPy_0260 PE=4 SV=1	582.64	514.955	604.491	1074.29	867.964	971.938	546.259	553.089	726.301
Q99ZD0	ATP-dependent 6-phosphofructokinase OS=Streptococcus pyogenes serotype M1 GN=pfkA PE=3 SV=1	1987.03	2376	2409.93	4608.76	3522.02	3417.57	1941.94	2408.71	2556
Q99Z92	Pseudouridine synthase OS=Streptococcus pyogenes serotype M1 GN=rsuA PE=3 SV=1	166.303	210.719	220.947	356.23	338.281	323.352	183.608	180.632	185.817
Q99XZ6	Uncharacterized protein OS=Streptococcus pyogenes serotype M1 GN=SPy_1945 PE=4 SV=1	734.972	762.598	672.377	1377.52	1048.1	1232.54	632.226	612.635	589.199
P66634	30S ribosomal protein S8 OS=Streptococcus pyogenes serotype M1 GN=rpsH PE=3 SV=1	530.425	722.464	732.119	1233.42	1025.44	1076.31	541.996	589.957	697.265
Q99YU1	Uncharacterized protein OS=Streptococcus pyogenes serotype M1 GN=SPy_1538 PE=4 SV=1	349.929	442.94	459.64	826.26	702.19	573.965	301.305	529.025	519.972
Q9A1J2	Uncharacterized protein OS=Streptococcus pyogenes serotype M1 GN=SPy_0248 PE=4 SV=1	735.963	872.453	808.468	1441.68	1382.69	1212.81	647.48	836.576	716.469
P65757	Probable manganese-dependent inorganic pyrophosphatase OS=Streptococcus pyogenes serotype M1 GN=ppaC PE=3 SV=1	1240.59	1550.16	1436.31	2519.19	2402.61	2109.9	1202.72	1432.12	1607.83
Q99YJ3	Putative transketolase OS=Streptococcus pyogenes serotype M1 GN=tkt PE=3 SV=1	3143.18	3656.82	3183.03	6268.06	5014.06	5303.9	3014.06	3772.12	3622.36
Q99YR3	3-dehydroquinate synthase OS=Streptococcus pyogenes serotype M1 GN=aroB PE=3 SV=1	119.64	112.454	102.787	204.946	168.356	182.488	118.86	121.768	119.924
Q9A1B4	Uncharacterized protein OS=Streptococcus pyogenes serotype M1 GN=SPy_0364 PE=4 SV=1	48.2357	58.4399	60.0734	97.6638	93.6751	84.6338	43.9275	52.325	42.3796
P66852	Single-stranded DNA-binding protein OS=Streptococcus pyogenes serotype M1 GN=ssb3 PE=3 SV=1	393.432	497.682	630.205	854.242	810.487	852.25	446.877	497.995	558.758
Q99YS5	Uncharacterized protein OS=Streptococcus pyogenes serotype M1 GN=SPy_1564 PE=4 SV=1	395.122	494.244	553.481	923.383	670.615	775.744	431.793	430.305	436.621
P66058	50S ribosomal protein L11 OS=Streptococcus pyogenes serotype M1 GN=rplK PE=3 SV=1	1895.29	1868.52	1511	3188.42	3000.08	2462.32	1705.6	1925.12	1782.98
Q99ZR7	Uncharacterized protein OS=Streptococcus pyogenes serotype M1 GN=SPy_1115 PE=4 SV=1	299.354	287.222	251.961	553.557	384.185	434.649	259.968	328.14	424.578
Q99YK7	Putative amino acid permease OS=Streptococcus pyogenes serotype M1 GN=aapA PE=4 SV=1	107.367	86.9886	106.682	173.598	138.358	180.492	167.206	132.264	153.202
Q99YE4	Putative mannose-specific phosphotransferase system component IID OS=Streptococcus pyogenes serotype M1 GN=manN PE=4 SV=1	164.179	187.848	241.585	310.378	297.545	351.976	416.416	239.173	300.042
Q99XX7	Dextran glucosidase OS=Streptococcus pyogenes serotype M1 GN=dexB PE=4 SV=2	505.208	456.715	441.159	863.695	608.59	788.888	380.242	444.468	426.002
Q9A096	Phosphomevalonate kinase OS=Streptococcus pyogenes serotype M1 GN=mvaK2 PE=4 SV=1	89.9042	84.7691	82.3834	143.819	118.668	150.811	103.04	93.1305	93.1746
Q99ZF9	Inositol-1-monophosphatase OS=Streptococcus pyogenes serotype M1 GN=SPy_1247 PE=3 SV=1	192.715	184.793	162.445	304.073	269.612	292.159	192.65	212.924	174.027
Q9A208	Uncharacterized protein OS=Streptococcus pyogenes serotype M1 GN=SPy_0004 PE=4 SV=1	274.922	317.086	364.235	504.385	466.891	559.267	330.372	352.036	347.045
Q9A1D6	Putative cytoplasmic membrane protein OS=Streptococcus pyogenes serotype M1 GN=lemA PE=4 SV=1	195.358	204.692	239.165	387.128	280.865	351.187	507.6	299.624	323.319
Q9A1D7	Ribosomal RNA small subunit methyltransferase G OS=Streptococcus pyogenes serotype M1 GN=rsmG PE=3 SV=1	211.437	151.985	252.288	306.745	349.183	322.007	121.623	138.232	251.912
Q99YM5	Guanylate kinase OS=Streptococcus pyogenes serotype M1 GN=gmk PE=3 SV=1	243.019	329.195	236.33	450.675	444.334	388.1	231.593	293.028	239.109
Q99YS1	Valine--tRNA ligase OS=Streptococcus pyogenes serotype M1 GN=valS PE=3 SV=1	2849.93	3086.71	3441.44	4999.55	4176.5	5618.86	2491.58	2829.83	2996.34
Q9A0D8	Probable tRNA sulfurtransferase OS=Streptococcus pyogenes serotype M1 GN=thiI PE=3 SV=1	77.8574	85.5228	77.7068	136.499	119.808	118.64	94.1873	79.4264	54.1684
Q9A1M6	Ferric transport regulator protein OS=Streptococcus pyogenes serotype M1 GN=spf PE=3 SV=1	213.832	250.194	279.918	422.129	345.627	381.228	132.661	228.501	250.671
Q99Y98	Alanine racemase OS=Streptococcus pyogenes serotype M1 GN=alr PE=3 SV=1	640.868	539.553	567.538	938.902	838.114	918.505	671.776	531.755	595.278
Q99ZE5	Stress response regulator gls24 homolog OS=Streptococcus pyogenes serotype M1 GN=SPy_1262 PE=3 SV=1	2649.33	3067.16	2528.48	4421.36	3731.11	4491.64	2659.01	2607.72	2118.95
P0C0C3	33 kDa chaperonin OS=Streptococcus pyogenes serotype M1 GN=hslO PE=3 SV=1	1241.46	1129.7	1008.74	1799.52	1501.71	1856.5	901.404	985.831	1067.17
Q9A1Y3	Adenylosuccinate lyase OS=Streptococcus pyogenes serotype M1 GN=purB PE=3 SV=1	699.335	618.013	698.229	1083.24	1063.94	921.705	552.115	503.409	550.463
Q99ZN0	Uncharacterized protein OS=Streptococcus pyogenes serotype M1 GN=SPy_1158 PE=4 SV=1	255.078	295.662	309.748	418.203	417.128	453.798	372.953	378.442	395.209
P65742	Phosphate acyltransferase OS=Streptococcus pyogenes serotype M1 GN=plsX PE=3 SV=1	671.928	753.451	747.116	1102.96	943.026	1138.96	626.303	709.394	818.199
Q99YF8	Transcription termination/antitermination protein NusA OS=Streptococcus pyogenes serotype M1 GN=nusA PE=3 SV=1	1190.82	1069.33	1120.95	1563.9	1551.16	1638.23	837.709	941.091	978.727
P66303	50S ribosomal protein L36 OS=Streptococcus pyogenes serotype M1 GN=rpmJ PE=3 SV=1	758.494	788.966	649.421	1059.43	972.219	1053.77	620.897	537.063	453.86
Q99YV6	Cell division protein FtsA OS=Streptococcus pyogenes serotype M1 GN=ftsA PE=3 SV=1	795.827	865.095	913.77	629.03	601.188	599.71	673.818	654.655	708.285
Q99YB6	Putative aminotransferase OS=Streptococcus pyogenes serotype M1 GN=SPy_1779 PE=4 SV=1	311.068	328.396	326.633	219.917	222.948	238.461	268.163	318.141	301.06
Q99ZP0	Uncharacterized protein OS=Streptococcus pyogenes serotype M1 GN=SPy_1146 PE=4 SV=1	112.816	117.777	98.7564	78.2373	74.7087	76.7086	84.2233	132.85	150.893
P0C0D8	UDP-N-acetylmuramoylalanine--D-glutamate ligase OS=Streptococcus pyogenes serotype M1 GN=murD PE=3 SV=1	619.274	721.24	768.983	457.791	500.066	488.026	553.161	575.114	577.344
Q99Y36	Uncharacterized protein OS=Streptococcus pyogenes serotype M1 GN=SPy_1885 PE=4 SV=1	2292.95	2792.53	2907.48	1650.95	1842.51	1809.34	2052.6	2088.43	2394.56
Q9A093	Putative 3-hydroxy-3-methylglutaryl-coenzyme A synthase (HMG-CoA synthase) OS=Streptococcus pyogenes serotype M1 GN=mvaS.2 PE=4 SV=1	478.257	483.225	431.062	337.952	305.31	280.201	396.94	414.851	377.213
Q9A0V9	Putative protease OS=Streptococcus pyogenes serotype M1 GN=SPy_0591 PE=4 SV=1	146.219	124.623	159.617	85.4406	97.5113	102.329	143.861	120.207	143.689
Q99ZI1	Putative flavoprotein OS=Streptococcus pyogenes serotype M1 GN=dpfB PE=4 SV=1	245.817	230.957	231.819	157.047	167.253	143.087	225.55	247.609	210.117
Q9A0S0	Aminotransferase OS=Streptococcus pyogenes serotype M1 GN=aspC PE=3 SV=1	446.188	377.453	394.242	219.857	303.631	267.083	367.771	313.893	355.216
Q9A196	UDP-N-acetylmuramoyl-L-alanyl-D-glutamate--L-lysine ligase OS=Streptococcus pyogenes serotype M1 GN=murE PE=1 SV=1	557.859	496.719	452.492	314.502	336.5	321.568	523.356	412.619	440.182
Q9A058	GTPase HflX OS=Streptococcus pyogenes serotype M1 GN=hflX PE=3 SV=1	226.353	182.663	190.093	118.204	135.08	128.549	197.809	199.071	168.595
Q99Y64	Putative esterase OS=Streptococcus pyogenes serotype M1 GN=SPy_1850 PE=4 SV=1	22.5324	24.9204	21.4202	15.4173	14.5871	13.3403	26.0511	22.5208	13.0431
Q9A1G1	Uncharacterized protein OS=Streptococcus pyogenes serotype M1 GN=SPy_0290 PE=4 SV=1	228.438	192.367	194.908	105.015	162.286	119.768	223.403	208.048	208.672
Q9A1F2	Probable nicotinate-nucleotide adenylyltransferase OS=Streptococcus pyogenes serotype M1 GN=nadD PE=3 SV=1	226.157	256.877	276.845	148.883	151.266	167.29	238.026	251.371	243.639
Q99ZY7	Putative fibronectin-binding protein-like protein A OS=Streptococcus pyogenes serotype M1 GN=fbp PE=4 SV=1	206.28	198.215	205.915	95.1445	141.804	137.607	173.632	156.06	164.762
Q99ZD2	Signal peptidase I OS=Streptococcus pyogenes serotype M1 GN=sipC PE=3 SV=1	313.806	293.844	245.348	193.613	157.478	171.284	253.283	294.909	326.535
Q99YE7	Uncharacterized protein OS=Streptococcus pyogenes serotype M1 GN=SPy_1737 PE=4 SV=1	80.3937	75.0905	66.4328	35.2141	53.2267	47.4099	71.8956	64.6713	98.8399
Q99XK9	Histidine--tRNA ligase OS=Streptococcus pyogenes serotype M1 GN=hisS PE=3 SV=1	537.96	467.338	579.667	270.239	357.903	331.711	513.556	450.818	509.163
Q99YD9	Putative acetyl-CoA carboxylase biotin carboxylase subunit OS=Streptococcus pyogenes serotype M1 GN=accC PE=4 SV=1	1471.98	1568.46	1510.03	876.287	1003.69	839.698	1318.4	1166.33	1141.09
Q99ZF4	Uncharacterized protein OS=Streptococcus pyogenes serotype M1 GN=SPy_1252 PE=4 SV=1	596.643	511.714	599.339	346.926	302.287	366.949	390.319	452.388	523.55
Q99YM6	Primosomal protein N' OS=Streptococcus pyogenes serotype M1 GN=priA PE=3 SV=1	55.632	47.8879	43.4107	24.0406	27.986	34.8661	48.8983	48.1615	47.8301
Q9A1X4	50S ribosomal protein L3 OS=Streptococcus pyogenes serotype M1 GN=rplC PE=3 SV=1	1569.06	1632.04	2140.84	794.475	1200.79	1149.08	1195.85	1256.15	1533.63
Q99ZX7	Putative acetoin dehydrogenase (TPP-dependent) beta chain OS=Streptococcus pyogenes serotype M1 GN=acoB PE=4 SV=1	3647.48	3827.11	3990.91	2251.8	2191.74	2283.33	2680.65	2522.38	2747
Q99XW4	Uncharacterized protein OS=Streptococcus pyogenes serotype M1 GN=SPy_1992 PE=4 SV=1	126.629	94.3706	107.323	46.7185	65.0921	80.4564	129.96	108.111	109.576
P63415	Acetate kinase OS=Streptococcus pyogenes serotype M1 GN=ackA PE=3 SV=1	2599.75	1983.13	2014.6	1142.25	1327.35	1355.44	1823.92	1783.96	1979.45
Q9A1C7	UDP-N-acetylmuramate--L-alanine ligase OS=Streptococcus pyogenes serotype M1 GN=murC PE=3 SV=1	649.172	494.665	628.933	303.654	361.311	361.289	549.07	518.443	545.805
Q9L7Q4	DNA topoisomerase 4 subunit A OS=Streptococcus pyogenes serotype M1 GN=parC PE=3 SV=1	216.031	153.376	159.564	78.3922	111.094	115.201	158.988	194.58	197.69
Q99Y37	Eukaryotic hypersensitive-induced response-like protein OS=Streptococcus pyogenes serotype M1 GN=SPy_1884 PE=4 SV=1	290.918	327.376	283.083	154.17	181.516	183.24	562.182	316.453	279.687
Q9A0B6	tRNA (guanine-N(1)-)-methyltransferase OS=Streptococcus pyogenes serotype M1 GN=trmD PE=3 SV=1	128.317	113.783	116.366	50.2661	83.6331	71.1012	109.945	112.175	121.893
P67467	Exodeoxyribonuclease 7 small subunit OS=Streptococcus pyogenes serotype M1 GN=xseB PE=3 SV=1	35.7896	31.6651	34.8235	19.2576	21.7905	16.6464	28.2446	15.5681	31.9546
Q9A0L0	DNA gyrase subunit B OS=Streptococcus pyogenes serotype M1 GN=gyrB PE=3 SV=1	976.093	648.013	780.28	353.397	521.645	480.948	776.673	702.56	782.092
Q99YX8	DNA repair protein RecN OS=Streptococcus pyogenes serotype M1 GN=recN PE=3 SV=1	216.621	230.008	280.605	136.626	118.924	154.246	184.905	231.64	203.494
Q9A069	DNA topoisomerase 4 subunit B OS=Streptococcus pyogenes serotype M1 GN=parE PE=3 SV=1	513.481	340.498	451.363	194.603	266.741	265.425	469.8	389.514	464.724
Q99ZJ1	Uncharacterized protein OS=Streptococcus pyogenes serotype M1 GN=SPy_1211 PE=4 SV=1	76.9485	97.1096	90.2204	54.1504	43.3236	49.0686	64.8118	67.0962	73.7995
Q9A0A4	Putative ABC transporter (ATP-binding protein) OS=Streptococcus pyogenes serotype M1 GN=SPy_0867 PE=4 SV=1	302.215	242.862	290.782	144.468	157.509	161.067	277.477	203.293	279.323
Q99XN7	DNA mismatch repair protein MutL OS=Streptococcus pyogenes serotype M1 GN=mutL PE=3 SV=1	561.515	416.281	639.726	266.455	302.216	320.926	549.691	365.909	459.808
Q99ZD7	Putative amino acid ABC transporter, periplasmic amino acid-binding protein OS=Streptococcus pyogenes serotype M1 GN=SPy_1274 PE=4 SV=1	1787.11	1167.91	1232.5	725.421	875.215	699.684	1280.86	1249.96	1349.94
Q99ZH5	Putative sugar ABC transporter (ATP-binding protein) OS=Streptococcus pyogenes serotype M1 GN=SPy_1227 PE=4 SV=1	810.821	738.657	601.972	306.529	490.832	382.847	641.796	677.905	554.687
Q9A1X8	Putative acyltransferase OS=Streptococcus pyogenes serotype M1 GN=SPy_0041 PE=4 SV=1	1512.93	1078.16	1546.35	694.149	722.437	852.912	1283.51	1201.48	1353.34
Q99ZJ8	Uncharacterized protein OS=Streptococcus pyogenes serotype M1 GN=SPy_1203 PE=4 SV=1	294.037	202.527	201.743	102.831	144.989	132.931	280.425	232.688	235.995
Q99Y69	Signal peptidase I OS=Streptococcus pyogenes serotype M1 GN=spi PE=3 SV=1	1580.26	1451.27	1480.41	759.671	856.09	841.246	2080.4	1725.96	1437.37
Q9A186	Ribosomal RNA small subunit methyltransferase I OS=Streptococcus pyogenes serotype M1 GN=rsmI PE=3 SV=1	90.9164	105.829	116.85	42.8585	62.0176	65.7537	85.7855	102.661	112.729
Q99YP7	Putative transcription regulator OS=Streptococcus pyogenes serotype M1 GN=SPy_1602 PE=4 SV=1	78.5588	54.8923	67.1723	31.5457	40.7197	36.4176	72.1047	59.0173	58.5644
Q99XH1	Uncharacterized protein OS=Streptococcus pyogenes serotype M1 GN=SPy_2211 PE=4 SV=1	322.731	233.575	241.958	110.705	154.422	166.53	367.39	274.61	244.011
Q99XU6	Histidine kinase OS=Streptococcus pyogenes serotype M1 GN=SPy_2026 PE=4 SV=1	180.136	157.395	145.431	54.5653	124.611	81.0846	263.654	262.111	106.239
Q99YC0	Glutamyl-tRNA(Gln) amidotransferase subunit A OS=Streptococcus pyogenes serotype M1 GN=gatA PE=3 SV=1	1428.02	1457.31	1567.15	718.458	918.273	753.923	1414.17	1306.61	1610.98
Q99XG9	Putative serine protease OS=Streptococcus pyogenes serotype M1 GN=htrA PE=4 SV=1	13367.5	10437	7847.6	7250.61	4464.09	5279.73	7561.94	7510.55	7619.08
Q99ZX8	Putative acetoin dehydrogenase (TPP-dependent) alpha chain OS=Streptococcus pyogenes serotype M1 GN=acoA PE=4 SV=1	1262.22	1147.69	1138.75	530.977	701.304	658.995	863.561	790.556	943.56
Q9A207	Ribosome-binding ATPase YchF OS=Streptococcus pyogenes serotype M1 GN=ychF PE=3 SV=1	1662.62	1294.8	1489.46	625.999	1014.46	720.884	1549.74	1270.47	1243.8
Q9A1L2	Uncharacterized protein OS=Streptococcus pyogenes serotype M1 GN=SPy_0210 PE=4 SV=1	663.171	491.45	446.854	235.638	231.818	380.169	651.878	461.171	486.974
Q99Y01	Uncharacterized protein OS=Streptococcus pyogenes serotype M1 GN=SPy_1939 PE=4 SV=1	5353.17	3350.56	3472.34	1675.97	2530.47	2220.93	4398.56	3592.31	3010.69
Q99YI4	Glycine--tRNA ligase beta subunit OS=Streptococcus pyogenes serotype M1 GN=glyS PE=3 SV=1	2149.61	2024.63	2636.07	949.575	1419.92	1196.31	2005.87	1883.31	2115.52
Q99Y26	Type I restriction enzyme R Protein OS=Streptococcus pyogenes serotype M1 GN=hsdR PE=3 SV=1	43.7462	35.062	32.2216	14.4552	18.1894	25.0853	41.9437	35.042	30.0701
Q99YT7	Uncharacterized protein OS=Streptococcus pyogenes serotype M1 GN=SPy_1543 PE=4 SV=1	50.9363	41.4556	35.8909	20.6402	27.6801	18.1185	49.9883	39.9096	23.5904
Q9A1A9	Putative tRNA (cytidine(34)-2'-O)-methyltransferase OS=Streptococcus pyogenes serotype M1 GN=SPy_0371 PE=3 SV=1	25.6391	27.783	20.2136	14.496	7.27513	16.1546	15.3917	22.3244	21.9799
Q99ZQ2	Putative ABC transporter (Binding protein) OS=Streptococcus pyogenes serotype M1 GN=SPy_1134 PE=3 SV=1	539.178	421.731	361.979	222.801	245.239	213.273	920.211	747.158	488.753
Q99XS5	Penicillin-binding protein 2a OS=Streptococcus pyogenes serotype M1 GN=pbp2A PE=4 SV=1	3562.19	2596.21	2297.56	1459.07	1568.49	1325.93	3666.65	3330.25	2605.4
Q48XR0	Cell division protein SepF OS=Streptococcus pyogenes serotype M1 GN=sepF PE=3 SV=2	268.682	178.948	216.785	92.7287	122.609	118.729	218.127	160.195	241.147
Q9A086	Putative ATP-dependent Clp proteinase (ATP-binding subunit) OS=Streptococcus pyogenes serotype M1 GN=clpL PE=4 SV=1	1285.42	1713.16	2302.02	731.235	1069.69	860.625	1530.94	1696.32	1918.56
Q99ZA5	UvrABC system protein B OS=Streptococcus pyogenes serotype M1 GN=uvrB PE=3 SV=1	390.995	390.001	598.09	176.936	287.05	225.946	377.33	385.118	546.658
Q99Y58	Xaa-Pro dipeptidyl-peptidase OS=Streptococcus pyogenes serotype M1 GN=pepX PE=3 SV=1	783.547	535.438	808.289	266.321	380.576	405.142	757.891	584.732	585.565
Q9A0U3	Uncharacterized protein OS=Streptococcus pyogenes serotype M1 GN=SPy_0617 PE=4 SV=1	1117.65	1818.62	1657.16	657.333	798.871	814.586	1183.34	1420.52	1411.11
P63959	D-alanyl carrier protein OS=Streptococcus pyogenes serotype M1 GN=dltC PE=3 SV=1	189.204	122.164	119.535	91.4921	64.753	55.6865	114.943	113.579	94.0767
Q9A1P7	Putative ABC transporter (Lipoprotein) OS=Streptococcus pyogenes serotype M1 GN=SPy_0163 PE=4 SV=1	5815.29	4190.97	4104.7	2137.05	2334.43	2464.36	4747.93	5051.8	4561.01
Q99YI6	Uncharacterized protein OS=Streptococcus pyogenes serotype M1 GN=SPy_1686 PE=4 SV=1	1499.87	1174.57	710.359	432.464	682.101	548.494	1903.56	2011.55	1107.88
Q9A1E4	Lipoprotein OS=Streptococcus pyogenes serotype M1 GN=SPy_0319 PE=3 SV=1	2231.6	1786.39	1618.84	794.247	1036.72	907.721	2691.7	2294.07	1922.15
Q99XI8	tRNA uridine 5-carboxymethylaminomethyl modification enzyme MnmG OS=Streptococcus pyogenes serotype M1 GN=mnmG PE=3 SV=1	1114.12	1248.75	1209.24	505.1	577.265	651.446	943.34	906.148	814.821
Q99XS2	Uncharacterized protein OS=Streptococcus pyogenes serotype M1 GN=SPy_2065 PE=4 SV=1	994.734	815.872	629.322	388.292	374.704	419.082	761.562	839.037	624.615
Q99YA1	Uncharacterized protein OS=Streptococcus pyogenes serotype M1 GN=SPy_1796 PE=4 SV=1	160.178	100.794	108.18	40.9323	71.7211	66.1284	122.757	94.6728	85.4446
Q99XT0	Putative PTS system, enzyme III OS=Streptococcus pyogenes serotype M1 GN=SPy_2052 PE=4 SV=1	127.425	123.797	120.751	67.8282	45.5491	66.4373	77.8345	93.4364	84.5799
Q99ZP3	Uncharacterized protein OS=Streptococcus pyogenes serotype M1 GN=SPy_1143 PE=3 SV=1	203.277	221.316	200.55	96.0133	111.326	94.2048	178.529	214.049	266.986
Q99Y11	Putative lactose phosphotransferase system repressor protein OS=Streptococcus pyogenes serotype M1 GN=lacR.2 PE=4 SV=1	112.971	82.0577	109.301	35.0083	64.2047	45.1566	88.4196	77.9587	65.0776
Q99ZX0	Diadenylate cyclase OS=Streptococcus pyogenes serotype M1 GN=dacA PE=3 SV=1	188.703	118.735	123.167	57.4631	75.2111	71.1636	193.23	131.484	101.251
Q99XW1	Mitogenic exotoxin Z OS=Streptococcus pyogenes serotype M1 GN=smeZ PE=4 SV=1	2007.54	1216.44	1342.74	513.954	778.887	861.621	2073.03	1571.45	1655.56
Q9A1H3	Putative surface exclusion protein OS=Streptococcus pyogenes serotype M1 GN=prgA PE=4 SV=1	11901.6	8183.69	6809.5	3703.02	4807.91	4170.4	12113.5	10577.4	8706.78
Q99ZX9	Putative ABC transporter (ATP-binding protein) OS=Streptococcus pyogenes serotype M1 GN=SPy_1025 PE=4 SV=1	327.414	222.998	370.089	160.195	142.756	128.502	246.288	206.495	371.149
Q99ZC4	Uncharacterized protein OS=Streptococcus pyogenes serotype M1 GN=SPy_1290 PE=4 SV=1	46.3694	31.858	28.8668	17.0408	15.9897	16.7814	32.8073	33.5543	21.2597
Q99ZB1	Maltose/maltodextrin-binding protein OS=Streptococcus pyogenes serotype M1 GN=malX PE=4 SV=1	7593.39	6058.93	3542.25	3950.62	2118.01	1852.17	4555.34	4049.15	2806.11
P65483	UDP-N-acetylglucosamine--N-acetylmuramyl-(pentapeptide) pyrophosphoryl-undecaprenol N-acetylglucosamine transferase OS=Streptococcus pyogenes serotype M1 GN=murG PE=3 SV=1	396.742	221.537	279.415	121.862	150.524	138.9	407.358	240.054	248.999
Q99ZN4	Uncharacterized protein OS=Streptococcus pyogenes serotype M1 GN=SPy_1154 PE=1 SV=1	10961.3	8476.83	6664.57	3855.91	3336.58	4735.74	9374.89	7975.97	5966.59
Q99YW6	Putative ATP-dependent protease OS=Streptococcus pyogenes serotype M1 GN=clpE PE=3 SV=1	2365.38	2398.82	2572.97	946.081	1191.82	1199.25	2136	2344.02	2442.25
Q9A0A1	Uncharacterized protein OS=Streptococcus pyogenes serotype M1 GN=SPy_0873 PE=4 SV=1	96.0745	80.1223	55.701	27.3162	42.0293	35.5528	72.8182	62.1231	63.7619
Q99Z68	Putative deacetylase OS=Streptococcus pyogenes serotype M1 GN=SPy_1370 PE=4 SV=1	1642.48	980.672	923.949	484.693	547.621	563.999	1955.36	1421.17	1359.79
Q9A1G9	Uncharacterized protein OS=Streptococcus pyogenes serotype M1 GN=SPy_0278 PE=4 SV=1	193.932	132.931	110.632	50.4753	80.2686	64.9503	186.946	152.141	123.556
Q9A1S2	Pilin OS=Streptococcus pyogenes serotype M1 GN=SPy_0128 PE=1 SV=1	7526.03	5153.78	4685.31	2164.86	2580.59	3009.86	6762.85	5307.41	4393.59
Q99ZF1	Uncharacterized protein OS=Streptococcus pyogenes serotype M1 GN=SPy_1255 PE=4 SV=1	1064.58	689.739	661.69	266.808	407.486	390.259	963.894	924.367	757.01
Q99YL6	Mid-cell-anchored protein Z OS=Streptococcus pyogenes serotype M1 GN=mapZ PE=3 SV=1	4052.49	2520.63	3005.66	1185.84	1307.67	1704.79	3302.13	2641.39	2304.49
Q9A087	Uncharacterized protein OS=Streptococcus pyogenes serotype M1 GN=SPy_0887 PE=4 SV=2	652.379	490.92	386.488	190.108	222.143	252.72	688.455	654.22	425.768
Q99YK1	Putative penicillin binding protein 2X OS=Streptococcus pyogenes serotype M1 GN=pbpX PE=4 SV=1	3701.53	2820.91	2429.34	1186.02	1282.75	1411.09	3477.36	2962.53	2369.79
Q99YA2	Putative ABC transporter (Periplasmic binding protein) OS=Streptococcus pyogenes serotype M1 GN=SPy_1795 PE=4 SV=1	840.644	489.096	665.851	275.838	277.761	305.911	576.714	365.06	469.872
Q7DAL7	Protein GRAB (Protein G-related alpha 2M-binding protein) OS=Streptococcus pyogenes serotype M1 GN=grab PE=4 SV=1	563.231	614.944	266.275	153.835	273.606	192.971	517.982	486.276	252.289
Q9A1F9	Oligopeptidepermease OS=Streptococcus pyogenes serotype M1 GN=oppB PE=3 SV=1	866.121	602.98	594.434	259.939	318.338	294.826	757.59	615.211	507.385
Q9A0X2	Uncharacterized protein OS=Streptococcus pyogenes serotype M1 GN=SPy_0575 PE=4 SV=1	575.798	585.383	282.474	273.242	143.683	192.112	279.176	515.77	582.059
Q99YF1	Putative transcription regulator OS=Streptococcus pyogenes serotype M1 GN=SPy_1733 PE=4 SV=1	4141.77	3000.28	2474.4	1081.21	1570.32	1389.06	3401.6	4272.65	2669.17
Q9A145	Phosphate starvation-induced protein OS=Streptococcus pyogenes serotype M1 GN=phoH PE=4 SV=1	143.956	141.656	316.879	58.9784	98.2181	93.5821	229.631	126.136	165.369
Q9A106	Uncharacterized protein OS=Streptococcus pyogenes serotype M1 GN=vicX PE=4 SV=1	58.9987	53.1059	35.8119	14.3817	26.1068	21.0346	41.9221	38.3132	32.0531
Q99YB8	Putative pyrazinamidase/nicotinamidase OS=Streptococcus pyogenes serotype M1 GN=SPy_1776 PE=4 SV=1	238.793	105.202	132.265	52.677	88.708	56.5763	217.566	153.091	132.461
Q9A1H0	Putative glutamine-binding periplasmic protein OS=Streptococcus pyogenes serotype M1 GN=SPy_0277 PE=3 SV=2	4822.87	3176.63	4159.53	1394.34	1580.18	2073.13	3033.08	2564.67	3069.76
Q99ZU8	Putative periplasmic-iron-binding protein OS=Streptococcus pyogenes serotype M1 GN=SPy_1063 PE=4 SV=1	832.164	652.919	417.51	275.554	289.229	224.594	835.427	638.815	590.937
Q99Z63	Ribonucleoside-diphosphate reductase OS=Streptococcus pyogenes serotype M1 GN=nrdE.2 PE=3 SV=1	1813.76	1362.81	1874.99	558.028	840.643	696.527	1651.41	1403.56	1618.99
Q99ZG1	Putative phosphate ABC transporter, periplasmic phosphate-binding protein OS=Streptococcus pyogenes serotype M1 GN=pstS PE=4 SV=1	1992.08	1211.71	1471.15	505.584	796.147	623.45	1937.49	1563.61	1656.09
Q9A008	Uncharacterized protein OS=Streptococcus pyogenes serotype M1 GN=SPy_0985 PE=4 SV=1	238.947	205.429	159.811	39.2657	128.373	80.1041	190.959	164.31	111.329
Q9A0J7	Uncharacterized protein OS=Streptococcus pyogenes serotype M1 GN=SPy_0747 PE=4 SV=1	15020.9	9499.89	7097.16	3817.34	5429.36	3652.33	7899.78	7112.92	5535.65
Q99ZH4	Putative lipoprotein OS=Streptococcus pyogenes serotype M1 GN=SPy_1228 PE=4 SV=1	4968.26	3227.08	3980.55	1491.18	1637.88	1817.48	3433.03	3418.2	4174.61
Q9A168	Uncharacterized protein OS=Streptococcus pyogenes serotype M1 GN=SPy_0437 PE=4 SV=1	1245.66	701.821	555.715	254.319	456.617	305.06	1624.12	1064.23	977.589
Q99XU4	Putative ABC transporter (ATP-binding protein) OS=Streptococcus pyogenes serotype M1 GN=SPy_2029 PE=4 SV=1	1808.78	1635.93	1145.02	641.766	502.458	705.668	1040.25	1266.5	968.156
P60812	Foldase protein PrsA 2 OS=Streptococcus pyogenes serotype M1 GN=prsA2 PE=3 SV=1	10680.9	10531.4	5449	3451.81	4093.54	3134.26	6999.97	6518.22	3750.93
Q99YA0	Uncharacterized protein OS=Streptococcus pyogenes serotype M1 GN=SPy_1798 PE=4 SV=1	11474.8	5805.03	7332.21	3049.94	3222.94	3527.95	8619.66	5253.67	6567.54
Q9A0L9	Zinc-binding protein AdcA OS=Streptococcus pyogenes serotype M1 GN=adcA PE=3 SV=2	3310.13	2532.18	2249.28	1184.87	1003.69	1010.82	2920.16	2854.87	2589.64
Q7DAN2	Nicotine adenine dinucleotide glycohydrolase OS=Streptococcus pyogenes serotype M1 GN=nga PE=4 SV=1	7200.24	3071.91	4140.23	1765.81	1795.94	2106.98	7044.68	3205.6	4746.45
P0C0B8	DNA polymerase III PolC-type OS=Streptococcus pyogenes serotype M1 GN=polC PE=3 SV=1	1397.66	1436.15	882.835	486.095	478.484	488.452	1263.61	1381.08	923.58
Q9A0C0	Uncharacterized protein OS=Streptococcus pyogenes serotype M1 GN=SPy_0843 PE=4 SV=1	7141.73	3520.06	4150.65	1749.78	2012.19	2021.45	5312.64	3980.49	3652.67
Q9A0A9	Putative peptidoglycan hydrolase OS=Streptococcus pyogenes serotype M1 GN=mur1.1 PE=4 SV=1	226.252	122.61	116.176	42.6627	83.1212	53.9863	186.363	123.809	143.379
P0A4G4	Metal ABC transporter substrate-binding lipoprotein OS=Streptococcus pyogenes serotype M1 GN=mtsA PE=1 SV=1	6122.59	5110.65	5764.18	2118.41	2165.7	2284.69	6228.29	5630.89	6205.38
Q99ZW9	Uncharacterized protein OS=Streptococcus pyogenes serotype M1 GN=SPy_1037 PE=4 SV=1	10189.1	7040.85	6874.76	2974.95	2868.85	3362.88	7274.92	6111.01	5068.78
Q99XT3	Putative pyruvate formate-lyase 2 OS=Streptococcus pyogenes serotype M1 GN=pflD PE=4 SV=1	196.454	241.171	183.57	81.667	91.1461	63.9811	151.342	178.883	143.762
Q99YL1	Putative penicillin-binding protein 1a OS=Streptococcus pyogenes serotype M1 GN=pbp1A PE=4 SV=1	3958.86	3187.98	2392.34	1165.5	1299.23	1164.83	3002.77	3130.77	2345.38
Q99QN1	Putative exotoxin (Superantigen) OS=Streptococcus pyogenes serotype M1 GN=speJ PE=4 SV=1	829.101	396.055	562.921	225.134	219.912	222.783	548.794	364.954	472.986
Q99ZT2	Putative D,D-carboxypeptidase, penicillin-binding protein OS=Streptococcus pyogenes serotype M1 GN=SPy_1093 PE=3 SV=1	1960.34	1625.5	1392.6	672.965	585.538	576.762	1901.86	1743.71	1332.79
Q9A202	Uncharacterized protein OS=Streptococcus pyogenes serotype M1 GN=SPy_0012 PE=4 SV=1	3714.76	1962.96	2268.21	748.024	1318.72	856.661	3259.57	2335.21	2412.58
Q9A0H5	Uncharacterized protein OS=Streptococcus pyogenes serotype M1 GN=SPy_0775 PE=4 SV=1	3447.33	2373.68	2155.07	822.875	908.139	1202.77	3163.41	2715.2	2367.03
Q99Y92	Uncharacterized protein OS=Streptococcus pyogenes serotype M1 GN=SPy_1813 PE=4 SV=1	3865.67	2048.21	1594.46	1005.86	948.926	774.7	1881.95	1585.86	1410.02
Q99YV5	Cell division protein DivIB OS=Streptococcus pyogenes serotype M1 GN=divIB PE=3 SV=1	607.092	520.491	490.524	161.929	221.868	200.812	737.167	530.115	369.643
Q9A170	Uncharacterized protein OS=Streptococcus pyogenes serotype M1 GN=SPy_0433 PE=4 SV=1	1080.06	510.779	593.186	235.618	267.763	278.818	702.951	499.843	452.156
Q9A0C5	Uncharacterized protein OS=Streptococcus pyogenes serotype M1 GN=SPy_0836 PE=3 SV=1	18029.9	15029.9	8298.28	5273.12	5507.59	3863.32	12572.4	10540.7	6872.39
Q99Z26	Putative deoxyribonuclease OS=Streptococcus pyogenes serotype M1 GN=mf3 PE=4 SV=1	6501.09	5417.6	3492.02	1765.1	1852.62	1805.83	5250.22	3643.25	3013.97
Q99ZN7	Putative ABC transporter (ATP-binding protein) OS=Streptococcus pyogenes serotype M1 GN=SPy_1149 PE=4 SV=2	99.5747	63.9619	57.8976	18.4327	33.9064	25.2832	62.4462	64.3293	42.2406
Q99YB0	ATP-dependent DNA helicase RecG OS=Streptococcus pyogenes serotype M1 GN=recG PE=3 SV=1	124.461	101.81	127.092	36.9494	39.2216	45.762	193.621	107.659	72.79
Q9A1S0	Uncharacterized protein OS=Streptococcus pyogenes serotype M1 GN=SPy_0130 PE=4 SV=1	4652.8	3422.64	2626.08	1084.13	1209.68	1389.45	3586.19	3074.71	2252.48
Q9A0A8	Putative peptidoglycan hydrolase OS=Streptococcus pyogenes serotype M1 GN=mur1.2 PE=4 SV=1	992.429	564.404	456.615	197.029	242.418	252.468	896.323	862.36	552.41
Q9A1E5	Uncharacterized protein OS=Streptococcus pyogenes serotype M1 GN=SPy_0317 PE=4 SV=1	4480.7	3055.27	3099.17	1146.17	996.391	1503.84	3779.09	3427.52	3285.99
Q99YC5	Putative D,D-carboxypeptidase OS=Streptococcus pyogenes serotype M1 GN=SPy_1765 PE=4 SV=1	1645.29	1000.82	1047.31	258.111	368.267	626.618	1065.57	912.309	669.11
Q9A0C2	Putative glycerophosphodiester phosphodiesterase OS=Streptococcus pyogenes serotype M1 GN=SPy_0839 PE=4 SV=1	571.354	297.127	502.297	115.603	211.824	136.602	742.303	349.615	431.496
Q9A099	Putative two-component sensory transduction histidine kinase OS=Streptococcus pyogenes serotype M1 GN=SPy_0875 PE=4 SV=1	104.94	102.985	76.8478	22.6358	36.8767	35.3614	107.792	107.142	128.326
Q9A198	Ferrichrome ABC transporter (Ferrichrome-binding protein) OS=Streptococcus pyogenes serotype M1 GN=fhuD PE=4 SV=1	2991.22	2246.06	2369.29	780.381	871.727	834.548	1686.22	1578.94	1422.02
Q99Z48	Uncharacterized protein OS=Streptococcus pyogenes serotype M1 GN=SPy_1401 PE=4 SV=1	76.6624	40.3062	38.4804	13.161	19.1785	18.3548	104.791	56.8118	34.3642
Q9A0V2	Putative endolysin, phage associated OS=Streptococcus pyogenes serotype M1 GN=SPy_0601 PE=4 SV=1	150.726	129.491	93.7681	37.9072	36.345	46.8962	85.7026	79.7566	52.4622
Q99Z85	Putative PBP 5 synthesis repressor OS=Streptococcus pyogenes serotype M1 GN=psr PE=4 SV=1	812.81	632.768	521.624	187.834	240.162	209.193	659.183	581.681	457.224
Q99ZA9	Putative extramembranal protein OS=Streptococcus pyogenes serotype M1 GN=dltD PE=4 SV=1	3953.99	2452.78	2350.11	787.622	1139.55	904.309	3549.13	2902.49	2171.71
Q99XU2	Putative ATP-binding cassette transporter-like protein OS=Streptococcus pyogenes serotype M1 GN=SPy_2032 PE=4 SV=1	14709.4	10159.1	7976.4	3213.5	3643.48	3703.43	9079.95	9268.7	6556.84
Q99ZR9	Putative acid phosphatase (Class B) OS=Streptococcus pyogenes serotype M1 GN=SPy_1113 PE=4 SV=1	2415.06	1504.7	670.369	506.207	578.99	359.18	2118.17	1885.59	1045.37
Q99YH8	Uncharacterized protein OS=Streptococcus pyogenes serotype M1 GN=SPy_1697 PE=4 SV=1	2416.54	1657.8	1670.26	550.376	688.665	561.012	2135.11	1545.69	938.652
Q99YG3	Putative esterase OS=Streptococcus pyogenes serotype M1 GN=SPy_1718 PE=4 SV=1	366.988	152.557	189.127	60.2536	75.0174	86.4565	489.211	273.336	370.535
Q99XS1	Probable dipeptidase B OS=Streptococcus pyogenes serotype M1 GN=pepDB PE=3 SV=1	5374.99	3473.25	2479.35	1293.34	1147.67	1085.17	3968.46	3370.74	2608.45
Q9A0H2	Putative ABC transporter (Substrate-binding protein) OS=Streptococcus pyogenes serotype M1 GN=SPy_0778 PE=4 SV=1	2310.59	2228.64	1024.95	683.98	522.918	511.124	1998.05	2328.22	904.131
Q99ZD3	Glutamine--fructose-6-phosphate aminotransferase [isomerizing] OS=Streptococcus pyogenes serotype M1 GN=glmS PE=3 SV=3	2029.03	2854.18	4121.87	886.37	951.068	906.749	1779.97	1924.9	2459.25
Q99Y99	Immunogenic secreted-like protein OS=Streptococcus pyogenes serotype M1 GN=isp2 PE=4 SV=1	33433.3	20490	16949.2	5953.86	8274.89	7367.51	29555.4	24099	21129
P60811	Foldase protein PrsA 1 OS=Streptococcus pyogenes serotype M1 GN=prsA1 PE=3 SV=1	7183.31	4983.57	3427.91	1560.21	1662.13	1509.07	3870.86	3845.04	2717.72
Q9A0C3	Uncharacterized protein OS=Streptococcus pyogenes serotype M1 GN=SPy_0838 PE=4 SV=1	3975.57	2701	1967.27	926.227	799.725	882.945	1938.17	1794.35	1130.76
Q99ZD8	cAMP factor OS=Streptococcus pyogenes serotype M1 GN=cfa PE=4 SV=2	6224.66	4978.23	3981.96	1549.02	1606.45	1402.46	4798.09	4254.19	3343.3
Q9A0S6	Uncharacterized protein OS=Streptococcus pyogenes serotype M1 GN=SPy_0642 PE=4 SV=1	119.555	220.836	76.5897	36.2338	41.3965	42.7582	119.681	120.123	87.7289
Q99XV4	Uncharacterized protein OS=Streptococcus pyogenes serotype M1 GN=SPy_2006 PE=4 SV=1	6499.05	3591.45	3477.38	1108.99	1453.84	1320.8	3486.21	3018.04	2537.36
Q9A1S1	Uncharacterized protein OS=Streptococcus pyogenes serotype M1 GN=SPy_0129 PE=1 SV=1	334.833	242.526	220.954	65.4759	71.9934	90.316	304.818	334.26	217.128
Q99Z76	Putative internalin A OS=Streptococcus pyogenes serotype M1 GN=inlA PE=4 SV=1	2737.01	1455.23	1531.32	468.498	551.921	605.771	1442.99	1240.4	1158.24
Q9A0D7	Uncharacterized protein OS=Streptococcus pyogenes serotype M1 GN=SPy_0818 PE=4 SV=1	3738.33	2814.58	2710.14	837.934	837.849	927.022	2324.13	2054.19	1684.28
Q9A0K5	Putative extracellular matrix binding protein OS=Streptococcus pyogenes serotype M1 GN=epf PE=4 SV=1	5874.77	2290.69	3075.18	861.22	1229.16	864.339	2748.15	1918.12	2109.5
Q99ZT1	Uncharacterized protein OS=Streptococcus pyogenes serotype M1 GN=SPy_1094 PE=4 SV=1	3575.78	2316.54	2804.29	624.342	743.381	908.857	1913.12	1726.36	1851.39
Q99Y38	Putative acid phosphatase OS=Streptococcus pyogenes serotype M1 GN=lppC PE=4 SV=1	3145.56	2320.85	2081.14	402.06	890.417	679.617	1792.85	1778.22	1306.42
Q99YY1	Uncharacterized protein OS=Streptococcus pyogenes serotype M1 GN=SPy_1492 PE=4 SV=1	27.1178	26.6548	26.462	5.76368	5.9644	8.18949	36.7867	27.173	18.9308
Q99XU7	Immunogenic secreted protein OS=Streptococcus pyogenes serotype M1 GN=isp PE=4 SV=1	11147.7	8725.89	6526.16	1577.56	2196.1	2372.28	9174.55	9598.78	7883.41
Q9A0E7	Uncharacterized protein OS=Streptococcus pyogenes serotype M1 GN=SPy_0807 PE=4 SV=1	5356.83	3236.74	3787.14	853.448	1061.62	924.026	3087.93	2103.72	2303.39
Q9A156	Peptidyl-prolyl cis-trans isomerase OS=Streptococcus pyogenes serotype M1 GN=SPy_0457 PE=3 SV=1	8229.34	8834.9	5062.99	1485.43	1608.39	1826.82	5860.64	5079.05	3507.22
Q9A1Z8	Putative secreted protein OS=Streptococcus pyogenes serotype M1 GN=SPy_0019 PE=4 SV=1	22289.2	18854.9	13431.6	3319.91	4889.68	3796.59	31110.8	23365.7	21627.5
Q99YT0	Uncharacterized protein OS=Streptococcus pyogenes serotype M1 GN=SPy_1558 PE=4 SV=1	578.311	303.992	295.58	82.0904	85.7589	78.6977	286.899	235.462	228.19
Q7DAK9	Mitogenic factor OS=Streptococcus pyogenes serotype M1 GN=mf PE=4 SV=1	22297.8	14101.5	9459.09	3390.41	3485.13	2411.44	11814.4	8460.2	6413.35
Q99YY2	Uncharacterized protein OS=Streptococcus pyogenes serotype M1 GN=SPy_1491 PE=4 SV=1	1401.08	873.542	1167.03	183.396	235.904	276.478	640.17	480.978	513.86
Q9A1R6	Uncharacterized protein OS=Streptococcus pyogenes serotype M1 GN=SPy_0136 PE=4 SV=1	1495.02	801.918	1016.86	158.846	244.398	261.807	1676.91	1097.63	1183.36
Q99ZX4	Extracellular hyaluronate lyase OS=Streptococcus pyogenes serotype M1 GN=hylA PE=4 SV=1	7464.82	4264.48	4798.88	922.064	1203.32	1180.92	4834.33	3699.47	3449.03
Q99ZB3	Putative cyclomaltodextrin glucanotransferase OS=Streptococcus pyogenes serotype M1 GN=amyA PE=3 SV=1	28249.1	21147.4	9825.88	5099.04	3945.13	2684.43	14060.6	11205.6	5757.01
Q99ZA4	Uncharacterized protein OS=Streptococcus pyogenes serotype M1 GN=SPy_1315 PE=3 SV=1	21377.1	15875	15547.8	2544.57	3371.46	4356.52	8690.74	7643.84	9020.56
Q9A0F0	Cytidylate kinase OS=Streptococcus pyogenes serotype M1 GN=cmk PE=3 SV=1	390.256	1024.75	933.177	201.061	114.166	141.257	91.9002	110.325	85.5545
Q99XV3	Putative laminin adhesion OS=Streptococcus pyogenes serotype M1 GN=lmb PE=1 SV=1	1162.84	695.582	900.464	148.796	180.803	176.52	639.733	461.187	446.718
Q99Y24	Putative type I site-specific deoxyribonuclease OS=Streptococcus pyogenes serotype M1 GN=hsdM PE=4 SV=1	1309.09	2363.57	2525.48	314.821	409.184	401.681	791.26	448.792	381.278
Q9A0F1	Uncharacterized protein OS=Streptococcus pyogenes serotype M1 GN=SPy_0802 PE=4 SV=1	258.456	248.728	137.884	23.6617	49.0241	34.3073	1193.38	1422.38	915.01
P0C0J1	Streptopain OS=Streptococcus pyogenes serotype M1 GN=speB PE=1 SV=1	58351.5	92080	32220.7	9816.57	8230.22	9777.75	76080.8	75858.1	26736.6
Q99Y25	Putative type I site-specific deoxyribonuclease OS=Streptococcus pyogenes serotype M1 GN=hsdS PE=4 SV=1	213.078	252.283	296.618	39.3569	41.0717	35.2365	118.152	60.4308	40.4411
Q99XI4	Uncharacterized protein OS=Streptococcus pyogenes serotype M1 GN=SPy_2191 PE=4 SV=1	14.0245	10.2507	2.38407	2.33052	1.19921	0.403121	40.019	23.3891	15.8786
Q99XV0	M protein type 1 OS=Streptococcus pyogenes serotype M1 GN=emm1 PE=4 SV=1	55967.7	40824.4	30060.4	4397.82	5338.16	4952.88	37097.7	29542.9	25941.4
Q9A1P6	Uncharacterized protein OS=Streptococcus pyogenes serotype M1 GN=SPy_0166 PE=4 SV=1	16.3314	17.0468	19.9073	73.3517	16.1058	40.8448	14.2958	22.3835	39.6035
Q99YG0	Putative ribosomal protein OS=Streptococcus pyogenes serotype M1 GN=SPy_1722 PE=4 SV=2	260.708	322.998	326.157	1240.09	285.942	606.196	205.365	227.293	338.403
Q99Y12	Galactose-6-phosphate isomerase subunit LacA 2 OS=Streptococcus pyogenes serotype M1 GN=lacA2 PE=3 SV=1	274.306	198.547	129.519	1077.44	129.222	128.491	242.752	87.1033	58.2478
P68892	Protein GrpE OS=Streptococcus pyogenes serotype M1 GN=grpE PE=3 SV=1	589.075	586.648	521.274	1453.35	700.548	1453.25	559.742	685.316	649.428
Q99ZK7	Citrate lyase alpha chain OS=Streptococcus pyogenes serotype M1 GN=citF PE=4 SV=1	136.395	144.917	142.455	395.378	200.966	253.247	125.162	125.454	150.663
P68773	Elongation factor P OS=Streptococcus pyogenes serotype M1 GN=efp PE=3 SV=1	990.779	1149.82	1045.85	3159.73	818.231	2382.44	358.383	1038.85	1471.9
Q99YH2	Galactose-6-phosphate isomerase subunit LacB 1 OS=Streptococcus pyogenes serotype M1 GN=lacB1 PE=3 SV=1	292.02	256.489	167.767	964.138	249.96	178.638	298.476	199	101.986
Q9A1M7	Uncharacterized protein OS=Streptococcus pyogenes serotype M1 GN=SPy_0186 PE=4 SV=1	285.162	285.194	315.967	823.04	276.344	617.246	320.047	252.555	334.711
Q99Z91	Uncharacterized protein OS=Streptococcus pyogenes serotype M1 GN=SPy_1339 PE=4 SV=1	76.2585	109.205	107.194	311.899	89.4543	164.758	97.9208	111.31	129.5
Q9A184	Copper homeostasis protein CutC OS=Streptococcus pyogenes serotype M1 GN=cutC PE=3 SV=1	143.341	232.673	193.75	531.885	269.342	286.654	197.897	216.659	233.762
Q9A0C1	UPF0109 protein SPy_0841 OS=Streptococcus pyogenes serotype M1 GN=SPy_0841 PE=3 SV=1	47.7395	74.7849	100.862	164.767	95.2032	166.177	48.8103	56.079	80.2674
Q99YD8	Biotin carboxyl carrier protein of acetyl-CoA carboxylase OS=Streptococcus pyogenes serotype M1 GN=accB PE=4 SV=1	704.959	843.543	792.299	2041.53	1146.27	1255.94	698.862	639.189	513.404
Q99ZC3	Alpha-1,4 glucan phosphorylase OS=Streptococcus pyogenes serotype M1 GN=glgP PE=3 SV=1	684.65	759.956	718.682	1808.53	925.881	1368.16	453.928	628.615	615.45
P68896	Pyrrolidone-carboxylate peptidase OS=Streptococcus pyogenes serotype M1 GN=pcp PE=3 SV=1	515.633	765.229	804.336	1788.02	1021.35	1130.42	763.1	1010.66	1217.29
Q9A1Z4	Acyl carrier protein OS=Streptococcus pyogenes serotype M1 GN=acpP.2 PE=3 SV=1	218.049	224.634	300.549	566.937	279.195	551.895	248.096	270.601	299.618
P66509	30S ribosomal protein S20 OS=Streptococcus pyogenes serotype M1 GN=rpsT PE=3 SV=1	375.604	421.868	282.027	605.678	908.828	502.949	397.959	474.317	472.611
Q9A1S9	Pyrroline-5-carboxylate reductase OS=Streptococcus pyogenes serotype M1 GN=proC PE=1 SV=1	107.216	174.859	113.266	445.004	104.82	183.769	99.6177	105.781	121.864
Q99Y13	Galactose-6-phosphate isomerase subunit LacB 2 OS=Streptococcus pyogenes serotype M1 GN=lacB2 PE=3 SV=1	330.099	246.971	156.157	925.483	240.833	145.352	290.166	182.539	108.915
Q9A0A7	Uncharacterized protein OS=Streptococcus pyogenes serotype M1 GN=SPy_0864 PE=4 SV=1	290.302	282.531	296.709	609.54	399.261	527.475	363.149	345.23	282.102
Q99YG8	Putative PTS system, enzyme IIA component OS=Streptococcus pyogenes serotype M1 GN=SPy_1711 PE=4 SV=1	120.985	80.6743	81.1543	315.722	100.29	81.5395	102.579	76.3534	55.0175
Q9A083	Putative arsenate reductase OS=Streptococcus pyogenes serotype M1 GN=arsC PE=3 SV=1	95.8167	61.4606	68.3371	126.115	97.6216	169.387	85.6459	84.3169	83.3482
Q9A0E3	UPF0342 protein SPy_0811/M5005_Spy0626 OS=Streptococcus pyogenes serotype M1 GN=SPy_0811 PE=3 SV=1	257.917	427.34	289.51	872.389	233.074	589.017	272.055	339.284	308.209
Q9A060	Uncharacterized protein OS=Streptococcus pyogenes serotype M1 GN=SPy_0919 PE=4 SV=1	29.5428	43.4343	39.0851	86.0226	52.1639	55.3393	31.1464	39.1874	30.5572
Q99XP2	Uncharacterized protein OS=Streptococcus pyogenes serotype M1 GN=SPy_2115 PE=3 SV=1	10.351	17.1298	25.9013	27.5159	25.2088	39.0479	6.4866	22.7433	34.2803
Q9A098	Mevalonate kinase OS=Streptococcus pyogenes serotype M1 GN=mvaK1 PE=4 SV=1	89.2401	135.526	117.799	258.082	165.63	163.544	94.3266	88.9741	131.766
Q9A078	Uncharacterized protein OS=Streptococcus pyogenes serotype M1 GN=SPy_0899 PE=4 SV=1	333.477	479.593	459.747	940.309	538.524	696.277	379.278	403.431	311.222
P63999	D-aminoacyl-tRNA deacylase OS=Streptococcus pyogenes serotype M1 GN=dtd PE=3 SV=1	193.016	272.705	288.503	592.443	345.254	345.731	219.669	317.406	405.09
Q99ZG7	Aminopeptidase OS=Streptococcus pyogenes serotype M1 GN=pepN PE=3 SV=1	1724.5	1835.34	1862.79	3643.32	2490.86	3005.71	1649.25	2133.45	1901.82
Q99Y49	Uridine phosphorylase OS=Streptococcus pyogenes serotype M1 GN=udp PE=3 SV=1	807.919	690.713	571.793	1595.55	875.635	991.104	617.901	609.378	747.822
P68771	Peptide deformylase OS=Streptococcus pyogenes serotype M1 GN=def PE=1 SV=1	1184.2	1856.62	1596.92	3086.75	2077.09	2587.46	1158.07	1911.71	2268.29
P68886	UPF0297 protein SPy_2114/M5005_Spy1797 OS=Streptococcus pyogenes serotype M1 GN=SPy_2114 PE=3 SV=1	231.038	277.96	493.873	812.506	443.821	415.922	650.029	473.245	414.741
Q99ZI4	Uncharacterized protein OS=Streptococcus pyogenes serotype M1 GN=SPy_1218 PE=4 SV=1	346.745	144.219	173.689	388.08	358.536	360.976	197.788	165.513	214.768
Q9A0G6	dTDP-4-dehydrorhamnose reductase OS=Streptococcus pyogenes serotype M1 GN=rmlD PE=1 SV=1	1039.78	1144.28	1074.93	2174.73	1491.42	1756.37	703.996	1135.17	1205.88
Q99Z65	Putative phosphotransferase system phosphohistidine-containing protein OS=Streptococcus pyogenes serotype M1 GN=ptsH PE=4 SV=1	1311.04	2634.27	1463.29	4850.08	1235.22	2866.64	1269.28	2174.13	2469.93
P69883	60 kDa chaperonin OS=Streptococcus pyogenes serotype M1 GN=groL PE=3 SV=2	6363.82	10497.6	8429.26	16582.1	10879.5	14315.6	7426.34	7830.39	8156.42
Q9A1U7	Putative repressor protein OS=Streptococcus pyogenes serotype M1 GN=adcR PE=4 SV=1	147.958	179.294	172.026	331.994	205.318	286.023	104.786	171.018	150.135
Q99Z67	Putative NADP-dependent glyceraldehyde-3-phosphate dehydrogenase OS=Streptococcus pyogenes serotype M1 GN=gapN PE=4 SV=1	1508.45	2247.87	2224.99	4020.6	2700.86	3133.84	1429.02	1876	2360.76
Q99XR7	Putative alkyl hydroperoxidase OS=Streptococcus pyogenes serotype M1 GN=ahpC PE=4 SV=1	2273.12	5621.13	2993.56	8532.23	4045.27	5249.43	2333.28	2401.51	1529
Q99ZQ5	Putative phosphotransacetylase OS=Streptococcus pyogenes serotype M1 GN=pta PE=1 SV=1	637.414	831.947	675.117	1438.48	1002.74	1069.05	628.665	750.197	769.057
Q99YH1	Galactose-6-phosphate isomerase subunit LacA 1 OS=Streptococcus pyogenes serotype M1 GN=lacA1 PE=3 SV=1	35.9182	37.4316	28.1895	105.906	31.4709	28.5655	31.2873	28.1889	11.0329
Q9A1H5	Putative CMP-binding factor OS=Streptococcus pyogenes serotype M1 GN=cbf PE=4 SV=1	445.583	456.396	478.207	945.534	566.375	742.615	295.291	344.61	357.268
P0C0G7	Glyceraldehyde-3-phosphate dehydrogenase OS=Streptococcus pyogenes serotype M1 GN=gap PE=3 SV=2	13575.1	29059.1	19832	42938	25801.4	33271.9	12537	16869.3	23043.2
Q99ZU4	Putative succinic semialdehyde dehydrogenase OS=Streptococcus pyogenes serotype M1 GN=gabD PE=4 SV=1	129.742	141.559	122.165	276.613	163.566	201.724	128.565	147.777	155.266
Q99XJ5	Putative transcriptional regulator (TetR/AcrR family) OS=Streptococcus pyogenes serotype M1 GN=SPy_2177 PE=4 SV=1	92.7866	148.25	135.105	243.107	144.73	225.556	100.869	101.964	93.3898
P66599	30S ribosomal protein S6 OS=Streptococcus pyogenes serotype M1 GN=rpsF PE=3 SV=1	2076.86	2705.52	2044.62	4729.23	2775.71	3624.42	1660.07	2083.62	1863.83
Q9A1H8	Ribulose-phosphate 3-epimerase OS=Streptococcus pyogenes serotype M1 GN=rpe PE=1 SV=1	251.252	236.74	235.593	482.479	270.152	424.986	278.382	239.135	217.426
Q99Y61	Putative glycerol uptake facilitator protein OS=Streptococcus pyogenes serotype M1 GN=glpF.2 PE=3 SV=1	115.349	102.209	138.639	211.43	111.041	255.331	191.394	124.918	148.001
P68893	Transcription termination/antitermination protein NusG OS=Streptococcus pyogenes serotype M1 GN=nusG PE=3 SV=1	450.866	533.876	454.203	908.468	605.24	818.488	282.811	439.867	488.86
Q99YM9	Putative phosphoprotein phosphatase OS=Streptococcus pyogenes serotype M1 GN=pppL PE=4 SV=1	1002.16	1142.91	1060.74	2152.34	1402.74	1630.53	964.054	1469.01	1431.77
Q99YD0	Putative enoyl CoA hydratase OS=Streptococcus pyogenes serotype M1 GN=phaB PE=4 SV=1	737.704	874.328	758.695	1570.46	1032.17	1221.41	684.103	730.823	657.294
Q9A1M8	DNA polymerase I OS=Streptococcus pyogenes serotype M1 GN=polA PE=3 SV=1	1661.03	1527.2	1584.69	2969.66	2108.46	2577.77	1367.29	1606.84	1736.41
P66719	Probable DNA-directed RNA polymerase subunit delta OS=Streptococcus pyogenes serotype M1 GN=rpoE PE=3 SV=1	129.956	115.963	99.6803	132.12	226.969	195.208	126.27	100.804	68.9825
Q490H4	Putative transposase-IS1548 OS=Streptococcus pyogenes serotype M1 GN=SPy_1807 PE=4 SV=1	13.224	20.6778	17.6157	33.624	26.501	22.3826	14.302	15.8245	14.1795
Q99ZQ1	GMP reductase OS=Streptococcus pyogenes serotype M1 GN=guaC PE=3 SV=1	61.4634	54.2538	42.0751	81.6579	62.7501	108.214	55.5848	79.195	87.1326
P0C0G3	2-amino-4-hydroxy-6-hydroxymethyldihydropteridine pyrophosphokinase OS=Streptococcus pyogenes serotype M1 GN=folK PE=3 SV=1	432.891	449.042	489.132	838.297	577.435	778.507	433.517	573.318	669.135
Q99YW4	Uncharacterized protein OS=Streptococcus pyogenes serotype M1 GN=SPy_1511 PE=4 SV=1	359.516	571.423	426.676	836.457	630.258	705.699	371.397	508.843	496.301
Q9A1L1	Glucose-6-phosphate isomerase OS=Streptococcus pyogenes serotype M1 GN=pgi PE=3 SV=1	975.357	1255.76	1125.98	2151.01	1478.16	1726.54	958.601	1085.88	1115.37
Q9A209	Beta sliding clamp OS=Streptococcus pyogenes serotype M1 GN=dnaN PE=3 SV=1	438.535	595.826	678.139	1157.81	788.771	785.255	410.158	468.547	551.292
Q9A082	Purine nucleoside phosphorylase OS=Streptococcus pyogenes serotype M1 GN=punA PE=3 SV=1	773.495	870.68	764.532	1580.67	1008.81	1252.45	779.147	1099.07	1062.04
Q99YP5	Uncharacterized protein OS=Streptococcus pyogenes serotype M1 GN=SPy_1604 PE=1 SV=1	63.3661	94.9873	101.511	158.762	135.139	119.989	63.4203	72.1803	67.6749
Q99ZI5	Putative glycine cleavage system H protein OS=Streptococcus pyogenes serotype M1 GN=SPy_1217 PE=4 SV=1	545.55	351.521	326.747	760.182	482.475	701.848	346.918	430.932	288.197
Q99XK8	50S ribosomal protein L32 OS=Streptococcus pyogenes serotype M1 GN=rpmF PE=3 SV=3	10.4872	13.1865	23.4926	26.8405	22.5045	25.5236	15.1081	8.98329	10.6675
Q99ZA6	D-alanine--D-alanyl carrier protein ligase OS=Streptococcus pyogenes serotype M1 GN=dltA PE=1 SV=1	954.79	1320.96	1332.81	2262.2	1692.65	1766.42	933.187	1131.92	1443.09
Q99Y18	6-phospho-beta-galactosidase OS=Streptococcus pyogenes serotype M1 GN=lacG PE=3 SV=1	180.279	82.0369	77.3564	350.462	134.405	51.6156	133.398	53.6557	43.0422
Q9A0U4	Putative peptidoglycan branched peptide synthesis protein, serine/alanine adding enzyme OS=Streptococcus pyogenes serotype M1 GN=murM PE=4 SV=1	334.495	425.961	332.59	687.164	454.526	581.255	385.522	416.188	390.464
P65123	Translation initiation factor IF-1 OS=Streptococcus pyogenes serotype M1 GN=infA PE=3 SV=1	100.524	122.114	139.434	224.422	129.275	216.85	63.0163	111.452	151.932
Q99Z27	Putative heavy metal-transporting ATPase OS=Streptococcus pyogenes serotype M1 GN=SPy_1434 PE=3 SV=1	156.964	175.534	149.266	289.956	258.942	208.166	233.404	222.6	169.558
Q99ZN3	Uncharacterized protein OS=Streptococcus pyogenes serotype M1 GN=SPy_1155 PE=4 SV=1	212.914	265.61	291.192	498.724	301.096	409.319	173.159	273.094	315.938
Q99ZX3	Lipoate--protein ligase OS=Streptococcus pyogenes serotype M1 GN=SPy_1033 PE=4 SV=1	1241.62	1944.15	1853.16	3330.38	2097.17	2486.56	1305.86	1891.2	2319.62
Q9A0E1	Putative folyl-polyglutamate synthetase OS=Streptococcus pyogenes serotype M1 GN=folC.2 PE=3 SV=1	99.6317	102.87	109.065	149.473	134.016	205.778	106.241	113.104	93.0322
Q9A0G4	Putative rhamnosyltransferase-possibly involved in cell wall localization and side chain formation of rhamnose-glucose polysaccharide OS=Streptococcus pyogenes serotype M1 GN=rgpBc PE=4 SV=1	31.4826	24.5106	20.5567	61.6971	25.4427	32.3659	26.4054	31.1363	41.6451
Q99YH5	Uncharacterized protein OS=Streptococcus pyogenes serotype M1 GN=SPy_1700 PE=4 SV=1	270.803	330.951	309.547	591.989	470.632	357.427	272.575	337.562	355.121
Q9A0C6	Carbamoyl-phosphate synthase large chain OS=Streptococcus pyogenes serotype M1 GN=carB PE=3 SV=1	893.996	914.716	914.983	1647.56	1188.14	1379.25	983.14	1043.5	955.759
Q99XQ6	Putative endopeptidase O OS=Streptococcus pyogenes serotype M1 GN=pepO PE=4 SV=1	1895.62	1927.7	1982.3	3515.18	2401.75	3062.39	1728.18	2029.78	2352.97
Q99YB4	Uncharacterized protein OS=Streptococcus pyogenes serotype M1 GN=SPy_1781 PE=4 SV=1	17.8383	9.08772	18.5755	15.6745	29.0006	25.4275	23.0912	19.8187	17.0339
Q99XR6	Putative NADH oxidase/alkyl hydroperoxidase reductase OS=Streptococcus pyogenes serotype M1 GN=nox1 PE=3 SV=1	1946.65	3101.82	2868.09	5790	2663.38	3684.84	1695.32	2310.24	2052.58
Q99Z58	Putative transcriptional regulator protein OS=Streptococcus pyogenes serotype M1 GN=SPy_1386 PE=4 SV=1	17.0873	18.6836	14.9142	29.5098	20.7253	27.3284	18.1861	17.6273	15.1756
Q99Y93	Putative fructokinase OS=Streptococcus pyogenes serotype M1 GN=scrK PE=4 SV=1	293.006	237.081	289.536	378.496	367.753	507.424	196.54	312.136	198.535
Q99ZU9	Putative two-component response regulator OS=Streptococcus pyogenes serotype M1 GN=SPy_1062 PE=4 SV=1	58.7379	76.4869	75.529	137.572	74.8624	109.296	62.5763	80.7837	53.8822
Q9A146	67 kDa Myosin-crossreactive streptococcal antigen OS=Streptococcus pyogenes serotype M1 GN=SPy_0470 PE=4 SV=1	1252.67	2100.95	2030.39	2493.62	2590.79	3121.15	1565.46	2646.29	2399.77
P65146	Translation initiation factor IF-3 OS=Streptococcus pyogenes serotype M1 GN=infC PE=3 SV=1	1204.49	1701.3	1423.84	1846.8	2390.41	2352.68	778.555	1433.22	1107.91
Q99XX9	Uncharacterized protein OS=Streptococcus pyogenes serotype M1 GN=SPy_1971 PE=4 SV=1	196.006	205.247	177.616	301.192	247.654	330.148	146.902	180.109	222.854
Q99ZI0	Putative DNA/pantothenate metabolism flavoprotein OS=Streptococcus pyogenes serotype M1 GN=dfp PE=4 SV=1	424.257	477.689	443.52	860.393	551.717	630.193	348.78	422.307	418.99
Q99ZQ9	Uncharacterized protein OS=Streptococcus pyogenes serotype M1 GN=SPy_1124 PE=4 SV=1	176.735	279.446	287.485	433.41	271.864	423.247	148.825	241.345	285.483
Q9A1W7	50S ribosomal protein L16 OS=Streptococcus pyogenes serotype M1 GN=rplP PE=3 SV=1	636.64	590.515	847.777	1434.91	745.427	962.695	602.864	520.534	634.628
Q9A1L7	Uncharacterized protein OS=Streptococcus pyogenes serotype M1 GN=SPy_0201 PE=4 SV=1	78.978	67.604	88.9341	148.941	93.6429	114.073	122.787	67.5064	97.6708
P63705	Tagatose 1,6-diphosphate aldolase 2 OS=Streptococcus pyogenes serotype M1 GN=lacD2 PE=1 SV=1	789.865	615.507	581.437	1899.55	745.173	357.082	649.205	371.253	301
Q9A051	Endonuclease III OS=Streptococcus pyogenes serotype M1 GN=nth PE=3 SV=1	35.4783	36.1308	56.7668	67.0261	53.9901	72.9258	28.5694	41.1403	37.2379
Q9A1F3	Uncharacterized protein OS=Streptococcus pyogenes serotype M1 GN=SPy_0307 PE=4 SV=1	94.7519	109.916	66.5611	185.881	107.26	115.872	68.0883	88.6733	71.2681
Q99ZQ3	Putative ABC transporter (ATP-binding protein) OS=Streptococcus pyogenes serotype M1 GN=SPy_1133 PE=4 SV=1	212.26	194.872	144.622	379.038	221.074	230.742	210.337	170.121	169.921
Q9A0S1	Putative ATP-dependent DNA helicase OS=Streptococcus pyogenes serotype M1 GN=dinG PE=4 SV=1	40.2939	27.7	23.805	60.0964	41.6721	36.4241	29.0925	35.7668	26.2302
Q9A1X7	Putative alcohol dehydrogenase I OS=Streptococcus pyogenes serotype M1 GN=adhA PE=3 SV=1	856.084	1085.81	805.092	1965.86	1180.64	984.754	1008.97	1047.19	821.219
Q99Z53	Putative oligopeptidase OS=Streptococcus pyogenes serotype M1 GN=pepB PE=3 SV=1	997.66	979.862	1136.26	1911.26	1098.77	1661.38	682.642	985.774	1189.05
Q9A1C6	Putative arylalkylamine n-acetyltransferase OS=Streptococcus pyogenes serotype M1 GN=SPy_0346 PE=4 SV=1	34.784	38.8372	33.2317	46.0506	65.9846	48.1158	22.6892	33.085	27.4217
Q9A0C9	Putative uracil permease OS=Streptococcus pyogenes serotype M1 GN=pyrP PE=4 SV=1	117.938	104.821	144.646	186.521	144.029	219.725	133.559	99.9946	130.658
P67400	Uracil phosphoribosyltransferase OS=Streptococcus pyogenes serotype M1 GN=upp PE=3 SV=1	710.318	1016.91	1150.39	1433.75	1217.48	1653.1	638.5	965.784	1131.32
P63590	3-dehydroquinate dehydratase OS=Streptococcus pyogenes serotype M1 GN=aroD PE=1 SV=1	566.013	750.032	757.557	1456.96	761.968	880.631	620.535	775.755	958.724
Q9A1B2	Segregation and condensation protein A OS=Streptococcus pyogenes serotype M1 GN=scpA PE=3 SV=1	24.9235	39.847	50.4293	51.9945	45.9568	74.0808	34.0303	37.883	34.3773
Q99Y42	Ribonuclease J OS=Streptococcus pyogenes serotype M1 GN=rnj PE=3 SV=1	1487.18	1558.06	1863.34	2810.02	2101.35	2418.28	1187.38	1242.48	1184.75
Q99ZM1	Uncharacterized protein OS=Streptococcus pyogenes serotype M1 GN=satD PE=4 SV=1	267.575	259.005	356.038	496.177	422.835	398.773	200.469	271.562	253.736
Q99XV7	ATPase protein OS=Streptococcus pyogenes serotype M1 GN=dppD PE=4 SV=1	43.6337	55.2076	64.6428	71.2484	64.1499	108.418	62.1427	63.293	72.0493
Q9A149	Peptide methionine sulfoxide reductase MsrA OS=Streptococcus pyogenes serotype M1 GN=msrA PE=3 SV=1	219.519	194.787	227.558	383.048	230.255	342.902	156.862	163.21	202.473
Q9A033	Uncharacterized protein OS=Streptococcus pyogenes serotype M1 GN=SPy_0949 PE=4 SV=1	74.264	109.868	213.708	186.793	119.543	285.335	201.147	133.009	131.376
Q9A1A3	Pyruvate formate-lyase-activating enzyme OS=Streptococcus pyogenes serotype M1 GN=pflC PE=3 SV=1	182.685	203.015	239.077	322.447	268.671	335.263	145.792	232.26	328.182
Q99ZK4	Uncharacterized protein OS=Streptococcus pyogenes serotype M1 GN=SPy_1193 PE=4 SV=1	409.196	440.902	579.755	710.53	597.198	811.249	405.89	516.312	602.984
P66235	50S ribosomal protein L33 3 OS=Streptococcus pyogenes serotype M1 GN=rpmG3 PE=3 SV=1	265.384	228.491	150.401	262.379	392.804	298.46	261.969	207.733	227.203
Q9A204	Uncharacterized protein OS=Streptococcus pyogenes serotype M1 GN=SPy_0009 PE=4 SV=1	42.9351	53.9025	45.7233	74.1718	61.345	75.0017	39.7564	41.0182	45.7554
Q99YN9	Ribosome hibernation promoting factor OS=Streptococcus pyogenes serotype M1 GN=hpf PE=3 SV=1	1292.64	1779.67	1474.8	2189.77	2137.07	2383.13	1305.63	1625.19	1668.7
P63927	Phosphopentomutase OS=Streptococcus pyogenes serotype M1 GN=deoB PE=3 SV=1	1743.71	1521.08	1595.98	2783.56	1744.31	2621.56	1319.21	1801.95	2024.11
P66394	30S ribosomal protein S13 OS=Streptococcus pyogenes serotype M1 GN=rpsM PE=3 SV=1	504.147	767.573	579.598	1001.82	770.95	940.792	445.868	586.563	434.981
P69949	Enolase OS=Streptococcus pyogenes serotype M1 GN=eno PE=3 SV=2	10225.1	14606.1	12169.1	21417.5	16831.6	15822.3	10089.5	10012.8	10996.6
Q99Z86	Uncharacterized RNA methyltransferase SPy_1346/M5005_Spy1098 OS=Streptococcus pyogenes serotype M1 GN=SPy_1346 PE=3 SV=1	883.312	931.085	1060.27	1683.96	1147.2	1365.43	781.264	828.028	885.005
P68897	Phosphoglycerate kinase OS=Streptococcus pyogenes serotype M1 GN=pgk PE=3 SV=2	5345.97	9586.01	6805.5	12882.7	9354.85	9495.38	4531.01	5793.8	7052.84
Q99ZH2	Uncharacterized protein OS=Streptococcus pyogenes serotype M1 GN=SPy_1232 PE=4 SV=1	93.7218	79.8721	100.389	122.962	126.064	150.889	81.6637	88.2642	79.568
Q99XZ5	Polyribonucleotide nucleotidyltransferase OS=Streptococcus pyogenes serotype M1 GN=pnp PE=3 SV=1	2082.49	1889.38	1731.74	3618.02	2175.98	2520.54	1443.69	1554.77	1528.49
Q9A0G2	ABC-transporter (ATP-binding protein)-possibly involved in cell wall localization and side chain formation of rhamnose-glucose polysaccharide OS=Streptococcus pyogenes serotype M1 GN=rgpDc PE=4 SV=1	383.761	456.41	551.539	721.713	564.374	736.302	413.336	409.675	364.624
Q9A1S8	Putative glutamyl-aminopeptidase OS=Streptococcus pyogenes serotype M1 GN=pepA PE=3 SV=1	387.377	635.998	743.497	698.295	669.665	1193.1	596.986	569.116	576.071
Q99Y41	Putative glutamine synthetase OS=Streptococcus pyogenes serotype M1 GN=glnA PE=3 SV=1	1552.69	2131.85	2109.67	3399.95	2387.89	2606.69	1308.04	1601.16	1808.42
P0C0D4	50S ribosomal protein L22 OS=Streptococcus pyogenes serotype M1 GN=rplV PE=3 SV=1	1510.92	2380.83	1766.53	2818.06	2577.23	2767.94	1298.02	1497.64	1533.69
Q9A163	Bifunctional protein GlmU OS=Streptococcus pyogenes serotype M1 GN=glmU PE=3 SV=1	160.315	187.334	248.863	313.364	232.413	313.473	81.218	125.479	153.185
P66280	50S ribosomal protein L35 OS=Streptococcus pyogenes serotype M1 GN=rpmI PE=3 SV=1	241.681	392.517	237.974	520.89	372.967	360.933	322.016	182.848	231.645
Q99Y10	Uncharacterized protein OS=Streptococcus pyogenes serotype M1 GN=SPy_1926 PE=4 SV=1	16.6554	31.185	30.659	29.5683	53.366	29.8749	22.7763	39.5706	20.9528
Q99ZG6	Phosphate-specific transport system accessory protein PhoU OS=Streptococcus pyogenes serotype M1 GN=phoU PE=3 SV=1	853.659	1046.74	1167.67	1757.61	1292.07	1354.06	738.337	807.702	924.254
Q99YH7	DegV domain-containing protein SPy_1698/M5005_Spy1391 OS=Streptococcus pyogenes serotype M1 GN=SPy_1698 PE=3 SV=1	317.705	191.947	281.321	340.8	364.037	430.395	285.922	242.324	296.166
Q9A0U8	Putative oligopeptidase OS=Streptococcus pyogenes serotype M1 GN=pepF PE=3 SV=1	1476.11	2515.55	2302.2	3833.95	1989.88	3202.36	1753.01	2499.51	2545.98
Q99YU7	Putative peroxide resistance protein OS=Streptococcus pyogenes serotype M1 GN=dpr PE=1 SV=1	64.3206	116.687	106.218	218.419	73.0098	119.959	97.8922	97.6447	89.7028
Q99XT6	Protein low temperature requirement C OS=Streptococcus pyogenes serotype M1 GN=SPy_2045 PE=4 SV=1	483.748	669.718	598.107	996.121	678.792	832.697	400.219	816.898	747.603
P0C0D0	Ornithine carbamoyltransferase, catabolic OS=Streptococcus pyogenes serotype M1 GN=arcB PE=3 SV=3	1416.77	1538.88	1289.77	3609.4	1384.95	1069.5	1520.17	855.213	658.725
Q9A067	Uncharacterized protein OS=Streptococcus pyogenes serotype M1 GN=SPy_0912 PE=4 SV=1	1033.97	1102.64	1099.53	1865.46	1286.35	1464.99	832.084	1079.83	1201.68
Q99ZU5	Uncharacterized protein OS=Streptococcus pyogenes serotype M1 GN=SPy_1066 PE=4 SV=1	219.668	186.831	169.908	295.463	254.394	271.951	194.707	187.25	197.77
Q9A1C1	Putative rRNA methylase OS=Streptococcus pyogenes serotype M1 GN=SPy_0356 PE=3 SV=1	358.023	328.162	327.346	557.023	469.356	416.025	290.143	295.95	309.593
Q99ZI8	Lipoate--protein ligase OS=Streptococcus pyogenes serotype M1 GN=lplA PE=4 SV=1	586.342	480.88	490.578	816.78	651.116	743.268	394.775	530.508	476.798
Q99YT8	Putative Xaa-His dipeptidase OS=Streptococcus pyogenes serotype M1 GN=SPy_1542 PE=4 SV=1	495.062	491.063	405.904	1294.45	314.285	366.79	717.677	513.454	357.372
Q9A0L5	Uncharacterized protein OS=Streptococcus pyogenes serotype M1 GN=SPy_0720 PE=4 SV=1	590.923	660.307	687.153	1011.25	925.474	812.341	564.872	565.713	574.227
P66710	DNA-directed RNA polymerase subunit alpha OS=Streptococcus pyogenes serotype M1 GN=rpoA PE=3 SV=1	2660.71	3411.44	2886.85	3790.93	4512.54	4385.43	2405.37	2955.83	2810.14
Q9A1H7	Uncharacterized protein OS=Streptococcus pyogenes serotype M1 GN=SPy_0265 PE=4 SV=1	95.2727	80.4986	76.125	123.586	95.567	134.81	74.4363	81.4215	73.4827
Q9A046	Putative dTDP-4-keto-6-deoxyglucose-3,5-epimerase OS=Streptococcus pyogenes serotype M1 GN=cpsFP PE=4 SV=1	523.261	620.165	586.178	925.328	601.421	902.95	526.614	845.217	773.585
Q99ZN1	Uncharacterized protein OS=Streptococcus pyogenes serotype M1 GN=SPy_1157 PE=4 SV=1	1072.07	899.694	691.806	1219.43	1012.68	1506.42	839.163	984.347	886.312
Q9A120	Putative NAD(P)H-flavin oxidoreductase OS=Streptococcus pyogenes serotype M1 GN=SPy_0512 PE=1 SV=1	530.846	530.168	483.716	833.685	669.666	663.611	434.7	572.062	571.525
Q9A1K3	Epoxyqueuosine reductase QueH OS=Streptococcus pyogenes serotype M1 GN=queH PE=1 SV=1	30.3964	52.2175	40.9452	60.5635	46.143	66.4933	32.1519	54.8429	41.472
Q99Y09	Uncharacterized protein OS=Streptococcus pyogenes serotype M1 GN=SPy_1927 PE=4 SV=1	68.2125	105.89	148.388	189.725	97.2234	165.012	47.2973	89.2413	136.418
Q9A1J9	Uncharacterized protein OS=Streptococcus pyogenes serotype M1 GN=SPy_0238 PE=4 SV=1	905.223	1746.31	1459.22	2428.63	1577.33	1733.6	1147.34	1607.64	1616.23
P63821	Phosphopantetheine adenylyltransferase OS=Streptococcus pyogenes serotype M1 GN=coaD PE=3 SV=1	86.925	302.045	149.622	530.714	106.565	113.707	73.3914	79.3667	194.369
Q9A0X7	Signal recognition particle receptor FtsY OS=Streptococcus pyogenes serotype M1 GN=ftsY PE=3 SV=1	1195.66	1593.88	1811.63	2008.21	2201.2	2202.25	1244.62	1794.13	1922.53
Q99YN6	Uncharacterized protein OS=Streptococcus pyogenes serotype M1 GN=SPy_1617 PE=4 SV=1	90.3001	71.4239	132.949	167.751	122.199	120.275	58.3839	84.8342	146.708
Q9A189	Putative DNA polymerase III delta' subunit OS=Streptococcus pyogenes serotype M1 GN=SPy_0400 PE=4 SV=1	12.6155	10.9921	18.6165	15.3906	21.6725	21.707	15.8921	11.8249	9.90294
Q9A160	5'-methylthioadenosine/S-adenosylhomocysteine nucleosidase OS=Streptococcus pyogenes serotype M1 GN=pfs PE=3 SV=1	558.833	611.039	645.812	1054.3	617.307	855.25	665.71	763.115	856.511
P66322	50S ribosomal protein L9 OS=Streptococcus pyogenes serotype M1 GN=rplI PE=3 SV=1	1062.86	2180.26	1257.23	2294.98	2034.59	1931.35	1063.23	1503.64	1413.56
P0C0B4	Arginine deiminase OS=Streptococcus pyogenes serotype M1 GN=arcA PE=3 SV=2	1132.77	1487.81	1068.04	3131.57	1056.29	943.306	1237.17	1004.38	730.133
Q9A130	Uncharacterized protein OS=Streptococcus pyogenes serotype M1 GN=SPy_0500 PE=4 SV=1	113.803	107.181	105.948	147.497	135.653	171.342	106.359	92.158	97.9674
Q9A0K0	Putative ABC transporter (ATP-binding protein) OS=Streptococcus pyogenes serotype M1 GN=SPy_0744 PE=4 SV=1	34.2031	45.8945	64.0889	70.1026	54.6119	75.6052	63.8016	42.1674	47.5533
Q9A0B0	Putative fructose-specific enzyme II, PTS system BC component OS=Streptococcus pyogenes serotype M1 GN=SPy_0855 PE=4 SV=1	1523.78	1636.84	1857.99	2330.72	1806.46	2832.12	1893.86	1738.84	1951.09
Q9A1Q0	Putative toxic anion resistance protein OS=Streptococcus pyogenes serotype M1 GN=SPy_0158 PE=4 SV=1	600.672	674.46	707.793	1047.71	913.453	791.371	611.174	596.821	599.326
Q99YV7	Cell division protein FtsZ OS=Streptococcus pyogenes serotype M1 GN=ftsZ PE=3 SV=1	1378.87	1630.3	1425.82	2234.33	2061.63	1854.13	1238.11	1245.42	1257.58
P66137	50S ribosomal protein L27 OS=Streptococcus pyogenes serotype M1 GN=rpmA PE=3 SV=1	500.871	484.331	416.157	607.597	726.824	608.57	481.181	448.536	506.822
Q99ZE6	UPF0337 protein SPy_1261/M5005_Spy0972 OS=Streptococcus pyogenes serotype M1 GN=SPy_1261 PE=3 SV=1	172.785	146.674	206.344	221.786	229.894	276.597	503.097	253.054	291.449
P66959	Probable transaldolase OS=Streptococcus pyogenes serotype M1 GN=tal PE=3 SV=1	102.585	119.055	111.674	208.46	114.794	138.404	106.185	89.72	82.8302
Q9A0E2	Putative glutathione reductase (GR) OS=Streptococcus pyogenes serotype M1 GN=gor PE=3 SV=1	385.115	517.516	468.081	721.782	526.054	649.166	359.623	437.672	364.535
Q99ZP6	Thymidine kinase OS=Streptococcus pyogenes serotype M1 GN=tdk PE=3 SV=1	156.433	153.178	179.284	211.086	223.954	240.201	158.439	166.418	176.944
P68898	HPr kinase/phosphorylase OS=Streptococcus pyogenes serotype M1 GN=hprK PE=3 SV=1	537.328	630.618	619.62	1058.66	658.996	744.114	609.196	489.425	518.826
Q99Y51	Deoxyribose-phosphate aldolase OS=Streptococcus pyogenes serotype M1 GN=deoC PE=3 SV=1	562.076	448.276	524.682	817.494	600.893	694.747	391.117	476.11	618.936
P66670	Ribonuclease 3 OS=Streptococcus pyogenes serotype M1 GN=rnc PE=1 SV=1	424.623	458.424	611.944	746.201	680.412	623.731	382.167	437.585	480.034
Q9A1B3	Tyrosine recombinase XerD-like OS=Streptococcus pyogenes serotype M1 GN=SPy_0365 PE=3 SV=1	244.337	270.747	295.581	332.496	417.572	360.73	241.675	271.015	294.398
Q99ZU1	Putative dipeptidase OS=Streptococcus pyogenes serotype M1 GN=SPy_1070 PE=4 SV=1	2787.89	3568.57	3621.84	5076.48	3976.28	4615.59	3691.16	4214.93	4144.77
Q99ZR2	Uncharacterized protein OS=Streptococcus pyogenes serotype M1 GN=SPy_1121 PE=4 SV=1	325.573	306.498	399.373	493.974	417.318	499.396	307.567	348.2	449.452
Q99YT9	Carbamate kinase OS=Streptococcus pyogenes serotype M1 GN=arcC PE=3 SV=1	991.816	1015.67	963.048	2538.37	774.863	748.177	1200.35	672.589	660.46
Q99YX0	Putative deoxyribodipyrimidine photolyase OS=Streptococcus pyogenes serotype M1 GN=phr PE=3 SV=1	122.289	143.278	171.116	207.07	185.035	204.523	132.308	190.401	192.634
Q99ZI9	Formate--tetrahydrofolate ligase 1 OS=Streptococcus pyogenes serotype M1 GN=fhs1 PE=3 SV=1	1411.28	664.055	729.106	1435	1176.01	1216.96	891.473	637.379	624.273
Q99XL5	Arginine--tRNA ligase OS=Streptococcus pyogenes serotype M1 GN=argS PE=3 SV=1	2059.17	3210.55	2524.08	4320.39	2640.53	3670.43	1894.06	2447.05	2470.35
Q99ZC1	Putative maltose operon transcriptional repressor OS=Streptococcus pyogenes serotype M1 GN=malR PE=4 SV=1	169.344	180.793	218.341	246.75	288.426	239.478	177.018	170.146	187.555
Q9A1Y6	N5-carboxyaminoimidazole ribonucleotide mutase OS=Streptococcus pyogenes serotype M1 GN=purE PE=3 SV=1	127.754	327.978	206.736	266.474	356.43	278.826	90.7199	261.184	248.677
Q9A094	3-hydroxy-3-methylglutaryl coenzyme A reductase OS=Streptococcus pyogenes serotype M1 GN=mvaS.1 PE=3 SV=1	145.111	207.876	201.427	316.406	199.066	238.866	136.576	153.902	153.399
Q99YX1	Putative phosphomannomutase OS=Streptococcus pyogenes serotype M1 GN=SPy_1503 PE=3 SV=1	1630	2052.25	1751.8	3195.38	2304.8	1893.23	1766.62	1634.76	1644.85
Q7DAN3	tRNA-dihydrouridine synthase OS=Streptococcus pyogenes serotype M1 GN=SPy_0122 PE=3 SV=1	611.163	497.132	442.496	658.33	754.403	695.428	431.524	561.862	480.766
P68901	30S ribosomal protein S2 OS=Streptococcus pyogenes serotype M1 GN=rpsB PE=3 SV=2	3163.38	3476.33	3613.4	4628.69	4656.65	4619.5	2883.32	2961.2	2796.52
Q99Y94	Putative mannose-6-phosphate isomerase OS=Streptococcus pyogenes serotype M1 GN=pmi PE=3 SV=1	1299.3	1537.45	1512.9	2207.13	1541.38	2147.17	893.334	1301.27	1551.03
Q99XY6	Uncharacterized protein OS=Streptococcus pyogenes serotype M1 GN=SPy_1959 PE=4 SV=1	167.5	168.556	219.645	249.516	228.455	273.801	167.957	173.207	169.251
Q99YL5	Uncharacterized protein OS=Streptococcus pyogenes serotype M1 GN=SPy_1644 PE=3 SV=1	506.938	459.661	601.003	807.673	589.75	722.583	390.905	358.971	387.56
Q99XU0	Uncharacterized protein OS=Streptococcus pyogenes serotype M1 GN=SPy_2034 PE=1 SV=1	213.727	245.518	228.74	377.115	179.79	370.774	131.823	237.051	303.591
P63735	Carbamoyl-phosphate synthase small chain OS=Streptococcus pyogenes serotype M1 GN=carA PE=3 SV=1	169.612	233.578	178.282	281.606	237.735	264.564	160.927	218.607	224.931
Q99YF6	Uncharacterized protein OS=Streptococcus pyogenes serotype M1 GN=SPy_1727 PE=4 SV=1	76.8957	96.7466	109.883	116.496	103.019	162.617	96.5991	56.6324	57.7969
Q99YR4	Putative chorismate mutase OS=Streptococcus pyogenes serotype M1 GN=SPy_1576 PE=4 SV=1	324.053	362.552	271.419	432.373	442.495	415.65	329.991	340.411	316.367
Q99Y43	UPF0356 protein SPy_1875/M5005_Spy1594 OS=Streptococcus pyogenes serotype M1 GN=SPy_1875 PE=3 SV=1	248.106	218.222	160.26	302.234	283.681	257.808	204.685	194.502	164.675
Q9A0X9	Uncharacterized protein OS=Streptococcus pyogenes serotype M1 GN=SPy_0567 PE=4 SV=1	1056.94	1255.03	1062.56	1888.85	1361.97	1287.09	977.578	1185.74	1254.12
Q99YU8	Uncharacterized protein OS=Streptococcus pyogenes serotype M1 GN=SPy_1530 PE=4 SV=1	53.168	46.4933	34.2288	82.5965	34.6407	62.6651	50.3546	53.9848	29.3478
P0C0B6	Chaperone protein DnaJ OS=Streptococcus pyogenes serotype M1 GN=dnaJ PE=3 SV=1	163.986	183.039	223.824	223.855	253.575	289.469	241.198	232.014	190.725
Q9A1I0	Ribosomal RNA small subunit methyltransferase A OS=Streptococcus pyogenes serotype M1 GN=rsmA PE=3 SV=1	1015.01	867.414	971.081	1322.75	1183.19	1321.88	780.121	819.214	860.761
Q99XP4	Putative pre-16S rRNA nuclease OS=Streptococcus pyogenes serotype M1 GN=SPy_2113 PE=3 SV=1	340.302	471.829	422.053	557.117	510.311	586.575	331.022	434.505	402.194
Q9A1U1	DNA-directed RNA polymerase subunit beta OS=Streptococcus pyogenes serotype M1 GN=rpoB PE=3 SV=1	2343.68	2287.68	2879.5	3345.81	3532.82	3144.62	2213.6	2372.19	2559.6
Q9A050	Uncharacterized protein OS=Streptococcus pyogenes serotype M1 GN=SPy_0930 PE=4 SV=1	415.345	445.719	400.357	648.458	475.73	559.176	355.189	507.197	435.608
Q99XQ9	Formimidoylglutamase OS=Streptococcus pyogenes serotype M1 GN=hutG PE=3 SV=1	44.2565	60.6218	60.5645	79.6795	65.8155	75.1857	42.9164	58.3054	45.5495
Q9A1E3	Methionine import ATP-binding protein MetN OS=Streptococcus pyogenes serotype M1 GN=metN PE=3 SV=1	263.249	256.648	299.089	363.408	335.632	388.906	390.579	318.843	295.192
Q9A1Z0	Phosphoribosylformylglycinamidine cyclo-ligase OS=Streptococcus pyogenes serotype M1 GN=purM PE=3 SV=1	56.821	26.6798	25.9115	54.5008	55.7152	35.0185	44.9441	27.0708	36.4836
Q99YD4	Putative trans-2-enoyl-ACP reductase II OS=Streptococcus pyogenes serotype M1 GN=fabK PE=4 SV=1	1256.35	1529.42	1075.13	2235.22	1545.1	1340.57	970.445	957.642	1070.06
Q99ZU2	Putative NADH dehydrogenase OS=Streptococcus pyogenes serotype M1 GN=SPy_1069 PE=4 SV=1	558.933	968.683	776.188	1277.28	765.455	1009.35	546.076	762.229	808.032
Q99ZW5	Uncharacterized protein OS=Streptococcus pyogenes serotype M1 GN=SPy_1042 PE=4 SV=1	31.326	35.19	27.4519	56.7175	25.3311	42.2751	38.6703	41.6583	28.1577
Q99Z34	D-alanine--D-alanine ligase OS=Streptococcus pyogenes serotype M1 GN=ddl PE=3 SV=1	938.569	1182	1346.52	1800.21	1332.26	1449.18	883.932	1103.67	1414.11
Q99Y87	Uncharacterized protein OS=Streptococcus pyogenes serotype M1 GN=SPy_1820 PE=4 SV=1	486.757	571.165	497.289	690.407	629.264	735.379	430.994	442.951	458.675
P64110	3-hydroxyacyl-[acyl-carrier-protein] dehydratase FabZ OS=Streptococcus pyogenes serotype M1 GN=fabZ PE=3 SV=1	558.69	851.004	903.626	1322.71	650.45	1081.45	478.095	480.867	578.907
Q9A0R7	Putative gluconeogenesis factor OS=Streptococcus pyogenes serotype M1 GN=SPy_0653 PE=3 SV=1	164.211	244.023	300.533	371.526	194.567	369.387	204.293	212.769	242.1
Q99XH6	Uncharacterized protein OS=Streptococcus pyogenes serotype M1 GN=SPy_2203 PE=4 SV=1	258.026	178.754	245.048	285.761	349.221	263.898	246.506	211.879	231.845
P60434	50S ribosomal protein L2 OS=Streptococcus pyogenes serotype M1 GN=rplB PE=3 SV=1	2018.56	2892.57	2416.22	2776.32	4008.76	2863.76	1915.22	1932.81	1954.16
P69946	Elongation factor G OS=Streptococcus pyogenes serotype M1 GN=fus PE=3 SV=2	8340.89	9723.16	9133.25	11578.1	11321.6	12779.6	6973.35	7352.59	7656.94
Q9A1V5	50S ribosomal protein L15 OS=Streptococcus pyogenes serotype M1 GN=rplO PE=3 SV=1	664.671	1003.47	511.013	1332.42	728.119	792.074	574.279	662.112	603.619
P58102	Dephospho-CoA kinase OS=Streptococcus pyogenes serotype M1 GN=coaE PE=3 SV=1	148.103	172.493	219.361	210.619	249.614	244.595	131.058	179.987	161.928
Q99ZY2	Ribonuclease J OS=Streptococcus pyogenes serotype M1 GN=rnj PE=3 SV=1	1713.78	1521.55	1588.79	2424.2	1672.46	2195.03	1573.29	1314.24	1266.46
Q99ZX6	Dihydrolipoamide acetyltransferase component of pyruvate dehydrogenase complex OS=Streptococcus pyogenes serotype M1 GN=acoC PE=3 SV=1	2692.16	2461.93	2845.93	3248.56	3517.99	3650.8	2430.11	1760.27	1902.15
P0C0E0	DNA-directed RNA polymerase subunit beta' OS=Streptococcus pyogenes serotype M1 GN=rpoC PE=3 SV=1	3343.16	3422.34	3382.15	4951.25	4153.63	4101.16	2935.15	2985.82	3450.39
P60187	Adapter protein MecA OS=Streptococcus pyogenes serotype M1 GN=mecA PE=3 SV=1	440.673	397.458	494.705	524.76	526.77	676.638	386.14	451.007	407.225
Q9A081	Purine nucleoside phosphorylase DeoD-type OS=Streptococcus pyogenes serotype M1 GN=deoD2 PE=3 SV=1	1652.65	1711.13	1502.99	2357.16	1940.82	1992.58	1348.28	1428.61	1298.04
Q9A167	Uncharacterized protein OS=Streptococcus pyogenes serotype M1 GN=SPy_0439 PE=4 SV=1	146.678	142.672	108.67	226.582	160.916	125.756	133.373	193.385	144.536
P67274	GTP cyclohydrolase 1 type 2 homolog OS=Streptococcus pyogenes serotype M1 GN=SPy_0931 PE=3 SV=1	426.607	521.081	425.679	727.559	467.807	573.254	312.14	384.177	401.196
Q9A0D3	Putative capsular polysaccharide biosynthesis protein OS=Streptococcus pyogenes serotype M1 GN=SPy_0824 PE=4 SV=1	107.645	117.734	177.865	140.353	186.036	192.874	122.347	111.288	128.193
Q9A0B9	Uncharacterized protein OS=Streptococcus pyogenes serotype M1 GN=SPy_0844 PE=4 SV=1	471.989	536.858	558.064	740.888	706.476	569.853	405.186	389.491	553.627
Q9A054	Putative single-strand DNA-specific exonuclease OS=Streptococcus pyogenes serotype M1 GN=recJ PE=4 SV=1	296.82	266.546	339.275	408.639	365.798	387.144	258.513	256.396	261.508
Q9A1Z1	Amidophosphoribosyltransferase OS=Streptococcus pyogenes serotype M1 GN=purF PE=3 SV=1	148.685	144.19	99.7059	149.196	194.465	160.349	126.03	142.153	101.572
Q9A0I1	Phenylalanine--tRNA ligase alpha subunit OS=Streptococcus pyogenes serotype M1 GN=pheS PE=3 SV=2	600.787	703.588	806.821	1085.47	652.295	972.569	719.779	571.17	613.358
P66619	30S ribosomal protein S7 OS=Streptococcus pyogenes serotype M1 GN=rpsG PE=3 SV=1	1150.99	1527.23	1216.74	1845.22	1565.78	1587.24	882.708	1052.92	1171.05
Q9A1W4	50S ribosomal protein L14 OS=Streptococcus pyogenes serotype M1 GN=rplN PE=3 SV=1	697.241	1057.01	769.966	973.913	1374.32	889.742	572.199	745.666	711.161
P65994	Recombination protein RecR OS=Streptococcus pyogenes serotype M1 GN=recR PE=3 SV=1	213.331	228.767	194.404	234.592	285.66	295.783	186.98	211.488	190.532
Q99Z28	Putative dihydroorotate dehydrogenase A (fumarate) OS=Streptococcus pyogenes serotype M1 GN=pyrD PE=3 SV=1	411.167	431.446	390.51	467.151	491.766	621.867	433.094	450.53	568.976
Q9A0F4	Peptidase T OS=Streptococcus pyogenes serotype M1 GN=pepT PE=3 SV=1	974.925	1377.83	1285.94	1552.03	1560.49	1546.25	1070.75	1372.34	1425.62
P67372	DegV domain-containing protein SPy_1493/M5005_Spy1226 OS=Streptococcus pyogenes serotype M1 GN=SPy_1493 PE=1 SV=1	165.619	302.72	192.538	364.283	244.307	236.877	137.167	240.542	254.728
Q9A0J4	Uncharacterized protein OS=Streptococcus pyogenes serotype M1 GN=SPy_0752 PE=4 SV=1	469.577	513.294	595.091	759.811	670.161	588.151	432.595	423.388	522.674
Q99YG9	Putative PTS system, enzyme IIB component OS=Streptococcus pyogenes serotype M1 GN=SPy_1710 PE=4 SV=1	143.435	122.676	75.5217	261.178	103.7	71.4353	134.691	106.403	63.5899
Q99Y07	50S ribosomal protein L13 OS=Streptococcus pyogenes serotype M1 GN=rplM PE=3 SV=1	699.014	1050.71	823.009	1202.56	995.753	1080.85	727.25	701.241	582.788
Q9A1B7	Glutamate racemase OS=Streptococcus pyogenes serotype M1 GN=murI PE=1 SV=1	195.627	220.742	223.3	282.33	242.859	289.173	198.751	224.331	222.976
Q99YJ7	Glutamate 5-kinase OS=Streptococcus pyogenes serotype M1 GN=proB PE=3 SV=1	117.244	160.809	139.623	199.56	151.74	178.905	118.263	127.795	126.482
Q9A0I7	ATP synthase subunit beta OS=Streptococcus pyogenes serotype M1 GN=atpD PE=3 SV=1	1313.22	1760.77	1776.26	2903.25	1669.6	1583.99	1387.38	1332.13	1493.06
Q9A0L7	Putative tagatose-6-phosphate aldose/ketose isomerase OS=Streptococcus pyogenes serotype M1 GN=agaS PE=4 SV=1	337.132	536.033	459.117	836.569	465.113	389.276	378.134	422.186	459.1
P67253	UPF0122 protein SPy_1201/M5005_Spy0916 OS=Streptococcus pyogenes serotype M1 GN=SPy_1201 PE=1 SV=1	32.3414	31.0394	20.8364	28.7098	44.6401	33.4606	26.2797	38.1269	28.6931
Q9A034	Uncharacterized protein OS=Streptococcus pyogenes serotype M1 GN=SPy_0948 PE=4 SV=1	216.023	297.534	326.543	420.184	209.924	434.422	192.506	250.929	339.163
Q99YM2	Putative acetyl-CoA:acetyltransferase OS=Streptococcus pyogenes serotype M1 GN=atoB PE=3 SV=1	270.588	354.659	389.05	471.541	392.177	421.059	283.633	309.284	341.82
Q9A118	Catabolite control protein A OS=Streptococcus pyogenes serotype M1 GN=ccpA PE=4 SV=2	1202.23	1880.52	1764.29	2841.74	1373.9	1917.99	1204.28	1546.49	1666.03
Q99ZG8	Putative response regulator OS=Streptococcus pyogenes serotype M1 GN=SPy_1237 PE=4 SV=1	245.94	361.879	349.512	588.333	311.187	310.147	249.602	226.77	253.5
Q99XI6	Putative L-serine dehydratase beta subunit OS=Streptococcus pyogenes serotype M1 GN=sdhB PE=4 SV=1	317.735	507.507	534.112	633.429	463.513	619.795	261.42	365.58	370.177
Q9A066	Putative ribosomal protein S1-like DNA-binding protein OS=Streptococcus pyogenes serotype M1 GN=SPy_0913 PE=4 SV=1	3400.63	4010.97	3603.35	3655.78	4991.07	5263.15	2773.36	3028.97	3052.01
Q9A165	Uncharacterized protein OS=Streptococcus pyogenes serotype M1 GN=SPy_0441 PE=4 SV=1	333.519	364.58	314.922	587.497	368.53	320.648	309.795	381.633	321.636
Q9A0D6	50S ribosomal protein L21 OS=Streptococcus pyogenes serotype M1 GN=rplU PE=3 SV=1	801.833	1204.76	815.146	1166.21	1164.99	1219.66	622.048	724.285	768.228
Q99Y90	Invertase OS=Streptococcus pyogenes serotype M1 GN=scrB PE=3 SV=1	468.689	409.958	364.39	526.183	450.998	581.559	458.439	364.247	350.388
Q9A1Y7	Phosphoribosylamine--glycine ligase OS=Streptococcus pyogenes serotype M1 GN=purD PE=3 SV=1	437.881	389.427	315.012	433.944	555.66	442.136	341.697	371.114	356.28
Q9A0V4	Cys-tRNA(Pro)/Cys-tRNA(Cys) deacylase OS=Streptococcus pyogenes serotype M1 GN=SPy_0599 PE=3 SV=1	288.999	527.709	478.077	382.632	547.288	692.839	389.293	673.895	865.375
P0C0E8	Energy-coupling factor transporter ATP-binding protein EcfA1 OS=Streptococcus pyogenes serotype M1 GN=ecfA1 PE=3 SV=1	45.8119	53.491	38.982	49.9083	52.6837	70.3368	53.4822	62.7381	33.563
Q99YV0	Uncharacterized protein OS=Streptococcus pyogenes serotype M1 GN=SPy_1528 PE=4 SV=1	113.795	102.188	112.102	123.005	144.46	142.785	201.474	132.332	122.157
Q7DAM8	ABC transporter (ATP-binding protein) OS=Streptococcus pyogenes serotype M1 GN=mtsB PE=4 SV=1	121.011	115.243	151.932	168.663	169.863	146.718	225.685	168.718	206.459
Q99Z57	Alanine--tRNA ligase OS=Streptococcus pyogenes serotype M1 GN=alaS PE=3 SV=1	1197.15	1305.47	1392.9	1714.33	1440.36	1714.73	940.658	1104.41	1269.11
Q99YD5	Malonyl CoA-acyl carrier protein transacylase OS=Streptococcus pyogenes serotype M1 GN=fabD PE=3 SV=1	1276.78	1372.44	1317.32	1814.46	1447.54	1675.93	1192.81	1340.27	1363.2
Q9A1P0	Leucine--tRNA ligase OS=Streptococcus pyogenes serotype M1 GN=leuS PE=3 SV=1	1603.03	2075.11	1806.32	2496.24	1978.25	2348.76	1649.55	1724.83	2121.29
Q9A1I3	Uncharacterized protein OS=Streptococcus pyogenes serotype M1 GN=SPy_0259 PE=4 SV=1	216.088	211.777	197.282	319.98	221.853	234.809	213.016	185.868	181.709
Q9A0U9	Glutathione peroxidase OS=Streptococcus pyogenes serotype M1 GN=bsaA PE=3 SV=1	407.015	483.065	480.837	556.975	543.768	602.347	394.989	553.357	596.012
Q99Y88	Transcription antitermination protein NusB OS=Streptococcus pyogenes serotype M1 GN=nusB PE=3 SV=2	294.255	271.743	370.828	460.918	312.029	390.018	268.522	272.052	419.998
Q99ZR1	Putative iron-sulfur cofactor synthesis protein OS=Streptococcus pyogenes serotype M1 GN=SPy_1122 PE=3 SV=1	75.6685	90.4748	107.545	102.899	97.687	138.727	73.7308	103.241	112.546
Q99YP2	Regulatory protein RecX OS=Streptococcus pyogenes serotype M1 GN=recX PE=3 SV=1	265.677	405.303	436.648	408.847	391.136	571.508	252.95	374.056	710.759
Q9A0W2	Uncharacterized protein OS=Streptococcus pyogenes serotype M1 GN=SPy_0588 PE=4 SV=1	424.837	554.973	518.009	633.961	580.851	638.981	368.309	503.079	487.98
Q9A048	Putative oxidoreductase OS=Streptococcus pyogenes serotype M1 GN=SPy_0932 PE=4 SV=2	166.74	171.169	224.836	234.364	201.14	260.875	151.707	182.528	221.904
P68999	tRNA-specific adenosine deaminase OS=Streptococcus pyogenes serotype M1 GN=tadA PE=3 SV=1	90.336	198.556	141.152	153.402	160.876	217.692	109.508	199.418	120.337
Q99Y75	Thioredoxin OS=Streptococcus pyogenes serotype M1 GN=trx PE=3 SV=1	471.76	595.441	562.38	576.569	829.895	608.357	594.824	793.308	626.478
Q9A0S2	Uncharacterized protein OS=Streptococcus pyogenes serotype M1 GN=SPy_0646 PE=4 SV=1	182.268	167.946	176.943	208.614	253.38	189.331	221.234	212.764	200.996
Q99Z73	Uncharacterized protein OS=Streptococcus pyogenes serotype M1 GN=SPy_1365 PE=4 SV=1	515.847	535.567	517.997	691.253	633.775	613.472	472.555	603.277	816.217
Q99Z30	Putative transcriptional regulator OS=Streptococcus pyogenes serotype M1 GN=SPy_1427 PE=4 SV=1	163.777	210.399	242.009	286.641	239.771	234.016	138.582	176.507	177.758
Q99ZE8	Putative transcriptional regulator OS=Streptococcus pyogenes serotype M1 GN=SPy_1259 PE=4 SV=1	397.377	500.128	495.449	631.391	606.175	480.583	384.412	448.734	372.511
Q99YJ8	Gamma-glutamyl phosphate reductase OS=Streptococcus pyogenes serotype M1 GN=proA PE=3 SV=1	244.654	257.804	279.612	320.272	291.561	351.294	273.155	227.367	202.691
Q9A0B5	Ferredoxin--NADP reductase OS=Streptococcus pyogenes serotype M1 GN=SPy_0850 PE=3 SV=1	118.96	104.379	133.22	124.518	166.898	147.224	102.96	89.4968	127.352
Q99ZX5	Dihydrolipoyl dehydrogenase OS=Streptococcus pyogenes serotype M1 GN=acoL PE=3 SV=1	3539.1	4128.92	3950.44	5201.74	4390.23	4662.39	3196.81	2871.75	3164.95
Q99XI2	Energy-coupling factor transporter ATP-binding protein EcfA2 OS=Streptococcus pyogenes serotype M1 GN=ecfA2 PE=3 SV=1	435.515	329.529	613.932	517.803	572.624	600.838	444.298	334.895	442.728
P69887	Triosephosphate isomerase OS=Streptococcus pyogenes serotype M1 GN=tpiA PE=3 SV=2	3712.45	6993.67	4350.49	7856.25	5250.58	5356.55	3970.98	6223.14	7772.9
Q99YE3	Uncharacterized protein OS=Streptococcus pyogenes serotype M1 GN=SPy_1741 PE=4 SV=1	68.1632	79.859	82.3748	104.247	84.1308	93.9678	84.2853	90.4801	72.4464
P60199	Ribonuclease Z OS=Streptococcus pyogenes serotype M1 GN=rnz PE=3 SV=1	1548.96	1386.03	1473.04	2047.54	1562.38	1785.64	1030.86	1083.89	1097.63
Q9A1K0	Carbonic anhydrase OS=Streptococcus pyogenes serotype M1 GN=SPy_0237 PE=3 SV=1	439.842	319.193	271.943	452.28	385.864	419.83	375.878	355.707	362.062
Q99XK5	Putative cadmium efflux system accessory OS=Streptococcus pyogenes serotype M1 GN=cadC PE=4 SV=1	41.6003	33.2066	45.4119	41.8265	60.9435	43.4534	40.6698	46.7621	35.3651
Q99ZX2	Uncharacterized protein OS=Streptococcus pyogenes serotype M1 GN=SPy_1034 PE=4 SV=1	365.818	383.658	309.387	449.325	448.338	388.121	308.746	313.501	351.857
Q9A079	Putative transcriptional regulator OS=Streptococcus pyogenes serotype M1 GN=cpsY PE=4 SV=1	303.273	346.909	293.016	431.655	365.167	348.304	316.886	354.921	305.544
Q9A1M3	Uncharacterized protein OS=Streptococcus pyogenes serotype M1 GN=SPy_0190 PE=4 SV=1	440.395	383.424	471.166	441.521	539.417	590.281	490.765	372.597	377.261
Q99XV5	UPF0337 protein SPy_2005/M5005_Spy1709 OS=Streptococcus pyogenes serotype M1 GN=SPy_2005 PE=3 SV=1	227.632	221.811	510.312	699.726	120.683	343.257	637.709	438.399	625.789
Q99YW7	Uncharacterized protein OS=Streptococcus pyogenes serotype M1 GN=SPy_1508 PE=4 SV=1	337.846	337.904	294.026	429.222	282.87	459.583	356.32	326.727	273.691
Q99YJ6	Uncharacterized protein OS=Streptococcus pyogenes serotype M1 GN=SPy_1673 PE=4 SV=1	14.7317	13.3143	16.0903	18.7085	13.4875	21.103	27.9592	15.6994	27.9533
Q99Y59	Putative transcriptional regulatory protein OS=Streptococcus pyogenes serotype M1 GN=SPy_1857 PE=4 SV=1	64.6815	42.7207	54.6775	60.7865	79.9475	54.3585	48.195	38.7686	55.3586
Q9A0I9	ATP synthase subunit alpha OS=Streptococcus pyogenes serotype M1 GN=atpA PE=3 SV=1	1163.82	1527.5	1361.65	2064.37	1457.03	1355.33	1349.58	1132.87	1027.89
Q9A0F2	Ferredoxin OS=Streptococcus pyogenes serotype M1 GN=SPy_0801 PE=4 SV=1	36.6793	30.452	26.5697	46.0675	35.4551	31.218	166.472	275.428	190.125
Q9A1P8	Adenylosuccinate synthetase OS=Streptococcus pyogenes serotype M1 GN=purA PE=3 SV=1	1362.49	1434.75	1356.72	1765.24	1427.88	1797.64	1456.43	1761.09	1614.93
Q9A1H4	Putative purine operon repressor OS=Streptococcus pyogenes serotype M1 GN=purR PE=4 SV=1	603.546	696.222	692.193	769.383	870.336	753.039	562.587	646.908	583.781
Q99XH2	ABC transporter, ATP-binding protein OS=Streptococcus pyogenes serotype M1 GN=SPy_2210 PE=4 SV=1	2341.79	2412.03	2326.26	2700.35	2671.51	3130.2	2063.44	2182.4	2122.61
Q99ZB0	Putative esterase OS=Streptococcus pyogenes serotype M1 GN=SPy_1308 PE=4 SV=1	111.484	124.385	128.871	140.566	142.46	154.641	167.376	159.399	126.355
Q9A1P9	Uncharacterized protein OS=Streptococcus pyogenes serotype M1 GN=SPy_0159 PE=4 SV=1	136.752	143.767	101.267	105.048	170.466	181.953	209.873	141.344	103.303
Q9A0J0	ATP synthase subunit delta OS=Streptococcus pyogenes serotype M1 GN=atpH PE=3 SV=1	118.185	193.043	191.879	264.195	199.737	138.225	132.183	134.21	121.876
P65938	Uridylate kinase OS=Streptococcus pyogenes serotype M1 GN=pyrH PE=1 SV=1	733.13	827.725	789.644	970.077	853.922	981.751	634.216	765.275	774.915
Q9A1V4	Protein translocase subunit SecY OS=Streptococcus pyogenes serotype M1 GN=secY PE=3 SV=1	114.245	105.08	130.38	130.336	140.431	146.663	210.07	102.36	116.909
Q9A0X4	Beta-glucoside permease IIABC component OS=Streptococcus pyogenes serotype M1 GN=SPy_0572 PE=4 SV=1	59.0582	18.5013	32.2375	40.7487	28.2707	61.9907	59.942	31.9897	40.527
Q9A0D9	Putative iron-sulfur cofactor synthesis protein OS=Streptococcus pyogenes serotype M1 GN=SPy_0816 PE=3 SV=2	609.776	712.732	577.079	786.104	699.041	780.986	619.004	705.588	511.888
Q99XY0	Uncharacterized protein OS=Streptococcus pyogenes serotype M1 GN=SPy_1968 PE=4 SV=2	33.5964	22.3455	21.7081	28.0447	31.9718	32.4753	40.658	27.265	31.0616
Q9A1Y1	Holliday junction ATP-dependent DNA helicase RuvB OS=Streptococcus pyogenes serotype M1 GN=ruvB PE=3 SV=1	83.1373	57.5353	72.5439	74.2521	73.8869	105.028	96.8848	70.6826	67.7568
Q99ZR0	Putative ribose-phosphate pyrophosphokinase 2 OS=Streptococcus pyogenes serotype M1 GN=prs2 PE=3 SV=1	480.729	579.776	520.222	871.804	508.641	493.984	338.392	378.204	512.074
Q99XQ3	Putative transcriptional regulator (GntR family) OS=Streptococcus pyogenes serotype M1 GN=SPy_2099 PE=4 SV=1	152.979	168.018	161.388	213.967	159.025	198.936	143.949	143.918	135.956
P64064	GTPase Der OS=Streptococcus pyogenes serotype M1 GN=der PE=3 SV=1	397.294	501.088	482.365	507.123	495.268	633.225	399.597	379.532	409.636
P66097	50S ribosomal protein L1 OS=Streptococcus pyogenes serotype M1 GN=rplA PE=3 SV=1	4073.46	4576.89	4083.76	4954.59	4820.13	5300.27	3598.23	3497.76	3806.81
Q9A1X2	50S ribosomal protein L23 OS=Streptococcus pyogenes serotype M1 GN=rplW PE=3 SV=1	1124.43	1541.61	1243.37	1360.67	1674.48	1570.15	1027.94	1097.51	1153.39
P66583	30S ribosomal protein S5 OS=Streptococcus pyogenes serotype M1 GN=rpsE PE=3 SV=1	1216.01	1565.21	1555.38	1894.56	1468.78	1744.33	1142.01	1091.99	1301.42
Q9A0H3	ATP-dependent helicase/nuclease subunit A OS=Streptococcus pyogenes serotype M1 GN=addA PE=3 SV=2	282.665	251.962	241.805	360.882	272.902	280.697	213.001	241.203	221.107
Q99YN3	Putative two-component response regulator OS=Streptococcus pyogenes serotype M1 GN=SPy_1621 PE=4 SV=1	387.833	456.303	464.487	579.694	473.563	487.593	341.525	396.466	498.033
Q9A0S3	Cell division protein FtsX OS=Streptococcus pyogenes serotype M1 GN=ftsX PE=3 SV=1	126.619	85.386	63.1889	115	102.305	106.46	192.019	156.82	112.929
Q9A0I8	ATP synthase gamma chain OS=Streptococcus pyogenes serotype M1 GN=atpG PE=3 SV=1	242.588	404.362	270.05	564.651	282.63	230.956	239.849	234.795	258.471
Q99ZZ0	Putative 7,8-dihydro-8-oxoguanine-triphosphatase OS=Streptococcus pyogenes serotype M1 GN=mutX PE=4 SV=1	45.449	64.6313	28.2549	86.7896	29.0161	46.3888	42.5735	54.0887	35.057
Q99Y35	Putative alkaline-shock protein OS=Streptococcus pyogenes serotype M1 GN=asp PE=4 SV=1	81.6696	65.6797	107.122	69.8777	146.195	81.8539	78.2001	59.2032	86.0204
Q99ZD1	Pyruvate kinase OS=Streptococcus pyogenes serotype M1 GN=pyk PE=3 SV=1	3758.8	5576.27	4383.4	5285.08	5589.44	5139.82	3967.13	4882.05	4367.86
Q99ZW4	Uncharacterized protein OS=Streptococcus pyogenes serotype M1 GN=SPy_1043 PE=1 SV=1	442.808	570.782	531.407	655.809	537.049	605.532	490.815	602.484	628.573
Q99YK5	Putative amino acid ABC transport system (ATP-binding protein) OS=Streptococcus pyogenes serotype M1 GN=SPy_1657 PE=4 SV=1	309.913	307.712	296.03	306.491	388.706	362.101	311.825	344.635	326.045
Q9A1Q5	Putative V-type Na+-ATPase subunit E OS=Streptococcus pyogenes serotype M1 GN=ntpE PE=4 SV=1	21.8911	23.2947	30.2012	28.0796	27.0423	31.9803	24.04	22.6206	13.79
Q9A1K6	Uncharacterized protein OS=Streptococcus pyogenes serotype M1 GN=SPy_0228 PE=4 SV=2	175.219	193.295	199.061	267.865	211.804	175.889	130.896	136.609	179.548
Q9A0H4	ATP-dependent helicase/deoxyribonuclease subunit B OS=Streptococcus pyogenes serotype M1 GN=rexB PE=3 SV=1	313.533	353.897	364.815	480.599	350.808	359.429	350.652	267.452	303.657
Q99Y86	Putative late competence protein required for DNA binding OS=Streptococcus pyogenes serotype M1 GN=comEB PE=4 SV=1	169.539	275.826	131.386	232.178	223.076	208.87	177.74	233.957	183.919
Q99XJ2	Uncharacterized protein OS=Streptococcus pyogenes serotype M1 GN=SPy_2181 PE=4 SV=1	129.713	105.234	106.486	110.635	161.033	121.352	158.47	120.211	57.3627
Q99Z81	Methionine aminopeptidase OS=Streptococcus pyogenes serotype M1 GN=map PE=3 SV=1	2184.46	2890.43	2726.85	3100.67	3001.07	2869.43	2223.34	2960.71	2645.58
Q99ZC2	4-alpha-glucanotransferase OS=Streptococcus pyogenes serotype M1 GN=malM PE=3 SV=1	115.499	106.003	126.2	152.27	98.7432	147.819	143.565	102.772	127.384
Q99YL0	Putative cysteine aminopeptidase C OS=Streptococcus pyogenes serotype M1 GN=pepC PE=4 SV=1	2096.41	3031.75	2727.55	4056.17	2219.83	2726.36	1837.93	2263.82	2338.2
Q9A121	Putative lactoylglutathione lyase OS=Streptococcus pyogenes serotype M1 GN=gloA PE=4 SV=1	270.637	268.317	320.241	337.297	376.917	268.736	229.668	290.637	318.796
Q99YB3	Putative L-asparaginase OS=Streptococcus pyogenes serotype M1 GN=asnB PE=4 SV=1	301.969	313.628	494.093	362.251	449.956	457.301	403.526	306.382	363.131
P67188	Probable transcriptional regulatory protein SPy_0316/M5005_Spy0269 OS=Streptococcus pyogenes serotype M1 GN=SPy_0316 PE=3 SV=1	794.556	1077.61	778.61	1244.29	806.492	980.561	559.836	847.363	977.98
Q9A0G5	Uncharacterized protein OS=Streptococcus pyogenes serotype M1 GN=rgpAc PE=4 SV=1	255.966	223.467	198.061	239.852	265.769	268.018	304.828	228.21	218.936
Q99ZF2	Uncharacterized protein OS=Streptococcus pyogenes serotype M1 GN=SPy_1254 PE=4 SV=1	241.993	245.122	308.212	271.514	328.912	306.475	176.853	266.072	293.318
Q99ZX1	Putative UDP-N-acetylmuramyl tripeptide synthetase OS=Streptococcus pyogenes serotype M1 GN=SPy_1035 PE=4 SV=1	144.915	115.636	136.386	163.846	144.533	144.198	139.181	103.667	127.727
Q9A091	Putative dihydrofolate reductase OS=Streptococcus pyogenes serotype M1 GN=dyr PE=3 SV=1	212.969	224.091	296.413	291.354	293.528	249.94	298.774	352.934	288.545
Q99XH7	Uncharacterized protein OS=Streptococcus pyogenes serotype M1 GN=SPy_2199 PE=4 SV=2	453.336	486.579	500.182	697.475	391.308	550.178	300.219	360.893	466.887
Q9A206	Peptidyl-tRNA hydrolase OS=Streptococcus pyogenes serotype M1 GN=pth PE=3 SV=1	388.257	549.103	489.967	523.571	466.432	624.656	316.725	365.08	401.532
Q9A117	Putative sugar transferase OS=Streptococcus pyogenes serotype M1 GN=SPy_0515 PE=4 SV=1	381.955	299.623	425.853	407.906	396.851	445.306	474.543	399.902	421.719
Q99XS8	Putative transcriptional regulator OS=Streptococcus pyogenes serotype M1 GN=SPy_2054 PE=4 SV=1	102.116	91.0757	116.772	95.3315	155.306	98.6595	96.1251	98.5728	116.009
Q9A0H7	Uncharacterized protein OS=Streptococcus pyogenes serotype M1 GN=SPy_0772 PE=4 SV=1	402.12	372.643	212.611	374.596	370.863	366.854	417.964	458.046	277.286
Q99YF9	Uncharacterized protein OS=Streptococcus pyogenes serotype M1 GN=SPy_1723 PE=4 SV=1	443.841	462.659	326.516	477.136	457.546	452.642	293.22	423.118	486.212
Q99YT4	Uncharacterized protein OS=Streptococcus pyogenes serotype M1 GN=SPy_1551 PE=4 SV=2	314.622	356.366	274.328	495.613	265.872	295.223	283.39	393.449	393.019
Q9A0A0	Putative two-component response regulator OS=Streptococcus pyogenes serotype M1 GN=SPy_0874 PE=4 SV=1	90.5058	90.809	88.5246	102.082	85.134	114.302	59.6871	83.0347	132.632
Q9A052	Uncharacterized protein OS=Streptococcus pyogenes serotype M1 GN=SPy_0928 PE=4 SV=1	331.436	297.43	348.443	397.094	309.842	382.832	275.443	278.111	281.677
Q9A0R6	Putative sporulation transcription regulator WhiA OS=Streptococcus pyogenes serotype M1 GN=whiA PE=3 SV=1	192.404	197.553	184.484	186.686	193.485	258.648	199.868	202.916	228.813
Q9A0B1	Tagatose-6-phosphate kinase OS=Streptococcus pyogenes serotype M1 GN=fruB PE=3 SV=1	552.001	807.905	559.466	712.431	712.004	708.817	601.885	716.851	740.432
P66697	Ribose-5-phosphate isomerase A OS=Streptococcus pyogenes serotype M1 GN=rpiA PE=3 SV=1	477.221	576.167	590.122	519.77	505.136	798.272	574.451	695.28	829.369
Q9A182	Putative 3'-exo-deoxyribonuclease OS=Streptococcus pyogenes serotype M1 GN=exoA PE=4 SV=1	378.493	331.789	296.638	313.954	334.301	468.159	293.617	349.664	316.938
Q9A1R1	Uncharacterized protein OS=Streptococcus pyogenes serotype M1 GN=SPy_0144 PE=4 SV=1	105.153	79.5832	103.223	111.7	107.504	100.046	57.6498	80.6726	95.722
Q9A183	Putative arsenate reductase OS=Streptococcus pyogenes serotype M1 GN=SPy_0410 PE=3 SV=1	291.45	383.874	430.999	364.051	429.671	429.928	355.517	434.533	493.952
Q9A100	Uncharacterized protein OS=Streptococcus pyogenes serotype M1 GN=SPy_0536 PE=4 SV=1	87.561	132.33	97.6521	139.036	99.5473	112.515	91.8459	117.426	86.6568
Q9A0U0	Uncharacterized protein OS=Streptococcus pyogenes serotype M1 GN=SPy_0622 PE=4 SV=1	37.9006	30.0468	36.1891	41.4845	30.8838	42.7197	24.9898	31.9048	26.2385
Q99XH4	Tryptophan--tRNA ligase OS=Streptococcus pyogenes serotype M1 GN=trpS PE=3 SV=1	784.774	580.227	610.721	524.977	865.276	787.529	711.939	614.475	524.711
P0A2V6	Oligopeptide transport ATP-binding protein OppF OS=Streptococcus pyogenes serotype M1 GN=oppF PE=3 SV=1	119.66	172.707	161.765	146.818	156.482	196.914	175.133	194.741	154.528
Q99ZK2	Putative repressor protein OS=Streptococcus pyogenes serotype M1 GN=SPy_1198 PE=4 SV=1	7.41943	5.59789	12.1791	6.24647	11.202	10.2527	10.2363	11.4798	6.49925
Q99YR1	Uncharacterized protein OS=Streptococcus pyogenes serotype M1 GN=SPy_1581 PE=1 SV=1	331.522	265.047	278.373	262.73	414.855	283.714	365.175	311.22	242.538
P67113	Nucleotide-binding protein SPy_0652/M5005_Spy0539 OS=Streptococcus pyogenes serotype M1 GN=SPy_0652 PE=3 SV=1	286.949	294.861	397.979	348.417	311.78	414.863	276.013	249.105	284.104
Q99ZG0	Putative nucleolar protein OS=Streptococcus pyogenes serotype M1 GN=SPy_1246 PE=3 SV=1	158.819	142.428	126.083	140.543	175.231	152.872	116.051	139.493	125.414
Q99YL3	UPF0398 protein SPy_1647/M5005_Spy1353 OS=Streptococcus pyogenes serotype M1 GN=SPy_1647 PE=3 SV=1	53.0863	59.3359	59.9056	70.954	53.7969	63.792	63.6247	57.9574	40.5763
Q9A0K9	Septation ring formation regulator EzrA OS=Streptococcus pyogenes serotype M1 GN=ezrA PE=3 SV=1	212.253	200.478	249.829	222.078	222.64	279.759	329.922	206.461	164.557
Q9A0G0	Uncharacterized protein OS=Streptococcus pyogenes serotype M1 GN=rgpFc PE=4 SV=1	145.338	87.7259	185.02	116.256	159.847	179.971	180.057	113.433	174.628
Q99YU5	Probable dual-specificity RNA methyltransferase RlmN OS=Streptococcus pyogenes serotype M1 GN=rlmN PE=3 SV=1	323.841	290.795	358.643	345.426	315.197	400.489	284.361	232.027	301.257
P0C095	Protein RecA OS=Streptococcus pyogenes serotype M1 GN=recA PE=3 SV=1	2031.37	1771.57	1895.5	2151.93	1939.94	2117.3	1638.84	1586.73	1739.2
Q99YI3	Glycine--tRNA ligase alpha subunit OS=Streptococcus pyogenes serotype M1 GN=glyQ PE=3 SV=1	994.514	978.837	956.743	1193.95	937.175	1061.51	736.712	688.446	802.223
P66648	30S ribosomal protein S9 OS=Streptococcus pyogenes serotype M1 GN=rpsI PE=3 SV=1	390.584	428.778	629.341	374.722	594.55	600.675	465.78	495.307	438.664
Q9A1P1	Putative cystathionine beta-lyase OS=Streptococcus pyogenes serotype M1 GN=metB PE=3 SV=1	30.7801	49.7114	38.0682	49.2082	47.9876	31.2399	24.3816	26.9201	29.353
P66157	50S ribosomal protein L28 OS=Streptococcus pyogenes serotype M1 GN=rpmB PE=3 SV=1	129.125	141.926	122.067	132.151	141.692	151.306	134.609	123.429	101.775
P0C0I1	Superoxide dismutase [Mn] OS=Streptococcus pyogenes serotype M1 GN=sodA PE=3 SV=2	734.223	640.686	558.829	617.123	771.609	699.133	710.029	760.534	614.51
Q9A0T9	Putative calcium-transporting ATPase OS=Streptococcus pyogenes serotype M1 GN=pacL PE=4 SV=1	1042.16	680.831	815.11	749.815	1090.77	896.782	1350.3	1039.46	1167.5
Q9A1K4	Putative ABC transporter (ATP-binding protein) OS=Streptococcus pyogenes serotype M1 GN=SPy_0230 PE=4 SV=1	178.625	151.419	154.236	142.006	192.016	188.186	236.958	213.228	160.086
Q99XH9	Uncharacterized protein OS=Streptococcus pyogenes serotype M1 GN=SPy_2197 PE=4 SV=1	2216.11	1748.37	1895.42	2025.12	1944.62	2339.63	1771.34	2032.16	2094.15
Q99YM7	Methionyl-tRNA formyltransferase OS=Streptococcus pyogenes serotype M1 GN=fmt PE=3 SV=1	830.979	830.769	1034.07	885.974	978.001	1033.56	828.345	750.994	830.589
P0C0G1	Dihydropteroate synthase OS=Streptococcus pyogenes serotype M1 GN=folP PE=3 SV=1	1057.61	1299.22	1441.4	1346.8	1243.16	1486.88	1070.03	1445.92	1577.11
Q9A1F0	Ribosomal silencing factor RsfS OS=Streptococcus pyogenes serotype M1 GN=rsfS PE=3 SV=1	86.8774	127.71	74.527	90.3802	111.297	108.055	73.7458	81.0469	47.4753
Q9A1Y0	Uncharacterized protein OS=Streptococcus pyogenes serotype M1 GN=SPy_0039 PE=1 SV=1	52.1364	47.7208	48.9366	44.4943	49.4948	64.9362	36.7775	54.9353	62.0278
Q99ZV3	Putative phosphotransferase system (PTS), enzyme II component B OS=Streptococcus pyogenes serotype M1 GN=SPy_1058 PE=4 SV=1	1027.55	1280.22	1082.15	1680.63	1135.53	801.416	998.673	918.279	954.644
Q99ZE3	Uncharacterized protein OS=Streptococcus pyogenes serotype M1 GN=SPy_1264 PE=4 SV=1	407.521	209.42	242.938	369.064	268.27	278.965	534.423	230.096	337.828
Q9A1G5	Probable ABC transporter ATP-binding protein SPy_0285/M5005_Spy0242 OS=Streptococcus pyogenes serotype M1 GN=SPy_0285 PE=3 SV=1	636.695	594.443	471.018	691.707	549.497	565.206	500.221	642.008	620.401
Q9A1H9	Small ribosomal subunit biogenesis GTPase RsgA OS=Streptococcus pyogenes serotype M1 GN=rsgA PE=3 SV=1	219.585	152.887	178.963	168.624	150.143	266.349	164.354	168.56	186.77
Q9A0A3	Peptide deformylase OS=Streptococcus pyogenes serotype M1 GN=fms PE=3 SV=1	548.935	595.513	679.075	672.939	624.341	637.425	676.204	551.265	583.167
Q9A0E4	Chorismate synthase OS=Streptococcus pyogenes serotype M1 GN=aroC PE=3 SV=1	153.527	130.166	164.688	144.977	149.322	181.212	167.153	129.418	146.855
Q99XW9	Ribosomal RNA small subunit methyltransferase E OS=Streptococcus pyogenes serotype M1 GN=SPy_1987 PE=3 SV=1	133.196	109.35	104.929	120.359	97.9142	149.529	97.0022	94.9632	119.145
Q99Y85	Putative aminopeptidase P XAA-pro aminopeptidase OS=Streptococcus pyogenes serotype M1 GN=pepP PE=3 SV=1	558.292	681.606	507.791	755.454	554.778	536.865	486.263	627.623	573.334
P66768	Uncharacterized protein SPy_0538/M5005_Spy0445 OS=Streptococcus pyogenes serotype M1 GN=metK1 PE=3 SV=1	48.7141	41.4318	80.3558	51.9093	57.9914	70.2299	60.4346	36.3835	56.4511
Q99ZJ9	Putative transcription regulator, GntR family OS=Streptococcus pyogenes serotype M1 GN=SPy_1202 PE=4 SV=1	37.1115	39.6934	47.685	41.9816	48.5457	40.8605	37.9254	35.5577	33.2728
Q99XS9	Putative transcriptional regulator OS=Streptococcus pyogenes serotype M1 GN=SPy_2053 PE=4 SV=1	40.8796	34.6912	34.6969	38.039	40.2349	38.0832	46.0549	23.4719	34.3489
Q9A1Y4	Possible abortive infection phage resistance protein OS=Streptococcus pyogenes serotype M1 GN=abiR PE=4 SV=1	78.87	57.9842	89.9327	75.9938	62.9419	98.9529	63.6269	53.1633	67.7492
Q99Y77	Putative A/G-specific adenine glycosylase OS=Streptococcus pyogenes serotype M1 GN=mutY PE=4 SV=1	135.365	108.587	133.077	128.74	122.662	143.888	136.92	118.195	116.5
P67284	Ribonuclease Y OS=Streptococcus pyogenes serotype M1 GN=rny PE=3 SV=1	255.828	146.596	150.906	176.971	198.49	204.254	391.766	166.1	191.243
Q99XI9	Uncharacterized protein OS=Streptococcus pyogenes serotype M1 GN=SPy_2184 PE=4 SV=1	88.2086	102.303	157.606	95.2601	115.855	152.498	164.059	93.1089	125.705
P67023	Glutamate--tRNA ligase OS=Streptococcus pyogenes serotype M1 GN=gltX PE=3 SV=1	1720.58	2051.55	2211.73	1832.85	1839.57	2573.39	1679.72	1960.69	2006.89
Q99XW8	Ribosomal protein L11 methyltransferase OS=Streptococcus pyogenes serotype M1 GN=prmA PE=3 SV=1	271.218	198.286	230.695	200.254	245.736	283.242	247.103	203.924	178.221
Q9A1G4	Uncharacterized protein OS=Streptococcus pyogenes serotype M1 GN=SPy_0287 PE=4 SV=1	209.87	178.97	168.377	171.526	219.18	188.785	191.934	181.754	176.469
Q99ZE4	Uncharacterized protein OS=Streptococcus pyogenes serotype M1 GN=SPy_1263 PE=4 SV=1	49.3145	37.3845	40.492	78.5024	24.1199	29.6434	56.7592	34.1942	42.7689
Q9A1F1	Uncharacterized protein OS=Streptococcus pyogenes serotype M1 GN=SPy_0309 PE=4 SV=1	299.116	306.579	293.762	338.907	265.075	330.674	281.223	376.417	327.583
Q99XI5	Putative L-serine dehydratase alpha subunit OS=Streptococcus pyogenes serotype M1 GN=sdhA PE=4 SV=1	507.138	615.092	730.473	595.057	710.849	618.961	381.51	467.15	560.982
Q99Y83	Putative divalent cation transport protein OS=Streptococcus pyogenes serotype M1 GN=SPy_1827 PE=4 SV=1	170.448	132.779	155.588	150.263	166.143	159.77	220.934	138.517	160.708
Q99YV8	Pyridoxal phosphate homeostasis protein OS=Streptococcus pyogenes serotype M1 GN=SPy_1519 PE=3 SV=1	169.584	138.948	149.181	150.466	163.041	159.801	128.035	119.537	128.49
Q99XH0	Ribosomal RNA large subunit methyltransferase H OS=Streptococcus pyogenes serotype M1 GN=rlmH PE=3 SV=1	401.981	423.658	289.561	371.187	417.82	361.797	235.25	355.553	336.993
Q99YK3	DEAD-box ATP-dependent RNA helicase CshB OS=Streptococcus pyogenes serotype M1 GN=cshB PE=3 SV=1	1125.09	694.383	960.492	820.687	845.264	1199.76	911.747	687.002	796.006
Q7DAL5	DNA polymerase III delta subunit OS=Streptococcus pyogenes serotype M1 GN=holA PE=4 SV=1	154.571	88.3512	170.02	117.211	164.033	144.044	124.804	93.4724	162.017
Q99ZK1	Signal recognition particle protein OS=Streptococcus pyogenes serotype M1 GN=ffh PE=3 SV=2	1626.06	1656.05	1917.09	1676.67	1707.6	1959.96	1337.07	1449.43	1509.37
Q99YK9	NH(3)-dependent NAD(+) synthetase OS=Streptococcus pyogenes serotype M1 GN=nadE PE=3 SV=1	304.167	277.751	278.668	310.438	272.467	301.183	259.668	276.94	315.592
Q99Z29	2,3-bisphosphoglycerate-dependent phosphoglycerate mutase OS=Streptococcus pyogenes serotype M1 GN=gpmA PE=3 SV=2	2667.77	5082.3	3442.36	4079.56	3754.57	3607.14	2447.74	3423.96	4477.44
P65987	DNA repair protein RecO OS=Streptococcus pyogenes serotype M1 GN=recO PE=3 SV=1	72.8183	58.1433	73.6177	55.7961	64.9627	88.3289	77.0674	68.3744	54.0396
Q9A1N2	Putative transcriptional regulator OS=Streptococcus pyogenes serotype M1 GN=SPy_0181 PE=4 SV=1	11.3923	11.727	10.2959	8.95262	10.3782	14.7926	12.4109	7.62307	11.3403
P66496	30S ribosomal protein S19 OS=Streptococcus pyogenes serotype M1 GN=rpsS PE=3 SV=1	2205.8	3326.77	2084.91	2766.24	2181.86	2826.92	1500.93	2474.04	2597.46
Q99ZC9	Putative transcriptional regulator (GntR family) OS=Streptococcus pyogenes serotype M1 GN=SPy_1285 PE=4 SV=1	106.176	140.564	103.37	118.836	149.45	88.8659	131.347	129.886	128.705
Q9A0T0	Sugar-phosphate isomerase OS=Streptococcus pyogenes serotype M1 GN=SPy_0637 PE=4 SV=1	138.757	156.601	139.265	175.696	134.149	130.753	159.511	169.823	210.173
Q99ZH7	Putative sugar ABC transporter (Permease protein) OS=Streptococcus pyogenes serotype M1 GN=SPy_1225 PE=3 SV=1	50.9842	62.3778	53.5369	58.6707	53.6317	56.8291	62.4086	60.7416	54.3386
P67051	Thymidylate synthase OS=Streptococcus pyogenes serotype M1 GN=thyA PE=3 SV=1	53.2672	47.2663	95.5773	63.4261	66.5185	68.4506	68.1476	58.0915	82.0454
P65858	tRNA pseudouridine synthase B OS=Streptococcus pyogenes serotype M1 GN=truB PE=3 SV=1	532.506	503.661	491.413	546.567	482.294	515.498	360.109	413.212	447.415
Q99YP3	Uncharacterized RNA methyltransferase SPy_1606/M5005_Spy1319 OS=Streptococcus pyogenes serotype M1 GN=SPy_1606 PE=3 SV=1	96.321	92.3633	98.6305	93.8987	92.4322	103.372	82.5882	107.142	83.8399
Q9A1C5	Endolytic murein transglycosylase OS=Streptococcus pyogenes serotype M1 GN=mltG PE=3 SV=1	2280.72	1732.84	1864.59	2112.38	1823.47	1988.07	3030.96	2615.62	2414.73
P0C0B9	GTPase Era OS=Streptococcus pyogenes serotype M1 GN=era PE=3 SV=1	700.373	740.14	777.595	824.769	623.699	785.252	715.629	740.001	847.032
Q9A068	Branched-chain-amino-acid aminotransferase OS=Streptococcus pyogenes serotype M1 GN=bcaT PE=3 SV=1	850.092	1092.33	1096.58	1263.59	703.633	1074.14	688.113	1158.09	1595.57
Q99XU3	Putative ABC transporter (ATP-binding protein) OS=Streptococcus pyogenes serotype M1 GN=SPy_2031 PE=4 SV=1	212.585	327.603	290.59	259.311	232.713	339.345	230.532	245.487	249.138
Q9A127	Ribonuclease R OS=Streptococcus pyogenes serotype M1 GN=rnr PE=3 SV=1	533.759	441.703	476.319	449.473	432.792	569.435	356.562	367.93	372.656
P58183	Ribosome maturation factor RimM OS=Streptococcus pyogenes serotype M1 GN=rimM PE=3 SV=1	569.88	744.081	769.392	581.312	618.797	877.795	487.277	639.498	742.508
P66114	50S ribosomal protein L20 OS=Streptococcus pyogenes serotype M1 GN=rplT PE=3 SV=1	470.921	546.549	592.944	637.835	447.63	518.933	377.311	417.425	433.906
Q99ZM8	Uncharacterized protein OS=Streptococcus pyogenes serotype M1 GN=SPy_1160 PE=4 SV=1	92.6951	70.1845	121.525	64.6982	99.8219	118.822	64.5395	112.587	161.25
P65631	Membrane protein insertase YidC 1 OS=Streptococcus pyogenes serotype M1 GN=yidC1 PE=3 SV=1	18.5638	22.1538	19.2546	20.1804	16.9802	22.5659	26.3031	28.5192	22.4818
Q99ZA0	Putative PTS system enzyme II OS=Streptococcus pyogenes serotype M1 GN=SPy_1324 PE=4 SV=1	47.0875	41.0357	33.529	47.3472	41.2492	32.5303	43.3662	51.4166	27.2037
Q99ZW2	CRISPR-associated endonuclease Cas9/Csn1 OS=Streptococcus pyogenes serotype M1 GN=cas9 PE=1 SV=1	451.323	423.05	444.475	440.462	502.601	369.524	389.876	379.475	397.004
P63443	Acyl carrier protein OS=Streptococcus pyogenes serotype M1 GN=acpP PE=3 SV=1	1349.91	3040.58	2162.54	3078.35	1732.42	1701.7	797.775	992.064	1258.63
Q9A047	Glucose-1-phosphate thymidylyltransferase OS=Streptococcus pyogenes serotype M1 GN=cpsFO PE=3 SV=1	1082.62	1495.49	1211.5	1428.6	1001.81	1324.73	930.519	1347.32	1468.47
P67068	UTP--glucose-1-phosphate uridylyltransferase 2 OS=Streptococcus pyogenes serotype M1 GN=hasC2 PE=3 SV=1	849.581	1332.63	1200.3	963.687	1133.97	1247.12	911.689	1242.51	1120.36
Q99ZQ0	Xanthine phosphoribosyltransferase OS=Streptococcus pyogenes serotype M1 GN=xpt PE=3 SV=1	51.1633	44.5865	42.086	42.7505	47.2092	46.256	27.1169	36.1355	53.3926
Q99ZK5	[Citrate [pro-3S]-lyase] ligase OS=Streptococcus pyogenes serotype M1 GN=citC PE=4 SV=1	191.782	353.366	345.576	332.53	216.138	329.879	228.223	424.136	465.572
P63597	Shikimate dehydrogenase (NADP(+)) OS=Streptococcus pyogenes serotype M1 GN=aroE PE=3 SV=1	103.401	90.4436	101.092	85.257	116.649	88.9694	89.0981	111.116	99.3357
Q9A1V0	30S ribosomal protein S11 OS=Streptococcus pyogenes serotype M1 GN=rpsK PE=3 SV=1	924.537	1066.81	848.239	771.088	1056.62	969.359	748.47	758.263	699.047
P0C0C2	GTP cyclohydrolase 1 OS=Streptococcus pyogenes serotype M1 GN=folE PE=3 SV=1	710.47	805.681	828.217	904.504	613.792	787.81	627.543	752.013	807.747
Q99YF2	Uncharacterized protein OS=Streptococcus pyogenes serotype M1 GN=SPy_1731 PE=4 SV=1	70.3206	101.457	103.264	99.2642	59.9287	109.937	86.8214	71.6046	76.997
P0C0F3	DNA polymerase III subunit alpha OS=Streptococcus pyogenes serotype M1 GN=dnaE PE=3 SV=1	395.373	452.574	436.947	433.982	382.068	438.019	342.599	430.254	423.758
Q9A1G2	Iron-sulfur cluster assembly scaffold protein IscU OS=Streptococcus pyogenes serotype M1 GN=iscU PE=1 SV=1	292.605	368.629	222.541	267.582	290.258	303.996	385.378	478.449	249.193
Q9A0U5	Putative peptidoglycan branched peptide synthesis protein, alanine adding enzyme OS=Streptococcus pyogenes serotype M1 GN=murN PE=4 SV=1	225.771	235.175	292.88	178.639	237.773	318.075	324.508	252.998	210.628
Q99Y48	Putative transcriptional regulator (GntR family) OS=Streptococcus pyogenes serotype M1 GN=SPy_1870 PE=4 SV=1	144.546	137.917	224.192	124.921	182.011	185.564	188.656	272.832	426.611
Q99YH9	Uncharacterized protein OS=Streptococcus pyogenes serotype M1 GN=SPy_1695 PE=4 SV=1	49.5238	58.1032	43.4201	48.7305	48.4727	49.134	53.2608	44.0826	39.5779
Q99Y46	tRNA N6-adenosine threonylcarbamoyltransferase OS=Streptococcus pyogenes serotype M1 GN=tsaD PE=3 SV=1	156.526	180.51	178.89	153.774	138.081	207.806	157.41	140.143	187.964
Q99ZU0	tRNA modification GTPase MnmE OS=Streptococcus pyogenes serotype M1 GN=mnmE PE=3 SV=1	114.948	85.2479	109.989	124.179	95.4264	80.7619	112.81	90.089	106.647
Q99ZK8	Putative citrate lyase, beta subunit OS=Streptococcus pyogenes serotype M1 GN=citE PE=3 SV=1	56.5944	47.8004	55.251	49.8879	67.4307	37.2622	52.0525	56.2073	43.0017
Q9A131	Formamidopyrimidine-DNA glycosylase OS=Streptococcus pyogenes serotype M1 GN=mutM PE=3 SV=3	43.367	54.6034	73.7047	59.7584	36.6817	69.6401	54.2197	71.0004	82.2928
Q9A200	ATP-dependent zinc metalloprotease FtsH OS=Streptococcus pyogenes serotype M1 GN=ftsH PE=3 SV=1	1643.56	1143.55	967.06	1265.11	1124.3	1232.78	1615.82	1305.22	1166.34
P0C0G5	Dihydroneopterin aldolase OS=Streptococcus pyogenes serotype M1 GN=folB PE=3 SV=1	134.822	173.808	163.099	157.849	132.324	164.371	140.214	185.159	196.519
Q99Y82	Uncharacterized protein OS=Streptococcus pyogenes serotype M1 GN=SPy_1828 PE=4 SV=1	101.506	97.1577	58.548	70.9196	94.4565	81.7402	121.904	99.3048	80.2341
Q99YW3	Isoleucine--tRNA ligase OS=Streptococcus pyogenes serotype M1 GN=ileS PE=3 SV=1	1476.78	1379.98	1734.15	1097.44	1544.64	1766.61	1335.93	1171.19	1314.37
P66341	30S ribosomal protein S10 OS=Streptococcus pyogenes serotype M1 GN=rpsJ PE=3 SV=1	1062.05	1438.54	1118.22	1296.43	932.188	1241.23	1061.55	1056.47	1162.47
Q99Z77	S-adenosylmethionine synthase OS=Streptococcus pyogenes serotype M1 GN=metK PE=3 SV=1	321.968	354.006	321.196	302.235	363.864	289.836	314.052	329.271	328.139
Q9A1G3	Cysteine desulfurase OS=Streptococcus pyogenes serotype M1 GN=SPy_0288 PE=3 SV=1	279.122	255.622	216.77	248.289	209.217	262.745	241.459	216.76	254.694
Q99YT6	Uncharacterized protein OS=Streptococcus pyogenes serotype M1 GN=SPy_1548 PE=4 SV=1	39.8552	40.8513	43.6393	48.9408	31.5451	38.6418	41.356	42.2281	55.6447
Q99XW6	Putative para-aminobenzoate synthetase OS=Streptococcus pyogenes serotype M1 GN=pabB PE=3 SV=1	129.308	83.9884	134.656	92.9072	124.16	115.531	113.427	106.734	130.441
Q99ZE1	ATP-dependent DNA helicase OS=Streptococcus pyogenes serotype M1 GN=pcrA PE=3 SV=1	473.034	411	526.087	398.85	383.679	562.17	477.781	412.175	502.043
Q99ZM7	Ribosome biogenesis GTPase A OS=Streptococcus pyogenes serotype M1 GN=SPy_1161 PE=3 SV=1	788.424	707.923	724.772	740.222	669.467	707.46	628.595	727.557	699.93
Q9A0Z6	Uncharacterized protein OS=Streptococcus pyogenes serotype M1 GN=SPy_0540 PE=4 SV=1	390.083	281.543	418.23	300.029	383.715	353.468	333.424	315.927	393.362
Q7DAL0	Putative transcription regulator OS=Streptococcus pyogenes serotype M1 GN=ropB PE=4 SV=1	62.2093	95.9317	119.609	88.4448	79.0037	96.0978	55.5023	71.1356	67.3436
Q9A1L6	Queuine tRNA-ribosyltransferase OS=Streptococcus pyogenes serotype M1 GN=tgt PE=3 SV=1	559.308	442.102	396.844	394.193	413.308	516.241	484.534	441.223	429.945
Q99XG8	Putative chromosome segregation protein OS=Streptococcus pyogenes serotype M1 GN=spoJ PE=3 SV=1	370.573	440.786	520.647	327.499	500.877	432.462	378.713	368.916	365.712
Q99ZL9	Methylenetetrahydrofolate--tRNA-(uracil-5-)-methyltransferase TrmFO OS=Streptococcus pyogenes serotype M1 GN=trmFO PE=3 SV=1	808.448	1122.08	973.789	1073.89	792.275	880.837	843.635	1270.01	1010.88
P63546	Adenine phosphoribosyltransferase OS=Streptococcus pyogenes serotype M1 GN=apt PE=3 SV=1	895.342	1072.21	1046.99	932.276	1011.19	899.829	811.475	990.14	1048.62
Q9A071	Dihydroorotase OS=Streptococcus pyogenes serotype M1 GN=pyrC PE=3 SV=1	464.884	461.66	419.059	429.767	389.407	443.186	391.116	578.671	413.491
P69884	ATP-dependent Clp protease proteolytic subunit OS=Streptococcus pyogenes serotype M1 GN=clpP PE=3 SV=1	392.148	613.437	502.15	561.51	421.49	429.842	383.295	475.695	543.626
Q9A1B5	Phosphoesterase OS=Streptococcus pyogenes serotype M1 GN=SPy_0363 PE=3 SV=1	120.24	108.667	117.66	93.4222	104.752	126.322	101.836	138.072	154.378
Q9A097	Mevalonate pyrophosphate decarboxylase OS=Streptococcus pyogenes serotype M1 GN=mvaD PE=1 SV=1	115.356	108.35	81.235	104.109	95.1344	85.5832	98.8154	122.47	130.432
Q99YE8	Uncharacterized protein OS=Streptococcus pyogenes serotype M1 GN=SPy_1736 PE=4 SV=2	46.3896	27.7947	22.2445	23.6786	33.9407	32.3605	51.5288	28.5813	19.9666
Q99YX7	Arginine repressor OS=Streptococcus pyogenes serotype M1 GN=argR PE=3 SV=1	286.522	297.59	417.897	296.9	353.305	283.632	290.306	249.283	413.119
Q99YZ0	Uncharacterized protein OS=Streptococcus pyogenes serotype M1 GN=SPy_1478 PE=4 SV=1	226.532	187.697	160.359	139.989	229.844	165.601	422.714	156.31	153.203
P0C0I9	UTP--glucose-1-phosphate uridylyltransferase 1 OS=Streptococcus pyogenes serotype M1 GN=hasC1 PE=3 SV=1	332.691	357.435	355.574	224.181	431.433	316.733	326.746	364.25	364.106
Q9A0H0	Large-conductance mechanosensitive channel OS=Streptococcus pyogenes serotype M1 GN=mscL PE=3 SV=1	39.366	42.0854	39.6911	40.7933	27.9423	43.7047	76.1179	38.6726	43.4365
Q99YG7	Putative lactose phosphotransferase system repressor protein OS=Streptococcus pyogenes serotype M1 GN=lacR.1 PE=4 SV=1	40.5603	56.0535	50.8869	58.4817	37.2801	40.6911	33.7545	49.9854	45.9638
Q9A1L3	Uncharacterized protein OS=Streptococcus pyogenes serotype M1 GN=SPy_0208 PE=4 SV=1	628.315	659.92	606.578	614.056	622.854	513.61	622.812	840.833	983.805
P66751	Holliday junction ATP-dependent DNA helicase RuvA OS=Streptococcus pyogenes serotype M1 GN=ruvA PE=3 SV=1	135.924	136.733	142.698	150.623	92.1311	140.409	129.725	99.1231	132.116
Q9A116	Putative glucosyl transferase OS=Streptococcus pyogenes serotype M1 GN=SPy_0516 PE=4 SV=1	218.971	193.211	304.603	180.952	219.588	258.858	178.558	194.568	243.755
Q9A072	Uracil-DNA glycosylase OS=Streptococcus pyogenes serotype M1 GN=ung PE=3 SV=1	388.737	465.579	448.534	330.824	420.591	444.095	325.028	519.592	456.193
Q99YE9	Uncharacterized protein OS=Streptococcus pyogenes serotype M1 GN=SPy_1735 PE=4 SV=1	25.4082	16.5431	19.2527	14.6798	23.5842	17.7124	30.61	23.7731	22.4911
Q48WA5	50S ribosomal protein L33 2 OS=Streptococcus pyogenes serotype M1 GN=rpmG2 PE=3 SV=1	46.1329	34.9718	21.3159	30.2169	26.7273	36.5682	38.0862	39.4366	27.0145
Q9A0J1	ATP synthase subunit b OS=Streptococcus pyogenes serotype M1 GN=atpF PE=3 SV=1	142.085	124.932	119.555	136.719	124.696	90.6155	184.586	127.363	140.408
Q99ZM4	DNA topoisomerase 1 OS=Streptococcus pyogenes serotype M1 GN=topA PE=3 SV=1	1455.34	1222.71	1665.55	970.822	1064.33	1919.74	1147.66	1194.33	1492.57
Q9A108	Two-component response regulator OS=Streptococcus pyogenes serotype M1 GN=vicR PE=4 SV=1	351.154	446.079	481.103	312.503	394.654	456.769	365.487	394.161	364.581
Q9A0V8	Uncharacterized protein OS=Streptococcus pyogenes serotype M1 GN=SPy_0593 PE=4 SV=1	261.005	210.569	232.626	225.415	206.218	209.15	248.757	275.352	200.706
Q9A1V8	50S ribosomal protein L18 OS=Streptococcus pyogenes serotype M1 GN=rplR PE=3 SV=1	1383.93	1299.2	1013.54	895.606	1258.5	1206.48	975.584	1131.02	1252.58
Q9A1B6	dITP/XTP pyrophosphatase OS=Streptococcus pyogenes serotype M1 GN=SPy_0362 PE=3 SV=1	40.4113	20.9494	31.7082	26.2912	29.5257	28.248	34.5489	20.0074	27.6227
P67140	Endoribonuclease YbeY OS=Streptococcus pyogenes serotype M1 GN=ybeY PE=3 SV=1	80.4533	52.8045	55.0762	53.4831	58.3806	58.2234	65.4417	71.315	59.6748
Q99XZ0	30S ribosomal protein S15 OS=Streptococcus pyogenes serotype M1 GN=rpsO PE=3 SV=1	351.603	280.956	293.548	217.294	370.112	248.742	289.661	297.84	230.359
Q9A190	Thymidylate kinase OS=Streptococcus pyogenes serotype M1 GN=tmk PE=3 SV=1	355.096	386.83	429.732	317.306	365.194	375.022	339.349	419.886	477.086
Q9A158	Putative metal-dependent transcriptional regulator OS=Streptococcus pyogenes serotype M1 GN=SPy_0450 PE=4 SV=2	420.672	758.146	576.294	567.249	520.545	494.196	449.987	571.508	481.874
Q99XP7	Putative anaerobic ribonucleoside-triphosphate reductase OS=Streptococcus pyogenes serotype M1 GN=nrdD PE=4 SV=1	979.193	1144.23	971.446	1075.78	953.447	759.847	1124.26	974.083	1004.65
Q99XY3	Putative zinc metalloprotease SPy_1963/M5005_Spy1674 OS=Streptococcus pyogenes serotype M1 GN=SPy_1963 PE=3 SV=1	432.356	333.056	280.914	233.336	286.297	423.281	408.498	466.095	347.312
Q99XT5	Putative glycerol dehydrogenase OS=Streptococcus pyogenes serotype M1 GN=gldA PE=4 SV=1	349.226	415.836	371.388	406.882	333.287	283.167	338.154	317.235	303.879
P60388	Redox-sensing transcriptional repressor Rex OS=Streptococcus pyogenes serotype M1 GN=rex PE=3 SV=1	454.538	476.187	470.71	412.866	500.744	347.567	364.72	441.719	575.826
Q99YJ5	Putative ABC transporter (ATP-binding protein) OS=Streptococcus pyogenes serotype M1 GN=SPy_1674 PE=4 SV=1	133.067	152.304	130.454	106.511	152.546	114.267	141.323	124.523	98.2713
Q99ZY3	Putative ABC transporter (ATP-binding protein) OS=Streptococcus pyogenes serotype M1 GN=SPy_1019 PE=4 SV=1	370.964	682.65	725.597	658.686	435.234	498.319	393.966	402.308	453.325
Q99Z89	UPF0371 protein SPy_1343/M5005_Spy1095 OS=Streptococcus pyogenes serotype M1 GN=SPy_1343 PE=3 SV=2	677.936	477.736	866.172	533.317	659.835	609.691	771.71	519.242	808.454
Q99Y02	Putative tRNA/rRNA methyltransferase OS=Streptococcus pyogenes serotype M1 GN=SPy_1938 PE=3 SV=1	335.567	348.698	356.544	277.012	339.803	310.362	291.826	307.736	288.872
P66376	30S ribosomal protein S12 OS=Streptococcus pyogenes serotype M1 GN=rpsL PE=3 SV=1	343.513	426.21	310.151	238.551	389.203	333.593	352.316	467.841	305.917
Q9A0F5	Uncharacterized protein OS=Streptococcus pyogenes serotype M1 GN=SPy_0798 PE=4 SV=1	222.959	171.056	159.177	151.679	179.784	161.006	174.337	159.667	147.118
Q99XK0	Uncharacterized protein OS=Streptococcus pyogenes serotype M1 GN=SPy_2170 PE=4 SV=1	74.4382	65.5023	67.2939	51.0219	66.4195	66.6852	64.3158	71.9254	66.6695
P67363	UPF0223 protein SPy_1248/M5005_Spy0958 OS=Streptococcus pyogenes serotype M1 GN=SPy_1248 PE=3 SV=1	188.201	116.97	123.491	98.8461	152.779	128.754	121.284	137.973	120.921
Q9A0F3	Putative pore-forming peptide OS=Streptococcus pyogenes serotype M1 GN=SPy_0800 PE=4 SV=1	52.5336	43.9158	40.6978	45.3777	47.4123	28.4345	1915.71	1087.31	289.655
Q9A1A5	Uncharacterized protein OS=Streptococcus pyogenes serotype M1 GN=SPy_0377 PE=4 SV=1	199.091	396.79	224.712	269.125	220.001	236.024	142.969	156.075	230.692
Q99YE1	Acetyl-coenzyme A carboxylase carboxyl transferase subunit alpha OS=Streptococcus pyogenes serotype M1 GN=accA PE=3 SV=1	341.781	325.564	322.6	319.084	228.101	326.722	276.347	258.52	290.088
Q9A177	Putative ribonucleotide reductase 2 OS=Streptococcus pyogenes serotype M1 GN=nrdF.1 PE=4 SV=1	52.7015	58.8709	65.8012	39.8272	45.5934	71.1388	60.5769	76.4049	94.7035
P65103	Isopentenyl-diphosphate delta-isomerase OS=Streptococcus pyogenes serotype M1 GN=fni PE=3 SV=1	74.5992	65.483	52.0662	62.6376	59.4796	47.2874	36.0426	48.5798	64.326
Q9A0S7	Uncharacterized protein OS=Streptococcus pyogenes serotype M1 GN=SPy_0640 PE=4 SV=1	399.372	419.683	500.28	341.576	425.032	393.023	407.855	442.965	550.568
Q99YI8	Alpha-glycerophosphate oxidase OS=Streptococcus pyogenes serotype M1 GN=glpO PE=3 SV=1	122.357	89.2714	76.4594	89.5752	89.7246	73.8745	99.0833	97.0469	89.2288
Q9A0E6	Uncharacterized protein OS=Streptococcus pyogenes serotype M1 GN=SPy_0808 PE=3 SV=1	438.198	285.478	361.662	291.273	309.208	352.206	321.274	297.945	351.153
Q99XH8	Uncharacterized protein OS=Streptococcus pyogenes serotype M1 GN=SPy_2198 PE=4 SV=1	226.132	232.93	248.373	242.87	177.828	199.082	244.314	245.64	188.914
P67504	tRNA (guanine-N(7)-)-methyltransferase OS=Streptococcus pyogenes serotype M1 GN=trmB PE=3 SV=1	297.402	121.757	246.238	166.217	201.009	214.855	200.511	114.776	177.872
Q9A1N0	Putative glycine betaine/proline ABC transporter (ATP-binding protein) OS=Streptococcus pyogenes serotype M1 GN=opuAA PE=4 SV=1	865.299	542.289	397.198	503.698	437.288	636.206	768.818	571.776	479.278
Q9A0W3	Uncharacterized protein OS=Streptococcus pyogenes serotype M1 GN=SPy_0587 PE=4 SV=1	82.1194	38.4314	43.7411	41.4578	40.1353	61.7669	98.7257	48.2821	57.1231
Q99YE0	Acetyl-coenzyme A carboxylase carboxyl transferase subunit beta OS=Streptococcus pyogenes serotype M1 GN=accD PE=3 SV=1	485.399	441.034	689.815	431.625	417.365	558.025	481.39	352.67	422.187
Q99Z75	Bifunctional ligase/repressor BirA OS=Streptococcus pyogenes serotype M1 GN=birA PE=3 SV=1	230.577	276.669	284.651	207.845	215.125	266.41	226.311	295.342	285.188
Q9A0Y1	Uncharacterized protein OS=Streptococcus pyogenes serotype M1 GN=SPy_0560 PE=4 SV=1	1285.72	1535.09	1292.13	1428.53	977.146	1164.81	938.036	1195.21	1488.62
Q99ZN6	NADH Oxidase OS=Streptococcus pyogenes serotype M1 GN=nox PE=4 SV=1	2006.16	2446.93	2195.55	2256.16	1731.73	1777.99	1218.15	1393.9	1295.48
Q9A1Z9	Putative amino acid permease OS=Streptococcus pyogenes serotype M1 GN=SPy_0016 PE=4 SV=1	55.887	46.6885	40.8304	39.9393	41.3806	42.6596	56.4124	49.7626	42.663
Q9A1F7	Oligopeptidepermease (ATP-binding protein) OS=Streptococcus pyogenes serotype M1 GN=oppD PE=3 SV=1	326.204	288.061	413.253	257.903	298.441	331.593	422.189	360.248	448.006
Q9A0I6	ATP synthase epsilon chain OS=Streptococcus pyogenes serotype M1 GN=atpC PE=3 SV=1	121.395	139.996	82.8003	104.523	103.815	89.0745	97.5668	131.95	103.049
Q99Y89	Putative sucrose operon repressor OS=Streptococcus pyogenes serotype M1 GN=scrR PE=4 SV=1	277.068	306.671	367.855	241.595	235.504	344.371	247.943	259.595	253.261
Q99Z78	UDP-N-acetylglucosamine 1-carboxyvinyltransferase 2 OS=Streptococcus pyogenes serotype M1 GN=murA2 PE=3 SV=1	768.27	784.742	788.564	737.509	667.842	615.23	714.11	675.836	663.524
Q9A115	Threonine--tRNA ligase OS=Streptococcus pyogenes serotype M1 GN=thrS PE=3 SV=1	1327.1	1292.05	1808.49	1240.44	1221.87	1354.94	1419.15	1243.76	1569.74
Q9A0G1	Putative glycosyltransferase-possibly involved in cell wall localization and side chain formation of rhamnose-glucose polysaccharide OS=Streptococcus pyogenes serotype M1 GN=rgpEc PE=4 SV=1	175.562	146.963	191.924	133.805	152.685	156.95	168.947	154.734	171.787
Q9A057	Uncharacterized protein OS=Streptococcus pyogenes serotype M1 GN=SPy_0923 PE=4 SV=1	53.5288	43.103	41.7633	36.4329	38.3699	43.9313	46.4939	49.7127	71.9239
Q9A1K5	Putative ABC transporter, ATP-binding protein OS=Streptococcus pyogenes serotype M1 GN=SPy_0229 PE=4 SV=1	88.3408	79.756	66.405	70.5509	56.0705	74.2262	70.7642	94.8538	74.0983
P66526	30S ribosomal protein S21 OS=Streptococcus pyogenes serotype M1 GN=rpsU PE=3 SV=1	127.057	386.208	106.472	125.386	131.722	272.631	387.094	174.54	113.608
Q99ZC8	Putative ABC transporter (ATP-binding protein) OS=Streptococcus pyogenes serotype M1 GN=SPy_1286 PE=4 SV=1	259.216	398.447	392.419	324.377	278.006	294.007	424.154	362.872	418.476
Q9A144	Uncharacterized protein OS=Streptococcus pyogenes serotype M1 GN=SPy_0472 PE=4 SV=1	321.096	287.162	366.866	244.994	292.208	294.817	326.444	366.007	415.679
Q99ZA3	Putative ABC transporter (ATP-binding protein) OS=Streptococcus pyogenes serotype M1 GN=SPy_1316 PE=4 SV=1	638.998	1108.9	995.226	662.594	906.115	768.153	1479.63	1273.33	1198.94
Q99YP4	Putative two-component responsible histidine kinase OS=Streptococcus pyogenes serotype M1 GN=SPy_1605 PE=4 SV=1	53.1501	34.3485	49.6074	39.7288	40.1728	36.5777	43.7258	40.3106	46.7116
Q99Y29	Putative phosphomethylpyrimidine kinase OS=Streptococcus pyogenes serotype M1 GN=thiD PE=4 SV=1	299	254.48	324.26	230.363	261.094	254.118	257.327	306.935	293.07
Q9A1M4	Uncharacterized protein OS=Streptococcus pyogenes serotype M1 GN=SPy_0189 PE=4 SV=1	213.217	181.362	173.366	150.262	154.429	177.73	160.637	195.547	193.498
Q9A0C4	Putative ABC transporter (ATP-binding protein) OS=Streptococcus pyogenes serotype M1 GN=SPy_0837 PE=4 SV=1	234.28	349.192	350.483	256.593	309.937	225.157	254.763	319.693	262.844
Q99YB5	Uncharacterized protein OS=Streptococcus pyogenes serotype M1 GN=SPy_1780 PE=3 SV=1	595.613	976.418	881.045	806.543	606.028	664.338	716.492	760.796	904.938
Q99YL9	Putative oxidoreductase OS=Streptococcus pyogenes serotype M1 GN=SPy_1640 PE=4 SV=1	379.747	465.854	517.062	364.922	426.581	362.172	364.485	439.779	488.377
Q9A0V6	Uncharacterized protein OS=Streptococcus pyogenes serotype M1 GN=SPy_0596 PE=4 SV=1	125.908	115.816	132.896	92.0912	130.868	93.6449	149.382	102.507	130.185
P68887	Glycerol-3-phosphate dehydrogenase [NAD(P)+] OS=Streptococcus pyogenes serotype M1 GN=gpsA PE=3 SV=1	752.205	951.123	959.297	833.299	595.581	815.842	749.083	813.567	896.091
Q99XL6	Arginine repressor OS=Streptococcus pyogenes serotype M1 GN=argR2 PE=3 SV=1	164.038	157.027	119.238	128.453	128.911	111.31	118.22	132.102	119.95
P66677	Ribonuclease HIII OS=Streptococcus pyogenes serotype M1 GN=rnhC PE=3 SV=1	266.321	196.337	201.652	123.305	224.916	206.529	223.806	223.643	198.581
Q99XR9	Putative endopeptidase Clp ATP-binding chain C OS=Streptococcus pyogenes serotype M1 GN=clpC PE=3 SV=1	1900.7	1533.31	2238.45	1104.66	1507.99	2119.11	1939.38	1820.17	2287.83
Q99XT4	Transaldolase OS=Streptococcus pyogenes serotype M1 GN=mipB PE=4 SV=1	213.179	237.622	254.564	227.196	240.883	118.993	176.651	164.551	230.308
Q9A059	tRNA dimethylallyltransferase OS=Streptococcus pyogenes serotype M1 GN=miaA PE=3 SV=1	72.152	43.2851	50.1622	45.0865	52.0329	40.5853	51.2187	45.8448	36.1659
Q99Z35	UDP-N-acetylmuramoyl-tripeptide--D-alanyl-D-alanine ligase OS=Streptococcus pyogenes serotype M1 GN=murF PE=3 SV=1	227.287	143.841	238	140.888	185.337	179.431	155.998	143.75	159.867
Q99Y52	Uncharacterized protein OS=Streptococcus pyogenes serotype M1 GN=SPy_1866 PE=4 SV=1	345.889	180.992	203.83	183.736	219.843	202.951	229.387	210.402	200.644
P0C0D6	50S ribosomal protein L4 OS=Streptococcus pyogenes serotype M1 GN=rplD PE=3 SV=1	887.207	988.471	1184.07	781.085	803.42	946.094	1499.24	1023.6	1063.68
Q9A1W5	30S ribosomal protein S17 OS=Streptococcus pyogenes serotype M1 GN=rpsQ PE=3 SV=1	776.36	527.335	635.896	357.495	678.475	567.774	646.376	638.106	615.286
Q9A166	Putative dehydrogenease / oxidoreductase OS=Streptococcus pyogenes serotype M1 GN=SPy_0440 PE=4 SV=1	411.83	322.689	396.329	341.784	325.508	267.656	373.802	276.002	340.89
Q99ZG9	Putative histidine kinase protein OS=Streptococcus pyogenes serotype M1 GN=SPy_1236 PE=4 SV=1	57.496	55.1581	38.3123	44.9186	42.4887	37.1737	46.5864	50.7827	24.8337
Q99Z49	S-adenosylmethionine:tRNA ribosyltransferase-isomerase OS=Streptococcus pyogenes serotype M1 GN=queA PE=3 SV=1	460.509	347.757	399.383	326.969	345.196	324.215	437.883	339.926	396.409
Q99YK8	Nicotinate phosphoribosyltransferase OS=Streptococcus pyogenes serotype M1 GN=SPy_1653 PE=3 SV=1	1187.19	1344.56	1401.71	999.972	976.474	1265.58	1202.08	1363.11	1496.83
Q7DAL1	Inhibitor of complement-mediated lysis OS=Streptococcus pyogenes serotype M1 GN=sic PE=4 SV=1	3810.14	928.551	1081.33	1364.44	2419.58	983.311	6959.1	1934.12	1383.21
P63378	Phosphate import ATP-binding protein PstB 2 OS=Streptococcus pyogenes serotype M1 GN=pstB2 PE=3 SV=1	591.855	543.928	495.503	390.706	470.93	470.29	688.551	659.8	581.729
P67415	Uridine kinase OS=Streptococcus pyogenes serotype M1 GN=udk PE=3 SV=1	272.386	220.192	300.118	166.406	261.503	219	314.13	262.09	288.669
P0A349	GTP-sensing transcriptional pleiotropic repressor CodY OS=Streptococcus pyogenes serotype M1 GN=codY PE=3 SV=1	814.186	1105.94	1079.68	791.134	883.635	773.023	791.399	850.39	1097.11
Q99YV1	Putative GTP-binding protein TypA/BipA (Tyrosine phosphorylated protein A) OS=Streptococcus pyogenes serotype M1 GN=SPy_1527 PE=4 SV=1	1072.06	978.181	972.926	791.56	736.337	934.856	893.763	861.303	879.332
Q9A0D1	Pseudouridine synthase OS=Streptococcus pyogenes serotype M1 GN=SPy_0827 PE=3 SV=1	342.948	230.171	311.283	185.195	239.324	295.313	252.64	209.491	209.715
Q9A0B4	Probable regulatory protein OS=Streptococcus pyogenes serotype M1 GN=SPy_0851 PE=4 SV=1	140.901	138.882	139.635	114.468	91.8397	134.876	167.631	143.181	140.108
Q9A1W2	50S ribosomal protein L5 OS=Streptococcus pyogenes serotype M1 GN=rplE PE=3 SV=1	3272.55	4196.18	3896.71	2826.45	3079.03	3313.15	2882.18	2866.39	3132.02
Q99YD7	3-oxoacyl-[acyl-carrier-protein] synthase 2 OS=Streptococcus pyogenes serotype M1 GN=fabF PE=3 SV=1	3640.63	4014.4	4145.75	3086.84	3232.58	3252.05	3280.84	3193.4	3787.35
Q99XP6	Uncharacterized protein OS=Streptococcus pyogenes serotype M1 GN=SPy_2111 PE=4 SV=1	113.111	90.5175	96.4538	80.5711	77.1068	85.053	126.829	130.178	101.357
Q9A1S4	Regulatory protein OS=Streptococcus pyogenes serotype M1 GN=rofA PE=4 SV=1	297.086	139.514	211.717	144.335	195.249	183.858	223.212	128.23	191.688
Q99YD6	Putative beta-ketoacyl-ACP reductase OS=Streptococcus pyogenes serotype M1 GN=fabG PE=4 SV=2	1913.5	2128.24	2421.14	1708.5	1872.32	1613.88	1697.7	1913.51	2128.32
Q9A1B0	Pseudouridine synthase OS=Streptococcus pyogenes serotype M1 GN=SPy_0369 PE=3 SV=1	710.185	402.787	480.117	266.907	515.785	495.605	585.527	422.746	420.64
P69952	Elongation factor Tu OS=Streptococcus pyogenes serotype M1 GN=tuf PE=3 SV=1	6632.83	8702.8	6885.88	4551.56	6526.81	6743.96	7526.49	8083.82	7172.29
Q9A075	Putative amidase OS=Streptococcus pyogenes serotype M1 GN=amiC PE=3 SV=1	139.765	139.032	145.949	115.232	110.127	114.291	140.679	135.308	166.208
P0A3A4	Chromosomal replication initiator protein DnaA OS=Streptococcus pyogenes serotype M1 GN=dnaA PE=3 SV=1	548.355	604.302	613.98	476.272	398.7	534.949	556.236	622.632	610.56
Q99ZL6	Putative methylmalonyl-CoA decarboxylase, gamma-subunit OS=Streptococcus pyogenes serotype M1 GN=SPy_1176 PE=4 SV=1	103.926	62.3802	57.2104	58.4602	58.2573	61.1585	56.3711	64.6805	70.5122
Q99Z88	Uncharacterized protein OS=Streptococcus pyogenes serotype M1 GN=SPy_1344 PE=4 SV=1	69.0328	57.8401	46.2655	55.5299	39.7806	42.3936	53.7784	54.1133	54.4718
Q9A0I0	Phenylalanine--tRNA ligase beta subunit OS=Streptococcus pyogenes serotype M1 GN=pheT PE=3 SV=1	1350.34	1473.57	1644.38	1151.59	1194.44	1195.7	1191.27	1148.67	1221.49
Q99XP1	Putative competence-damage inducible protein OS=Streptococcus pyogenes serotype M1 GN=cinA PE=3 SV=1	300.353	211.38	305.141	234.963	258.403	153.708	193.729	181.983	242.211
Q99Z43	Putative competence protein OS=Streptococcus pyogenes serotype M1 GN=comEA PE=4 SV=1	267.538	132.607	150.514	120.84	160.461	151.478	375.474	212.048	183.517
Q9A1C9	Putative SNF helicase OS=Streptococcus pyogenes serotype M1 GN=snf PE=4 SV=1	254.075	151.063	258.852	144.322	172.143	204.951	227.471	176.498	266.791
P67332	UPF0176 protein SPy_0915/M5005_Spy0717 OS=Streptococcus pyogenes serotype M1 GN=SPy_0915 PE=3 SV=1	333.896	103.399	72.5923	126.599	133.383	137.1	186.098	73.8769	70.7752
Q9A0V5	Putative phosphoglycerate mutase OS=Streptococcus pyogenes serotype M1 GN=SPy_0598 PE=4 SV=1	206.372	243.001	241.042	186.208	187.029	164.313	192.059	209.957	266.572
P66567	30S ribosomal protein S4 OS=Streptococcus pyogenes serotype M1 GN=rpsD PE=3 SV=1	1048.4	1037.47	1264.55	857.223	866.589	877.64	904.583	901.694	1007.57
P65458	UDP-N-acetylglucosamine 1-carboxyvinyltransferase 1 OS=Streptococcus pyogenes serotype M1 GN=murA1 PE=3 SV=1	1260.94	913.373	1033.1	746.286	835.913	906.113	955.119	903.145	1055.48
Q9A119	Putative XAA-PRO dipeptidase X-PRO dipeptidase OS=Streptococcus pyogenes serotype M1 GN=pepQ PE=1 SV=1	1123.51	1186.4	1108.35	998.318	757.521	876.822	1072.08	1584.72	1578.5
Q9A0W8	Uncharacterized protein OS=Streptococcus pyogenes serotype M1 GN=SPy_0580 PE=4 SV=1	1250.37	922.72	1289.01	796.19	951.207	918.842	1247.78	1295.44	1795.08
Q9A0S4	Putative cell-division ATP-binding protein OS=Streptococcus pyogenes serotype M1 GN=ftsE PE=4 SV=1	406.861	539.48	776.921	432.111	404.54	490.38	491.009	416.505	449.573
Q9A1D8	Putative V-type Na+-ATPase subunit J OS=Streptococcus pyogenes serotype M1 GN=ntpJ PE=4 SV=2	85.2831	68.0814	52.8727	38.0201	65.0488	55.5629	110.267	81.223	64.3268
P63375	Phosphate import ATP-binding protein PstB 1 OS=Streptococcus pyogenes serotype M1 GN=pstB1 PE=3 SV=1	140.993	104.053	122.915	95.3755	88.0447	98.8776	109.032	119.954	137.207
Q99XS4	Uncharacterized protein OS=Streptococcus pyogenes serotype M1 GN=SPy_2060 PE=1 SV=1	139.11	132.815	165.733	117.567	59.182	158.944	129.641	142.357	221.514
Q99XL0	Aspartate--tRNA ligase OS=Streptococcus pyogenes serotype M1 GN=aspS PE=3 SV=1	818.301	881.387	860.95	668.961	591.718	697.901	834.064	626.417	687.987
Q9A1S3	Signal peptidase I OS=Streptococcus pyogenes serotype M1 GN=SPy_0127 PE=3 SV=1	201.003	143.715	108.034	119.335	109.421	116.974	181.445	142.375	108.348
Q99ZS9	UDP-N-acetylenolpyruvoylglucosamine reductase OS=Streptococcus pyogenes serotype M1 GN=murB PE=3 SV=1	186.31	196.947	189.069	145.591	126.238	165.127	180.814	200.172	196.682
Q99ZF0	Putative ABC transporter (ATP-binding protein) OS=Streptococcus pyogenes serotype M1 GN=SPy_1257 PE=4 SV=1	28.0995	31.1436	28.3292	22.1435	19.6306	25.0641	22.2268	21.2559	23.9945
Q99YK0	Cell division protein FtsL OS=Streptococcus pyogenes serotype M1 GN=ftsL PE=3 SV=1	101.521	70.1882	70.2997	65.2765	64.0297	55.0879	99.6745	82.4793	74.6691
Q99XY1	Isoprenyl transferase OS=Streptococcus pyogenes serotype M1 GN=uppS PE=3 SV=1	18.9531	15.9185	16.5894	14.177	9.87307	15.1097	24.8849	18.7321	11.393
Q9A1A7	Uncharacterized protein OS=Streptococcus pyogenes serotype M1 GN=SPy_0374 PE=4 SV=1	29.5773	38.0339	29.7956	26.7866	18.131	29.1386	33.3123	21.1008	25.0046
Q99ZU3	UvrABC system protein C OS=Streptococcus pyogenes serotype M1 GN=uvrC PE=3 SV=1	58.145	65.464	72.2649	43.4751	49.3352	56.1054	56.8525	69.0389	66.7614
Q99YR2	Putative acetate kinase OS=Streptococcus pyogenes serotype M1 GN=SPy_1580 PE=4 SV=1	111.443	105.808	108.432	84.6097	88.1786	74.1837	119.012	147.762	125.447
Q99YE2	Serine--tRNA ligase OS=Streptococcus pyogenes serotype M1 GN=serS PE=3 SV=1	1324.25	1667.64	1724.59	1067.95	1295.7	1206.7	1396.16	1660.12	1595.08
Q99YC1	Aspartyl/glutamyl-tRNA(Asn/Gln) amidotransferase subunit B OS=Streptococcus pyogenes serotype M1 GN=gatB PE=3 SV=1	1236.57	1346.2	1024.52	929.818	848.836	945.824	1064.14	1049.7	1002.98
Q99XX5	Leucine-rich protein OS=Streptococcus pyogenes serotype M1 GN=lrp PE=4 SV=1	33.933	35.7128	28.8067	23.4458	25.3928	25.3618	37.6514	28.9253	24.5704
Q99ZE0	Putative amino acid symporter OS=Streptococcus pyogenes serotype M1 GN=SPy_1270 PE=3 SV=2	45.9559	43.696	37.5355	29.0761	39.6605	27.0673	49.9255	34.0926	38.6583
Q99ZP1	Serine hydroxymethyltransferase OS=Streptococcus pyogenes serotype M1 GN=glyA PE=3 SV=1	471.174	584.186	468.063	408.557	376.228	361.801	419.759	531.404	557.414
Q9A0S5	Peptide chain release factor 2 OS=Streptococcus pyogenes serotype M1 GN=prfB PE=3 SV=1	1009.52	1051.37	1245.08	809.717	911.195	763.674	682.276	770.35	957.578
Q99YP1	UPF0374 protein SPy_1608/M5005_Spy1321 OS=Streptococcus pyogenes serotype M1 GN=SPy_1608 PE=3 SV=1	695.446	565.649	613.59	449.79	547.734	408.211	645.355	710.595	666.841
Q99ZP5	Peptide chain release factor 1 OS=Streptococcus pyogenes serotype M1 GN=prfA PE=3 SV=2	1014.14	894.924	820.03	632.872	697.982	714.391	800.601	1053.12	909.316
Q99YW2	Cell-division initiation protein (Septum placement) OS=Streptococcus pyogenes serotype M1 GN=divIVAS PE=4 SV=1	788.7	728.747	810.009	542.858	577.936	623.057	585.219	589.855	712.556
Q99XV9	Surface lipoprotein OS=Streptococcus pyogenes serotype M1 GN=dppA PE=4 SV=1	2017.77	1486.49	1244.65	1123.57	1127.43	1288.65	2764.97	2115.23	1703.69
Q99ZZ3	Uncharacterized protein OS=Streptococcus pyogenes serotype M1 GN=SPy_1002 PE=4 SV=1	412.66	364.625	337.344	280.939	256.774	292.407	626.001	320.089	260.805
Q99YC4	Putative phosphoglycerate mutase OS=Streptococcus pyogenes serotype M1 GN=SPy_1766 PE=4 SV=1	318.789	399.362	531.196	255.706	384.305	289.849	402.343	411.419	676.156
Q9A0E0	Uncharacterized protein OS=Streptococcus pyogenes serotype M1 GN=SPy_0815 PE=4 SV=1	11.7757	11.7349	6.00384	8.55366	6.99877	6.41136	5.87927	18.0102	15.0713
Q99XZ9	Cysteine--tRNA ligase OS=Streptococcus pyogenes serotype M1 GN=cysS PE=3 SV=1	875.109	838.48	885.019	507.395	686.887	738.542	725.723	882.614	956.003
Q99Z50	Glucosamine-6-phosphate deaminase OS=Streptococcus pyogenes serotype M1 GN=nagB PE=3 SV=1	325.308	421.53	546.715	315.752	347.723	296.446	370.893	281.228	366.658
Q9A074	Putative ABC transporter (Binding protein) OS=Streptococcus pyogenes serotype M1 GN=SPy_0903 PE=3 SV=1	4394.82	2744.32	3230.84	1993.27	2422.89	3277.76	5223.83	3647.17	3615.48
Q9A0B2	Putative transcriptional repressor OS=Streptococcus pyogenes serotype M1 GN=SPy_0853 PE=4 SV=1	168.688	174.656	190.758	93.6057	156.534	144.641	186.371	237.041	129.292
Q99Y31	UPF0340 protein SPy_1898/M5005_Spy1614 OS=Streptococcus pyogenes serotype M1 GN=SPy_1898 PE=3 SV=1	128.525	157.851	156.36	106.103	112.295	107.658	131.786	159.172	168.715
Q99YC7	Heat-inducible transcription repressor HrcA OS=Streptococcus pyogenes serotype M1 GN=hrcA PE=3 SV=1	389.746	162.094	174.882	218.499	126.714	189.504	246.165	136.592	246.443
Q99Z80	Uncharacterized protein OS=Streptococcus pyogenes serotype M1 GN=SPy_1355 PE=4 SV=1	168.383	119.65	248.875	109.672	156.146	126.331	175.7	133.18	262.877
Q9A175	Ribonucleoside-diphosphate reductase OS=Streptococcus pyogenes serotype M1 GN=nrdE.1 PE=3 SV=1	134.537	152.953	192.645	115.48	106.709	128.234	181.148	148.445	212.247
Q99XP9	Uncharacterized protein OS=Streptococcus pyogenes serotype M1 GN=SPy_2106 PE=4 SV=2	62.4681	56.671	37.3795	29.07	44.2683	40.405	58.2394	55.4679	40.5035
P66555	30S ribosomal protein S3 OS=Streptococcus pyogenes serotype M1 GN=rpsC PE=3 SV=1	886.99	842.985	849.204	493.989	759.182	620.1	774.159	861.972	841.402
Q99XX6	Multiple sugar-binding ABC transport system (ATP-binding protein) OS=Streptococcus pyogenes serotype M1 GN=msmK PE=3 SV=1	668.512	705.745	769.881	476.665	554.96	521.699	610.049	564.927	624.113
P66084	50S ribosomal protein L19 OS=Streptococcus pyogenes serotype M1 GN=rplS PE=3 SV=1	569.056	483.626	505.617	341.503	412.176	375.142	562.613	559.158	469.544
Q9A1E9	Uncharacterized protein OS=Streptococcus pyogenes serotype M1 GN=SPy_0312 PE=4 SV=1	112.625	130.11	118.366	68.6129	99.1055	93.7581	109.183	101.205	116.724
Q99YG1	Translation initiation factor IF-2 OS=Streptococcus pyogenes serotype M1 GN=infB PE=3 SV=1	1765.75	1531.24	1865.44	1182.78	1314.65	1239.65	1726.7	1382.39	1591.22
Q9A0U1	Uncharacterized protein OS=Streptococcus pyogenes serotype M1 GN=SPy_0621 PE=4 SV=1	133.29	152.891	143.135	88.921	83.7017	136.062	123.229	163.372	155.985
Q9A1H1	Putative amino acid ABC transporter (ATP-binding protein) OS=Streptococcus pyogenes serotype M1 GN=SPy_0276 PE=4 SV=1	90.805	76.6523	76.9435	46.645	78.8192	50.0661	102.528	85.959	113.45
Q99YN0	Uncharacterized protein OS=Streptococcus pyogenes serotype M1 GN=SPy_1625 PE=4 SV=1	1729.21	1202.79	1349.26	837.46	1072.75	1163.46	1662.04	1448.13	1399.58
Q9A1U6	ABC transporter (ATP-binding protein) OS=Streptococcus pyogenes serotype M1 GN=adcC PE=4 SV=1	58.8745	63.7476	28.5172	42.2211	35.0415	31.212	42.674	49.4864	65.0187
Q9A1F4	Uncharacterized protein OS=Streptococcus pyogenes serotype M1 GN=SPy_0306 PE=4 SV=1	152.596	126.876	142.938	92.8569	82.5075	127.343	122.57	125.932	132.283
Q9A045	dTDP-glucose 4,6-dehydratase OS=Streptococcus pyogenes serotype M1 GN=cpsFQ PE=3 SV=1	829.424	1171.64	911.682	781.344	641.495	656.396	765.864	1087.9	1098.23
Q99Y73	Endonuclease MutS2 OS=Streptococcus pyogenes serotype M1 GN=mutS2 PE=3 SV=1	202.824	151.32	172.739	108.57	139.839	126.68	174.042	196.044	176.849
P67452	Exodeoxyribonuclease 7 large subunit OS=Streptococcus pyogenes serotype M1 GN=xseA PE=3 SV=1	478.641	369.958	444.779	304.462	335.1	277.173	397.571	386.665	368.076
Q99Z22	Uncharacterized protein OS=Streptococcus pyogenes serotype M1 GN=SPy_1442 PE=4 SV=1	1151.25	1949.87	1193.32	1309.94	647.497	1066.82	2147.91	1078.52	830.223
Q9A0M0	Probable dipeptidase A OS=Streptococcus pyogenes serotype M1 GN=pepDA PE=3 SV=1	606.575	764.581	798.456	418.856	629.842	478.169	531.753	698.597	684.354
P66021	Peptide chain release factor 3 OS=Streptococcus pyogenes serotype M1 GN=prfC PE=3 SV=1	948.049	769.611	990.409	498.95	675.684	725.371	944.926	823.885	1090.85
Q99Z04	Uncharacterized protein OS=Streptococcus pyogenes serotype M1 GN=SPy_1461 PE=4 SV=1	94.594	70.7207	56.071	31.101	63.8804	60.2751	233.083	99.3007	87.81
Q99YT5	Arginine regulator OS=Streptococcus pyogenes serotype M1 GN=argR1 PE=3 SV=1	9.38525	20.6932	12.3375	12.5479	9.29446	7.82813	11.1361	15.8242	22.4892
Q99XY4	Proline--tRNA ligase OS=Streptococcus pyogenes serotype M1 GN=proS PE=3 SV=1	1738.46	1637.89	2300.04	1255.01	1111.59	1601.98	1786.83	1613.25	1769.29
Q9A0J5	DNA ligase OS=Streptococcus pyogenes serotype M1 GN=ligA PE=3 SV=1	1128.74	1030.54	1250.6	662.785	873.206	842.045	1272.72	1072.19	1193.64
Q99XX3	(P)ppGpp synthetase OS=Streptococcus pyogenes serotype M1 GN=relA PE=3 SV=2	450.965	392.22	672.137	327.139	373.981	353.729	456.153	389.24	530.37
Q99XQ1	UPF0246 protein SPy_2104/M5005_Spy1788 OS=Streptococcus pyogenes serotype M1 GN=SPy_2104 PE=3 SV=1	78.0488	65.6404	65.6866	42.2447	41.1939	61.1735	65.3015	70.9553	71.4601
Q99YX6	Putative hemolysin OS=Streptococcus pyogenes serotype M1 GN=hlyA1 PE=4 SV=1	140.681	111.022	93.4336	64.7619	86.9636	83.8319	90.3696	112.225	103.561
Q99ZS8	Spermidine/putrescine import ATP-binding protein PotA OS=Streptococcus pyogenes serotype M1 GN=potA PE=3 SV=1	286.566	237.75	287.338	146.918	200.228	204.642	275.845	232.904	235.253
Q99Y34	Uncharacterized protein OS=Streptococcus pyogenes serotype M1 GN=SPy_1892 PE=4 SV=1	539.624	396.796	396.019	298.489	323.959	282.553	564.642	598.672	580.22
Q99YM8	Putative RNA-binding Sun protein OS=Streptococcus pyogenes serotype M1 GN=sunL PE=3 SV=1	337.802	180.01	261.617	135.117	186.59	207.648	238.935	176.321	186.664
Q99XJ6	Uncharacterized protein OS=Streptococcus pyogenes serotype M1 GN=SPy_2176 PE=4 SV=1	1382.32	1245.47	1425.55	698.529	864.318	1181.61	1653.98	1797.8	1548.22
Q99ZV8	Elongation factor 4 OS=Streptococcus pyogenes serotype M1 GN=lepA PE=3 SV=1	1012.97	953.68	1428.62	638.343	779.184	877.623	837.208	870.793	1055.41
Q9X5C7	Exotoxin type G OS=Streptococcus pyogenes serotype M1 GN=speG PE=3 SV=1	517.76	225.832	293.675	179.388	233.514	287.443	629.597	442.581	467.943
Q9A0X5	Putative transcription antiterminator OS=Streptococcus pyogenes serotype M1 GN=licT PE=4 SV=1	55.0211	41.7103	42.6384	24.375	33.9152	35.422	49.1766	41.4275	27.3765
Q9A1M9	Putative glycine-betaine binding permease protein OS=Streptococcus pyogenes serotype M1 GN=opuABC PE=3 SV=1	2265.39	1454.56	1417.29	1048.25	974.979	1417.44	2731.84	2440.3	2055.92
Q9A1H6	Uncharacterized protein OS=Streptococcus pyogenes serotype M1 GN=SPy_0266 PE=4 SV=1	128.093	130.411	95.049	59.6714	96.8941	79.5735	125.581	110.709	145.133
Q99ZS5	Putative spermidine/putrescine ABC transporter (Periplasmic transport protein) OS=Streptococcus pyogenes serotype M1 GN=potD PE=4 SV=1	601.407	471.798	397.027	339.78	343.958	296.902	726.441	758.424	683.74
Q99YZ4	Uncharacterized protein OS=Streptococcus pyogenes serotype M1 GN=SPy_1474 PE=4 SV=1	18.7351	48.9251	34.9066	28.6911	14.2164	25.338	37.512	23.5224	13.5863
Q9A0T8	Putative transcriptional regulator (LacI family) OS=Streptococcus pyogenes serotype M1 GN=regR PE=4 SV=1	335.325	438.327	352.445	234	273.565	241.089	420.424	487.202	352.721
P58075	tRNA-specific 2-thiouridylase MnmA OS=Streptococcus pyogenes serotype M1 GN=mnmA PE=3 SV=1	1332.99	1944.24	1439.41	1062.54	1007.66	1061.37	1274.87	1240.4	1107.74
Q99Z69	Putative RNA helicase OS=Streptococcus pyogenes serotype M1 GN=deaD2 PE=4 SV=1	216.772	100.113	142.682	73.8441	116.594	114.674	119.546	96.8646	116.321
Q99ZP8	FAD:protein FMN transferase OS=Streptococcus pyogenes serotype M1 GN=SPy_1138 PE=3 SV=1	77.358	50.8027	51.6103	29.9367	53.9252	35.1935	52.4226	84.4402	54.734
Q9A0F9	Uncharacterized protein OS=Streptococcus pyogenes serotype M1 GN=SPy_0793 PE=4 SV=1	965.869	600.86	562.09	403.361	514.975	487.807	1198.11	966.629	723.837
Q99YU0	Aspartate--ammonia ligase OS=Streptococcus pyogenes serotype M1 GN=asnA PE=3 SV=1	429.294	584.635	672.984	502.72	346.614	261.819	337.496	295.496	435.19
Q9A150	Uncharacterized protein OS=Streptococcus pyogenes serotype M1 GN=SPy_0464 PE=4 SV=1	239.85	165.286	170.577	95.6975	138.83	144.392	181.103	175.959	176.035
Q9A178	Methionine--tRNA ligase OS=Streptococcus pyogenes serotype M1 GN=metG PE=3 SV=2	1713.18	1369.13	1761.45	805.927	1168.87	1208.92	1602.85	1364.14	1457.13
Q9A1U2	Putative penicillin-binding protein 1b OS=Streptococcus pyogenes serotype M1 GN=pbp1b PE=4 SV=1	1615.07	1146.62	1040.11	780.227	945.123	765.614	2086.14	1694.56	1176.86
P65781	NAD kinase OS=Streptococcus pyogenes serotype M1 GN=nadK PE=3 SV=1	116.118	59.5621	106.448	66.6924	60.7951	56.9523	122.781	66.0256	97.7603
Q9A088	Probable GTP-binding protein EngB OS=Streptococcus pyogenes serotype M1 GN=engB PE=3 SV=1	371.18	211.99	265.263	164.986	195.792	191.502	292.283	254.529	333.894
P65431	Ribosomal RNA small subunit methyltransferase H OS=Streptococcus pyogenes serotype M1 GN=rsmH PE=3 SV=1	127.395	92.1504	151.51	57.0855	98.8617	84.8868	123.791	98.5135	150.745
Q99YS3	Uncharacterized protein OS=Streptococcus pyogenes serotype M1 GN=SPy_1566 PE=1 SV=1	125.052	91.7065	92.6351	55.2492	71.0618	74.0235	104.806	103.529	87.3021
Q9A0V7	Lysine--tRNA ligase OS=Streptococcus pyogenes serotype M1 GN=lysS PE=3 SV=1	1660.56	1002.61	1439.9	696.731	1035.67	915.495	1349.11	1102.33	1191.49
Q99ZC0	Putative maltose/maltodextrin-binding protein OS=Streptococcus pyogenes serotype M1 GN=SPy_1294 PE=4 SV=1	3627.82	3065.16	2661.39	2211.54	1956.26	1845.08	2721.34	3079.25	3181.21
P66424	30S ribosomal protein S14 OS=Streptococcus pyogenes serotype M1 GN=rpsN PE=3 SV=1	65.338	43.8663	40.9444	18.0707	43.5282	34.8423	58.891	71.0987	39.4532
P0C0H7	Inosine-5'-monophosphate dehydrogenase OS=Streptococcus pyogenes serotype M1 GN=guaB PE=3 SV=2	1758.56	1918.49	2698.49	1004.19	1654.4	1424.11	2179.86	1679.13	2102.9
Q99Y44	Putative glycoprotein endopeptidase OS=Streptococcus pyogenes serotype M1 GN=SPy_1874 PE=4 SV=1	119.883	94.222	120.248	46.4102	111.31	56.1072	101.683	85.588	97.5218
Q99ZY8	Uncharacterized protein OS=Streptococcus pyogenes serotype M1 GN=SPy_1012 PE=4 SV=1	486.877	442.889	593.282	264.853	361.235	346.657	537.584	452.933	361.856
Q99Y84	UvrABC system protein A OS=Streptococcus pyogenes serotype M1 GN=uvrA PE=3 SV=1	1205.15	868.005	1213.66	583.477	830.029	685.541	1303.89	1234.44	1338.09
Q99XS7	Putative pyruvate formate-lyase activating enzyme OS=Streptococcus pyogenes serotype M1 GN=SPy_2055 PE=4 SV=1	57.9569	93.0522	81.5477	50.52	52.4754	45.1795	44.3309	75.3787	66.1077
Q9A155	DNA translocase FtsK OS=Streptococcus pyogenes serotype M1 GN=ftsK PE=3 SV=1	73.9221	56.8966	29.7057	24.7721	37.7613	39.5897	51.956	46.8111	52.6934
Q99XU1	Uncharacterized protein OS=Streptococcus pyogenes serotype M1 GN=SPy_2033 PE=4 SV=1	962.506	1244.8	624.1	535.754	650.642	612.712	1015.83	1712.23	2921.95
P63793	ATP-dependent Clp protease ATP-binding subunit ClpX OS=Streptococcus pyogenes serotype M1 GN=clpX PE=3 SV=1	1422.58	1430.39	1928.45	980.85	1119.81	919.806	1452.97	1434.05	1797.63
Q99Y96	Protein translocase subunit SecA OS=Streptococcus pyogenes serotype M1 GN=secA PE=3 SV=1	2869.59	2337.48	3247.06	1454.68	1563.82	2291.88	2931.18	2407.84	2434.83
Q99Y91	Putative sucrose-specific PTS permease, enzyme II OS=Streptococcus pyogenes serotype M1 GN=scrA PE=4 SV=2	34.3543	18.0592	19.7418	8.8755	24.2957	12.0825	38.4457	28.4848	20.1657
Q9A036	Putative P1-type antirepressor-phage associated OS=Streptococcus pyogenes serotype M1 GN=SPy_0946 PE=4 SV=1	109.441	68.5334	86.0109	49.6687	64.4621	51.2083	158.045	102.443	68.2836
Q9A0H6	Putative ABC transporter (ATP-binding protein) OS=Streptococcus pyogenes serotype M1 GN=SPy_0773 PE=4 SV=2	65.3296	35.534	49.6358	24.766	43.3263	25.379	53.9975	36.6467	62.7378
Q99YI0	Putative N-acetylglucosamine-6-phosphate deacetylase OS=Streptococcus pyogenes serotype M1 GN=nagA PE=3 SV=1	766.459	1274.98	982.685	701.764	602.497	566.188	831.974	1007.15	1053.82
Q99YF4	Putative ABC transporter (ATP-binding protein) OS=Streptococcus pyogenes serotype M1 GN=SPy_1729 PE=4 SV=1	12.4006	10.2017	5.61429	5.39196	5.70806	6.27369	14.2716	9.53582	9.23377
P67575	Asparagine--tRNA ligase OS=Streptococcus pyogenes serotype M1 GN=asnS PE=3 SV=1	577.876	588.077	805.873	320.714	465.223	426.268	581.383	524.68	518.366
Q99ZJ5	Putative ABC transporter (ATP-binding protein) OS=Streptococcus pyogenes serotype M1 GN=SPy_1206 PE=4 SV=1	113.935	76.6354	73.4452	47.6483	57.7688	56.6544	87.4811	81.5331	87.9059
Q99ZF6	Riboflavin biosynthesis protein OS=Streptococcus pyogenes serotype M1 GN=mreA PE=3 SV=1	60.9778	56.4224	89.3575	34.689	38.5226	53.4561	57.844	43.0759	81.4976
Q9A173	Uncharacterized protein OS=Streptococcus pyogenes serotype M1 GN=SPy_0430 PE=4 SV=1	71.2371	39.8121	19.6556	24.5424	37.766	17.6112	116.07	69.0176	29.6851
P67634	Tyrosine recombinase XerS OS=Streptococcus pyogenes serotype M1 GN=xerS PE=3 SV=1	104.373	83.2339	65.7296	50.7276	44.7131	58.9098	101.043	73.7321	107.368
Q9A1D9	Uncharacterized protein OS=Streptococcus pyogenes serotype M1 GN=SPy_0326 PE=4 SV=1	242.119	161.711	212.129	142.595	117.286	114.587	181.332	164.554	178.941
Q7DAL6	DNA polymerase III subunit gamma/tau OS=Streptococcus pyogenes serotype M1 GN=dnaX PE=3 SV=1	116.636	74.387	88.1388	39.6211	72.8444	55.3056	97.4002	79.4745	95.1226
Q9A0A5	CCA-adding enzyme OS=Streptococcus pyogenes serotype M1 GN=cca PE=3 SV=2	166.06	97.6611	92.6922	69.3052	77.3582	64.7997	132.091	102.913	95.8241
Q9A111	Putative acetyl-CoA c-acetyltransferase OS=Streptococcus pyogenes serotype M1 GN=SPy_0524 PE=3 SV=1	89.3849	52.9673	63.2743	33.0612	40.9559	47.1707	121.684	48.5088	57.4684
Q9A0A2	Putative secreted 5'-nucleotidase OS=Streptococcus pyogenes serotype M1 GN=SPy_0872 PE=3 SV=1	2056.81	1702.43	1310.36	748.579	1285.25	943.527	1355.99	1662.32	980.997
Q99Z24	Uncharacterized protein OS=Streptococcus pyogenes serotype M1 GN=SPy_1438 PE=4 SV=1	188.481	242.27	191.689	233.636	15.0387	115.388	212.682	83.6607	255.367
Q9A205	Transcription-repair-coupling factor OS=Streptococcus pyogenes serotype M1 GN=trcF PE=3 SV=1	51.0907	31.4146	29.4805	14.9946	31.0065	19.4273	45.4359	35.6076	24.5432
Q99ZY6	Uncharacterized protein OS=Streptococcus pyogenes serotype M1 GN=SPy_1016 PE=4 SV=1	2252.08	1567.37	1404.92	1065.67	948.907	1032.62	1774.98	1554.8	1238.88
P65925	CTP synthase OS=Streptococcus pyogenes serotype M1 GN=pyrG PE=3 SV=1	1237.84	978.995	1670.43	597.159	703.638	964.31	924.144	811.013	1118.94
Q99Z41	Uncharacterized protein OS=Streptococcus pyogenes serotype M1 GN=SPy_1411 PE=4 SV=1	32.0012	16.8123	17.1582	7.65552	19.1889	11.5412	20.7217	20.3858	11.6977
Q99Z94	GTPase Obg OS=Streptococcus pyogenes serotype M1 GN=obg PE=3 SV=1	652.058	386.374	684.473	255.753	408.784	337.16	690.208	445.73	572.451
Q9A203	Putative cell division protein (DivIC) OS=Streptococcus pyogenes serotype M1 GN=divIC PE=4 SV=1	604.441	604.624	241.36	184.813	349.353	308.913	814.917	757.976	350.681
P63703	Tagatose 1,6-diphosphate aldolase 1 OS=Streptococcus pyogenes serotype M1 GN=lacD1 PE=1 SV=1	106.517	79.6491	54.6311	57.6834	50.7797	30.5986	72.9188	76.7055	97.3461
Q9A104	Chromosome partition protein Smc OS=Streptococcus pyogenes serotype M1 GN=smc PE=3 SV=1	261.508	184.631	301.154	103.338	168.896	157.496	307.532	259.366	341.268
Q9A1D1	Putative primosome component (Helicase loader) OS=Streptococcus pyogenes serotype M1 GN=dnaI PE=4 SV=1	127.803	152.095	99.7099	69.7291	72.5756	74.7133	122.374	150.235	89.2483
Q9L7Q5	DNA gyrase subunit A OS=Streptococcus pyogenes serotype M1 GN=gyrA PE=3 SV=1	820.347	492.586	880.139	324.276	478.725	443.965	650.296	523.074	856.427
Q9A180	Putative cell envelope proteinase OS=Streptococcus pyogenes serotype M1 GN=prtS PE=3 SV=1	1469.4	670.328	567.825	484.978	554.523	495.564	1850.81	816.329	858.052
Q9A0V0	Uncharacterized protein OS=Streptococcus pyogenes serotype M1 GN=SPy_0604 PE=4 SV=1	810.374	585.786	419.669	316.661	381.919	330.219	733.45	784.856	421.433
Q9A1N8	Uncharacterized protein OS=Streptococcus pyogenes serotype M1 GN=SPy_0175 PE=4 SV=1	49.4824	23.9507	31.1644	16.6596	25.3508	17.1218	40.9793	33.653	20.1645
Q99YC6	Putative N-acetyl-muramidase OS=Streptococcus pyogenes serotype M1 GN=SPy_1764 PE=4 SV=1	322.759	198.627	199.793	129.902	161.69	112.073	334.475	319.273	305.63
P10520	Streptokinase A OS=Streptococcus pyogenes serotype M1 GN=ska PE=4 SV=2	5613.2	2092.77	2820.7	1695.73	1939.95	2232.77	7202.62	4009.99	4674.2
P0C0F1	Major cold shock protein OS=Streptococcus pyogenes serotype M1 GN=cspA PE=3 SV=1	142.237	27.8933	16.4413	47.8465	29.253	26.3516	69.6229	27.6132	21.0554
Q9A0U6	Putative cell division protein OS=Streptococcus pyogenes serotype M1 GN=ftsW PE=3 SV=1	141.249	99.7893	71.2	34.5158	82.537	52.5077	103.476	156.251	90.499
Q99XL8	DNA mismatch repair protein MutS OS=Streptococcus pyogenes serotype M1 GN=mutS PE=3 SV=1	81.7878	68.893	111.259	47.0022	50.5831	44.1364	85.9187	73.9588	85.8535
Q99YU2	Uncharacterized protein OS=Streptococcus pyogenes serotype M1 GN=SPy_1536 PE=4 SV=1	773.654	666.327	390.997	328.297	378.08	284.201	857.874	708.942	578.298
Q99XV2	Uncharacterized protein OS=Streptococcus pyogenes serotype M1 GN=SPy_2009 PE=4 SV=1	551.678	180.282	173.85	159.21	193.328	130.77	462.297	207.193	172.432
Q99Z38	DEAD-box ATP-dependent RNA helicase CshA OS=Streptococcus pyogenes serotype M1 GN=deaD PE=3 SV=1	993.483	493.215	624.964	315.316	437.204	370.874	662.828	369.563	466.661
Q9A1K1	DNA repair protein RadA OS=Streptococcus pyogenes serotype M1 GN=radA PE=3 SV=1	648.251	183.397	229.28	211.69	113.005	239.143	294.946	194.084	399.323
Q9A147	Putative 42 kDa protein OS=Streptococcus pyogenes serotype M1 GN=SPy_0469 PE=4 SV=1	585.81	248.259	359.719	172.986	222.481	228.293	787.719	381.012	352.918
Q99XJ7	Uncharacterized protein OS=Streptococcus pyogenes serotype M1 GN=SPy_2174 PE=4 SV=1	2838.29	1921.78	1378.72	1144.03	1120.41	941.953	1958.37	2677.51	1658.44
Q9A159	Uncharacterized protein OS=Streptococcus pyogenes serotype M1 GN=SPy_0448 PE=4 SV=1	643.193	293.494	502.981	276.531	273.363	197.993	1063.95	346.922	243.686
Q99YX9	Uncharacterized protein OS=Streptococcus pyogenes serotype M1 GN=SPy_1494 PE=4 SV=1	1035.49	652.527	528.227	359.135	385.212	405.143	881.415	980.502	797.221
Q9A0J8	Putative ABC transporter (ATP-binding protein) OS=Streptococcus pyogenes serotype M1 GN=SPy_0746 PE=4 SV=1	143.672	50.7508	77.3748	43.3101	53.5719	42.472	120.098	51.0343	35.1718
Q9A1X9	Uncharacterized protein OS=Streptococcus pyogenes serotype M1 GN=SPy_0040 PE=4 SV=1	227.456	170.452	102.132	100.129	72.2835	81.1236	126.074	160.943	131.15
Q9A0U7	Phosphoenolpyruvate carboxylase OS=Streptococcus pyogenes serotype M1 GN=ppc PE=3 SV=2	527.965	334.694	273.275	182.254	203.075	177.11	459.794	328.099	301.563
Q7DAM2	Uncharacterized protein OS=Streptococcus pyogenes serotype M1 GN=SPy_0861 PE=1 SV=1	546.861	218.952	345.5	165.148	189.551	190.679	431.018	293.284	394.998
Q99YA9	Putative ABC transporter (ATP-binding protein) OS=Streptococcus pyogenes serotype M1 GN=SPy_1787 PE=4 SV=1	24.1874	12.0715	13.395	7.2393	7.62753	8.8231	14.5849	14.15	12.2612
P58099	C5a peptidase OS=Streptococcus pyogenes serotype M1 GN=scpA PE=3 SV=1	25846.4	9043.67	13210.8	7146.15	7280.34	8483.9	19819.2	9001.91	11024.7
Q7DAL3	Collagen-like surface protei OS=Streptococcus pyogenes serotype M1 GN=scl PE=4 SV=1	69.6442	22.7136	73.2028	24.8403	29.0003	24.5799	265.35	61.1028	92.4235
Q9A169	Uncharacterized protein OS=Streptococcus pyogenes serotype M1 GN=SPy_0435 PE=4 SV=1	220.531	74.5444	147.794	59.6855	72.1632	76.0341	254.681	83.1017	108.416
Q9A1G0	Penicillin-binding protein (D-alanyl-D-alanine carboxypeptidase) OS=Streptococcus pyogenes serotype M1 GN=dacA PE=3 SV=1	3129.37	1910.38	1713.02	1012.29	1080.82	987.236	2347.42	1783.43	1866.54
P0C0I3	Streptolysin O OS=Streptococcus pyogenes serotype M1 GN=slo PE=3 SV=1	10939.6	3849.5	5585.15	2548.93	3270.79	3252.83	9489.85	4344.47	5167.25
Q9A1I9	Putative sugar transporter sugar binding lipoprotein OS=Streptococcus pyogenes serotype M1 GN=SPy_0252 PE=4 SV=1	2188.32	1105.12	820.08	706.492	668.991	413.069	1100.85	671.385	484.391
Q99XX8	Putative pullulanase OS=Streptococcus pyogenes serotype M1 GN=pulA PE=3 SV=1	7300.21	3292.44	3551.74	1753.42	2401.17	1906.59	3999.62	2804.54	2506.21
Q99YQ3	Putative ABC transporter substrate binding lipoprotein OS=Streptococcus pyogenes serotype M1 GN=SPy_1592 PE=4 SV=2	878.441	470.348	360.36	271.796	264.278	194.084	703.777	452.426	300.8
Q9A0J9	ABC transporter (ATP-binding protein)-streptolysin S associated ORF OS=Streptococcus pyogenes serotype M1 GN=sagH PE=4 SV=1	610.767	258.542	210.287	113.824	171.895	119.49	269.376	165.883	105.72
