# Supplementary material for: Group A Streptococcal S Protein Utilizes Red Blood Cells as Immune Camouflage and Is a Critical Determinant for Immune Evasion
Source: Cell Rep. Author manuscript; Available in PMC 2020 Jan 9. (PMC6951797; doi:10.1016/j.celrep.2019.11.001)
Supplement: 4 [file NIHMS1545826-supplement-4.xlsx]

## Sheet: GAS_spleens_fsva_adjusted
	∆ess pDCerm infection																				PBS mock-infection																				wt pDCerm infection
Protein	Day 1 Mouse#1	Day 1 Mouse#2	Day 1 Mouse#3	Day 1 Mouse#4	Day 1 Mouse5	Day 2 Mouse#1	Day 2 Mouse#2	Day 2 Mouse#3	Day 2 Mouse#4	Day 2 Mouse5	Day 3 Mouse#1	Day 3 Mouse#2	Day 3 Mouse#3	Day 3 Mouse#4	Day 1 Mouse5	Day 4 Mouse#1	Day 4 Mouse#2	Day 4 Mouse#3	Day 4 Mouse#4	Day 4 Mouse5	Day 1 Mouse#1	Day 1 Mouse#2	Day 1 Mouse#3	Day 1 Mouse#4	Day 1 Mouse5	Day 2 Mouse#1	Day 2 Mouse#2	Day 2 Mouse#3	Day 2 Mouse#4	Day 2 Mouse5	Day 3 Mouse#1	Day 3 Mouse#2	Day 3 Mouse#3	Day 3 Mouse#4	Day 1 Mouse5	Day 4 Mouse#1	Day 4 Mouse#2	Day 4 Mouse#3	Day 4 Mouse#4	Day 4 Mouse5	Day 1 Mouse#1	Day 1 Mouse#2	Day 1 Mouse#3	Day 1 Mouse#4	Day 1 Mouse5	Day 2 Mouse#1	Day 2 Mouse#2	Day 2 Mouse#3	Day 2 Mouse#4
A0A023T778	243.952	331.042	353.083	288.509	349.946	313.68	252.806	349.075	321.212	283.83	292.955	344.477	354.144	333.079	379.946	354.226	329.746	323.054	369.216	285.329	461.823	279.5	335.367	299.408	331.33	292.82	340.226	374.465	416.134	285.75	344.84	378.069	276.026	327.396	335.384	321.145	297.998	324.525	356.401	389.473	324.953	381.276	330.504	321.651	360.957	359.264	321.485	344.48	291.947
A0A075B5M7	430.73	399.596	652.519	617.264	442.927	444.14	343.313	312.338	370.642	336.624	520.96	730.123	741.449	843.862	436.312	667.066	206.378	670.958	728.495	590.685	282.5	505.687	309.096	501.713	437.898	409.627	293.964	262.619	490.201	461.007	417.791	319.719	249.046	635.025	445.711	472.676	563.484	308.298	359.435	466.563	460.384	434.736	402.684	486.723	388.467	428.966	552.486	334.68	383.262
A0A075B5N9	299.908	318.511	500.347	328.173	602.277	376.388	320.165	361.215	294.611	289.442	301.804	388.898	303.149	480.314	241.634	249.42	318.006	482.232	467.898	303.509	291.854	422.585	333.837	304.081	413.426	424.176	312.709	354.079	364.317	259.596	396.684	353.909	309.952	630.747	358.333	336.085	388.219	411.622	384.863	383.077	316.442	467.586	339.847	401.978	282.168	362.899	363.827	388.721	321.13
A0A075B5P2	307.927	404.185	355.898	385.852	382.214	404.665	272.075	306.909	277.808	270.823	433.12	361.966	725.531	437.895	201.58	264.965	252.096	342.877	336.646	425.662	170.572	312.617	309.374	282.041	266.279	263.872	260.47	384.506	238.061	289.481	318.706	275.969	298.701	292.187	379.95	309.112	240.177	383.298	340.067	199.165	294.681	372.86	300.496	247.013	185.394	218.191	303.465	211.679	283.914
A0A075B5P3	250.04	401.745	331.644	529.542	481.608	428.448	436.267	235.337	280.932	913.498	319.696	346.717	224.953	474.608	296.717	263.508	474.372	401.809	345.884	378.312	257.899	294.045	338.704	292.907	244.612	429.033	285.656	320.461	266.301	239.799	267.148	436.069	393.34	348.344	521.772	329.073	335.508	378.317	550.452	396.626	251	544.821	232.119	354.177	304.832	304.214	271.29	600.92	409.028
A0A075B5P6	298.235	315.726	281.332	400.978	318.9	413.249	320.269	275.776	285.427	278.417	449.166	415.305	877.264	499.575	223.408	306.6	265.225	363.932	367.375	668.69	282.207	383.239	387.514	297.671	309.435	338.912	352.703	381.059	291.44	262.265	318.212	237.326	332.575	295.531	324.197	304.148	405.349	353.737	268.433	237.269	334.368	269.496	367.928	281.705	316.73	235.354	232.755	297.642	295.878
A0A075B5R5	433.054	368.063	155.367	647.314	162.089	418.148	840.662	232.736	165.77	498.101	543.038	-206.562	648.79	358.303	396.823	252.418	927.715	337.133	150.741	184.896	473.6	553.682	501.948	344.646	507.43	596.178	313.827	342.725	536.208	475.981	498.814	423.791	921.618	267.06	665.618	534.233	394.185	664.233	552.478	626.289	140.346	640.202	542.292	442.581	337.147	374.853	308.365	605.082	919.067
A0A075B5S2	490.066	598.339	680.743	258.375	775.782	353.934	413.165	383.037	333.004	356.534	641.312	501.214	547.652	406.025	305.153	429.907	363.013	348.735	420.405	329.938	543.73	936.962	269.879	215.241	375.783	451.748	370.958	434.246	674.55	623.219	399.889	312.495	543.692	594.513	449.031	542.019	537.671	568.598	339.467	335.13	363.09	371.244	485.877	429.193	370.559	338.171	562.324	491.295	695.047
A0A075B5U7	295.007	182.922	188.274	526.563	108.54	443.131	571.397	379.404	304.839	830.626	357.798	73.3403	293.796	405.604	437.056	190.079	707.262	363.717	129.066	157.031	335.889	581.474	464.462	112.963	499.184	127.233	324.439	295.408	303.085	255.189	321.48	365.173	401.885	303.69	268.52	337.861	303.085	416.209	469.671	530.644	181.838	280.075	368.256	475.49	449.871	229.584	494.088	558.702	301.463
A0A075B5V0	309.602	574.233	143.018	471.228	39.8556	518.174	435.581	375.491	170.392	877.551	399.264	157.577	249.138	374.151	362.222	214.244	596.46	423.783	144.405	105.822	308.023	464.348	431.756	28.1256	454.096	602.877	244.452	204.901	306.443	282.356	364.157	428.472	496.173	250.56	229.66	311.056	391.466	451.009	663.02	264.17	144.348	485.859	324.853	418.424	280.613	237.239	335.888	743.374	243.663
A0A075B5V6	308.321	382.302	340.4	298.331	473.827	360.869	374.386	289.853	237.452	604.364	390.555	252.698	174.045	290.477	203.027	256.947	368.387	356.65	391.578	223.343	420.293	438.513	253.694	330.78	485.741	606.133	271.96	285.709	408.084	290.461	384.535	340.742	386.517	285.467	382.47	413.416	365.3	428.054	522.953	427.375	279.123	381.93	261.475	342.163	207.009	202.944	310.563	344.279	350.218
A0A075B5Y4	299.721	177.477	189.511	469.475	84.7103	444.822	556.162	363.327	181.651	713.244	296.935	63.5364	249.599	414.338	396.433	197.74	659.04	337.799	108.21	130.089	331.728	543.154	371.522	89.308	476.409	106.003	310.73	183.555	304.441	223.122	381.466	449.694	376.642	288.099	285.54	311.866	276.609	411.689	635.107	526.049	154.665	367.94	384.718	452.162	358.046	294.737	477.094	482.823	281.938
A0A075B6A3	290.481	351.196	376.704	439.641	296.36	388.068	296.228	293.944	331.926	550.85	363.563	250.257	185.962	483.784	349.341	195.456	358.043	543.129	301.643	157.663	256.258	289.991	392.929	477.173	282.295	444.672	258.995	285.374	301.092	297.669	416.156	425.644	453.516	296.451	242.414	210.103	363.21	344.129	660.845	336.277	317.505	676.836	273.18	409.538	268.432	465.371	553.308	419.159	290.524
A0A087WNT1	541.436	555.7	373.631	426.522	406.655	560.292	447.01	429.203	478.681	652.277	529.823	309.85	288.369	557.224	554.063	436.463	496.041	399.32	510.401	352.824	294.649	590.574	348.349	477.026	451.74	374.279	435.743	371.49	425.802	731.597	413.043	377.783	431.733	526.852	381.159	371.53	553.825	390.252	360.586	493.41	324.486	318.7	381.854	358.602	357.26	369.162	389.44	452.498	513.031
A0A087WNW8	420.954	366.05	393.029	403.437	365.959	390.069	357.908	310.27	343.644	345.054	372.873	398.715	336.044	456.65	428.232	449.809	409.571	344.077	378.56	401.273	396.389	370.569	380.826	444.041	318.384	327.995	385.18	321.658	407.419	335.723	329.604	356.168	292.443	380.967	398.251	372.506	358.538	348.383	312.094	385.93	315.362	366.454	354.623	376.145	426.254	405.119	378.324	418.399	362.449
A0A087WNZ5	506.225	413.274	380.047	409.256	684.333	421.035	456.744	442.601	274.263	253.395	469.609	486.001	286.23	446.495	256.227	420.895	275.479	293.011	350.505	454.971	255.022	278.998	288.24	356.076	283.686	369.414	314.214	319.219	216.568	216.247	272.869	328.939	207.05	164.736	272.635	219.149	317.349	344.573	352.686	394.539	289.117	351.964	613.589	435.459	417.808	348.239	440.655	382.09	605.372
A0A087WPL5	345.596	354.992	389.522	340.982	356.888	338.759	362.314	389.345	360.689	351.699	366.064	392.11	347.866	350.227	359.608	345.814	346.3	355.99	341.984	360.109	327.594	415.412	348.195	356.394	342.45	344.101	360.144	361.472	364.399	349.985	356.98	365.761	360.958	352.584	379.05	378.044	368.308	355.936	371.134	359.897	371.562	345.471	362.412	351.537	364.357	341.174	361.83	323.955	334.174
A0A087WQ04	404.611	386.638	362.332	341.817	405.255	349.599	387.783	339.061	396.286	387.127	382.515	360.46	289.812	319.256	353.68	373.828	385.131	406.334	381.619	383.736	368.65	335.477	310.511	324.679	338.457	301.55	272.757	315.027	308.724	316.974	327.43	275.103	336.662	308.016	270.518	326.639	332.435	297.371	284.423	352.068	353.281	354.913	397.237	382.473	380.206	364.848	415.661	393.43	399.888
A0A087WQ16	406.355	316.445	359.725	487.47	361.758	378.995	455.261	558.948	369.612	455.306	326.873	420.601	491.868	308.367	360.178	429.172	384.221	410.666	287.076	309.421	385.806	367.715	346.852	645.374	386.133	353.725	365.011	391.251	365.651	321.814	371.401	498.807	397.413	309.514	482.824	437.415	337.107	423.966	459.618	423.361	434.889	428.305	345.234	447.927	447.74	421.029	339.66	454.003	362.994
A0A087WQF5	344.517	202.886	81.8095	214.252	96.8618	427.736	309.312	176.698	396.428	139.682	319.383	335.88	588.021	254.737	459.588	403.172	657.898	346.678	490.19	348.759	397.03	529.006	763.592	322.435	506.089	223.907	359.253	238.623	330.997	157.999	429.572	272.476	288.32	313.897	318.424	327.397	280.338	388.824	430.512	258.531	19.7221	356.711	169.747	368.47	327.073	368.798	179.474	309.054	280.879
A0A087WQH8	536.82	326.213	322.419	197.624	371.35	533.704	144.19	381.617	258.832	351.543	233.635	426.641	196.349	306.486	348.332	265.332	308.858	296.374	324.319	179.869	298.431	437.985	365.714	599.349	334.581	288.278	378.756	338.633	291.03	571.543	431.986	390.609	304.976	320.76	349.529	403.66	301.599	361.15	317.9	311.197	489.411	415.791	144.213	289.883	371.777	374.428	160.911	431.629	289.477
A0A087WQQ5	408.719	401.766	325.458	421.256	427.561	393.023	431.303	403.252	397.141	428.015	407.478	348.229	367.18	404.915	420.993	412.582	361.365	348.584	389.507	414.107	359.658	379.998	344.814	331.585	397.477	343.024	385.673	349.687	370.509	370.655	370.444	375.186	330.994	372.856	375.157	350.13	385.227	350.33	370.248	391.893	368.637	372.662	323.072	384.519	358.663	345.027	385.219	332.501	393.83
A0A087WQS0	323.559	380.386	455.792	331.163	372.319	324.982	333.642	408.604	429.971	325.68	414.134	311.109	386.612	347.62	358.915	357.81	374.327	394.933	344.201	336.849	578.315	473.865	395.473	433.133	550.629	410.868	426.828	380.91	369.964	453.853	427.275	370.361	465.673	377.165	380.238	454.338	384.935	418.772	427.236	435.948	369.433	381.23	396.034	280.725	359.133	376.635	345.149	384.906	335.214
A0A087WQS2	407.321	376.344	409.25	298.384	372.879	347.442	322.057	372.649	337.401	344.041	356.772	349.794	305.803	349.589	318.478	341.432	375.07	329.302	294.321	356.431	337.249	319.885	350.714	293.046	311.573	322.41	351.897	343.706	308.004	353.472	333.16	343.42	354.242	331.989	368.801	338.635	280.767	349.812	337.498	298.148	327.763	365.479	401.055	344.75	334.948	333.314	325.696	330.245	315.689
A0A087WQT6	372.16	373.073	389.356	410.787	413.553	326.355	363.605	465.568	305.324	358.826	366.393	326.393	340.302	323.749	304.908	260.424	318.089	348.068	377.427	335.526	255.006	315.748	300.647	305.269	338.76	334.566	336.04	309.169	298.617	279.673	280.369	338.628	337.528	334.842	322.034	270.061	327.341	372.32	319.596	297.166	324.297	364.518	399.944	371.824	377.273	411.668	405.663	381.807	381.237
A0A087WR50	318.183	363.883	455.765	382.97	446.201	326.384	310.167	312.342	415.598	342.995	401.472	383.402	345.343	407.299	381.773	263.715	334.792	409.142	342.788	393.706	291.404	301.998	330.353	343.774	269.087	326.092	265.227	276.516	261.069	292.409	257.734	259.79	274.081	298.851	238.225	278.914	223.413	300.423	290.09	260.17	353.699	346.729	381.965	391.687	284.214	341.693	416.371	407.375	412
A0A087WR52	518.343	415.384	461.341	441.212	564.38	472.154	526.226	566.145	250.427	371.854	385.786	501.849	443.868	479.384	401.912	663.506	400.684	371.511	555.657	527.639	464.6	561.796	488.365	274.534	433.067	486.13	466.491	488.949	339.204	494.886	452.718	580.607	520.976	465.512	793.092	385.809	505.48	438.21	480.741	607.449	652.023	477.4	412.733	377.369	455.885	398.539	459.3	426.66	673.831
A0A087WRA4	438.707	33.2675	1192.96	350.933	276.963	111.804	459.031	438.792	425.782	365.318	408.889	304.865	237.463	386.879	352.017	279.524	355.953	376.366	396.926	353.147	334.045	187.64	186.513	311.79	302.332	380.427	330.991	287.923	85.3881	397.879	260.065	215.4	208.828	335.008	369.213	298.209	313.195	267.422	304.129	301.1	281.117	427.143	405.616	331.637	432.19	357.463	449.624	383.259	350.658
A0A087WS16	291.348	388.268	321.939	326.769	382.255	317.585	285.715	375.355	376.237	323.071	365.43	256.511	391.33	364.28	437.734	355.461	324.148	389.581	325.378	318.842	369.83	546.979	372.344	373.982	437.296	480.547	489.856	415.389	394.264	384.326	409.664	332.958	633.555	508.832	329.925	505.288	331.608	444.037	347.835	377.917	232.988	354.62	371.172	297.692	360.301	338.426	236.854	361.696	364.816
A0A087WS98	316.147	393.327	413.833	373.315	289.254	292.683	302.448	399.478	392.913	202.073	452.825	394.665	329.952	354.892	298.822	320.885	300.469	281.321	342.857	292.634	245.376	490.793	300.198	331.876	422.578	249.876	377.332	431.982	326.902	361.114	373.941	265.295	265.502	282.443	350.176	342.351	201.933	391.634	368.383	360.56	333.765	300.051	311.304	336.906	405.338	304.029	390.025	155.101	364.406
A0A087WSN6	314.028	361.967	451.312	379.959	436.48	320.873	308.908	311.374	412.367	337.303	401.429	375.963	343.665	404.564	376.976	258.567	330.79	406.61	337.918	391.037	285.569	299.485	328.605	337.452	266.219	324.067	260.453	270.7	258.611	288.431	252.187	255.272	269.97	294.099	234.399	274.518	223.915	296.191	286.928	254.372	352.956	342.3	375.87	388.829	281.031	340.129	415.742	401.55	406.835
A0A087WSP5	627.376	663.611	450.375	533.688	722.148	278.819	472.404	587.972	402.934	382.776	511.051	393.129	230.844	330.243	292.042	286.49	315.046	312.763	300.377	278.281	168.083	214.052	215.425	266.009	260.095	130.205	202.131	285.307	189.355	213.32	193.419	224.892	264.27	265.502	224.843	170.996	187.541	343.843	227.409	250.074	203.134	509.294	641.633	349.394	512.57	428.338	441.457	485.17	489.466
A0A0A0MQ68	421.744	452.932	311.015	389.909	367.699	483.466	420.431	367.08	422.217	452.763	416.673	472.102	414.177	355.345	473.23	453.601	516.823	442.884	408.405	400.784	477.294	339.502	495.768	442.591	377.442	372.698	375.816	452.267	469.236	472.773	471.396	396.506	464.502	390.656	380.569	461.827	471.832	402.092	418.876	438.446	417.7	377.528	403.762	360.157	556.934	457.806	399.187	363.387	396.885
A0A0A0MQ83	530.831	297.789	552.025	575.736	605.799	633.209	307.913	475.742	490.824	660.737	38.6522	781.469	257.516	426.359	365.359	705.901	539.685	890.262	504.076	526.716	279.112	391.377	490.039	547.396	483.747	156.084	484.92	648.531	540.398	458.612	470.258	755.662	756.89	642.934	420.061	617.122	362.615	495.088	623.279	641.205	751.785	681.177	645.819	535.446	524.086	670.404	801.611	933.502	535.114
A0A0A0MQ89	386.059	349.126	348.317	460.57	344.263	448.463	436.665	303.27	378.272	621.146	387.662	380.307	454.749	340.679	359.769	315.284	330.502	367.495	358.973	439.396	297.526	322.204	422.017	374.514	451.568	315.395	425.475	430.043	464.556	350.789	348.375	378.997	449.298	378.454	375.354	420.63	400.292	463.908	405.036	421.463	337.723	365.121	431.531	335.153	513.417	479.959	394.238	420.193	385.859
A0A0A0MQ90	438.152	309.841	308.645	286.979	339.039	379.967	369.417	303.816	369.796	371.42	262.87	296.581	285.839	308.696	275.489	362.066	273.25	492.546	427.555	249.447	209.221	416.728	384.845	410.161	437.465	458.69	311.638	403.676	399.6	411.388	381.877	347.527	520.561	420.723	288.199	328.644	463.817	378.025	413.585	402.945	394.83	364.541	310.147	390.296	366.329	371.476	360.857	539.02	373.961
A0A0A0MQA3	281.675	302.314	508.484	394.137	384.613	346.874	310.527	348.813	513.84	527.771	391.441	381.08	390.096	541.403	274.444	489.189	372.747	469.4	334.507	345.45	279.321	282.874	364.524	273.04	357.27	461.935	333.88	241.962	285.495	453.167	258.999	324.754	389.992	324.722	390.556	257.114	189.282	335.384	520.647	346.013	273.226	473.183	270.282	330.059	291.963	142.926	223.038	311.294	361.187
A0A0A0MQA5	314.139	337.702	310.624	336.142	351.107	384.47	314.823	317.198	346.797	329.055	343.651	316.196	349.904	380.492	382.595	328.215	380.714	321.896	342.666	354.015	376.792	347.637	331.696	402.688	315.449	340.73	370.085	346.681	371.084	374.79	361.282	345.411	331.028	370.984	338.293	375.839	317.459	361.05	317.071	338.843	341.572	342.14	322.17	354.382	342.215	372.997	348.332	317.682	339.154
A0A0A0MQD1	397.123	551.46	555.515	477.57	733.163	381.601	438.286	466.868	310.566	403.562	457.347	798.136	296.466	431.089	554.08	441.361	224.43	453.25	388.33	384.76	219.377	322.133	338.067	283.31	156.866	336.137	360.379	389.183	352.839	358.611	309.2	378.252	375.471	341.571	259.392	319.306	404.966	318.135	334.103	352.096	187.416	506.125	483.75	492.164	556.546	504.716	418.434	572.304	439.32
A0A0A0MQD5	307.113	386.599	327.267	436.863	380.713	291.743	385.056	431.127	369.726	373.889	364.571	369.732	377.549	400.564	352.756	445.886	374.228	377.157	324.754	401.169	509.096	455.817	356.695	415.979	375.757	409.157	446.785	397.202	372.291	329.056	368.065	440.91	420.479	330.971	374.581	344.791	378.818	371.961	460.976	473.109	412.841	326.741	394.435	377.809	364.058	391.013	382.585	410.098	383.606
A0A0A0MQF6	388.991	380.16	358.627	371.542	405.611	360.147	356.474	389.991	399.265	343.464	393.288	355.279	379.908	349.419	337.452	357.07	406	363.46	391.796	351.436	392.756	405.078	383.01	343.016	419.156	355.169	360.895	369.992	344.67	353.679	391.991	345.644	363.172	348.561	368.832	343.677	353.311	372.048	368.058	365.202	359.048	388.53	392.476	352.192	342.304	325.855	350.187	339.671	408.044
A0A0A0MQN4	310.621	335.551	362.268	370.255	351.75	346.164	370.703	413.908	373.252	309.468	390.087	333.725	441.864	306.56	382.159	281.747	352.38	357.955	416.154	325.404	382.637	431.763	358.492	378.044	354.204	415.094	333.827	320.733	328.325	385.946	405.321	340.148	383	361.892	334.958	364.947	371.265	380.721	358.628	352.022	389.421	347.959	349.674	304.777	303.767	326.383	377.326	309.912	362.117
A0A0A6YVV8	359.06	336.564	341.984	360.114	375.976	325.281	302.495	372.198	345.436	409.483	315.866	381.231	294.972	388.536	336.161	346.505	341.472	363.411	344.968	337.911	372.388	362.319	391.334	315.033	357.682	298.185	379.846	385.903	397.422	324.517	342.483	417.978	341.634	327.067	313.647	386.659	366.905	352.873	457.95	344.395	376.78	341.711	345.441	346.076	364.917	337.512	345.909	387.605	357.741
A0A0A6YW14	455.223	349.699	340.83	321.066	279.008	393.407	317.072	318.345	198.06	379.318	250.495	312.491	443.723	296.499	295.295	439.192	321.809	364.096	370.877	265.53	328.903	246.61	264.943	231.497	281.051	380.834	290.735	422.351	318.545	331.979	361.624	332.797	422.317	452.678	411.242	263.06	319.284	382.859	367.522	396.859	382.34	457.955	263.586	452.981	565.825	472.237	428.702	488.748	301.676
A0A0A6YW53	371.9	431.372	468.691	359.617	426.25	396.15	353.731	391.751	364.686	447.039	375.787	448.408	340.869	304.365	332.377	356.118	399.55	374.369	377.637	376.83	412.182	270.425	336.855	430.783	362.497	464.387	358.458	316.319	300.153	388.38	352.712	375.298	366.109	299.454	395.465	268.691	382.297	349.667	377.123	369.547	375.15	424.872	439.583	341.933	341.458	319.662	354.338	450.549	393.973
A0A0A6YWR2	326.76	241.673	614.753	196.808	250.509	380.064	395.932	556.8	54.8457	347.185	228.51	301.243	272.364	382.608	215.807	495.29	342.842	413.342	340.57	180.562	238.483	251.168	165.765	196.02	364.647	331.819	304.011	223.321	225.347	343.176	346.342	442.292	241.392	417.886	353.927	340.111	309.886	269.384	467.631	417.003	437.541	609.223	278.997	224.911	208.008	404.467	177.778	233.389	344.374
A0A0A6YXA5	290.028	167.196	189.608	450.997	84.0465	424.026	538.224	375.457	195.81	591.693	318.413	38.214	247.049	394.487	370.702	203.112	665.677	343.194	117.817	123.918	289.895	560.719	350.642	163.441	497.708	122.493	303.122	283.907	441.26	227.278	356.856	397.868	381.856	293.298	273.083	306.058	271.373	427.029	518.105	540.208	139.477	229.208	365.227	425.947	334.043	192.813	463.649	424.851	278.028
A0A0A6YXH3	336.204	428.521	365.538	301.655	289.645	394.624	416.272	308.734	340.824	254.94	427.62	473.33	301.393	395.382	404.565	431.521	442.919	308.037	440.5	438.603	358.44	333.289	377.583	252.181	359.672	313.953	401.622	372.319	272.655	465.346	410.598	343.332	312.296	326.267	491.436	341.997	392.466	297.243	409.115	360.275	332.966	406.132	455.717	326.193	403.295	286.894	345.834	273.758	303.895
A0A0A6YXN4	358.892	376.259	164.241	443.09	127.443	502.371	469.126	344.473	138.413	718.933	209.542	200.481	282.071	278.619	332.323	193.243	424.968	414.235	210.936	106.733	277.906	390.448	334.4	250.988	334.857	674.971	258.831	295.014	282.395	250.863	396.077	483.667	452.026	627.495	235.748	257.754	378.622	518.344	574.26	388.973	216.891	498.772	358.837	420.405	294.774	270.93	356.11	570.852	253.295
A0A0A6YXV0	373.767	307.54	326.22	290.111	304.482	374.833	320.699	295.249	264.496	311.486	291.463	399.235	369.627	361.547	299.67	554.638	376.938	386.299	295.684	302.609	321.954	348.811	348.904	319.013	317.75	292.57	330.083	435.204	368.542	268.869	318.364	369.671	348.447	250.652	398.928	306.971	281.717	302.874	353.354	350.185	334.796	334.75	330.033	367.083	322.811	307.544	316.138	312.403	308.306
A0A0B4J1E2	312.822	412.867	499.235	374.162	429.351	275.172	429.362	451.383	381.247	427.161	417.366	437.079	535.549	373.025	447.715	349.544	285.992	296.651	370.945	276.739	338.676	395.692	347.948	307.31	260.05	422.914	424.919	370.444	294.785	354.122	323.875	385.601	389.548	429.96	440.012	303.616	420.527	369.558	383.228	315.086	312.453	347.682	420.068	400.905	388.89	313.8	339.009	327.524	343.477
A0A0B4J1E6	340.203	261.398	511.932	274.402	433.873	351.158	429.486	550.389	472.668	270.855	309.4	332.158	349.195	387.665	254.72	469.2	398.81	469.115	310.798	418.995	317.344	416.111	248.809	205.414	357.879	390.11	293.316	433.37	369.251	248.601	394.49	355.601	344.268	350.865	275.1	409.81	324.985	269.237	313.398	433.24	863.519	338.527	284.831	445.065	299.314	323.485	426.129	306.362	637.947
A0A0B4J1E7	399.728	481.028	429.58	387.152	373.307	364.073	335.276	435.147	413.328	322.543	417.111	421.766	322.079	378.137	361.036	405.959	462.426	377.818	329.419	433.179	366.303	411.065	279.661	397.302	374.894	310.671	397.217	366.625	368.622	373.538	358.533	355.132	326.08	348.39	369.719	388.88	356.2	333.328	355.025	315.944	407.515	390.004	338.091	377.854	353.018	373.505	367.528	413.491	384.854
A0A0B4J1F3	343.137	376.014	561.673	302.137	521.641	520.325	428.034	345.879	485.743	400.465	510.546	609.797	337.873	411.743	310.898	416.92	563.806	489.675	397.835	504.603	367.508	456.259	306.493	263.806	462.813	421.075	329.755	548.749	377.797	199.789	462.246	243.376	301.875	287.711	355.582	429.238	319.265	381.908	458.134	258.738	378.313	594.234	354.558	492.177	569.049	303.383	354.108	399.016	453.183
A0A0B4J1G0	415.121	601.097	536.771	491.791	743.566	409.453	535.951	408.196	662.521	443.77	646.13	569.126	464.206	562.485	432.658	258.519	309.248	493.507	338.292	627.52	262.906	262.105	209.501	168.69	279.652	289.332	211.306	299.218	217.961	248.054	257.261	95.0658	223.145	258.034	215.49	251.799	283.685	242.604	201.158	194.381	333.828	455.842	375.843	504.478	552.603	368.94	282.537	433.634	390.739
A0A0B4J1H7	261.135	336.571	436.338	351.916	671.231	415.155	119.692	314.354	267.88	254.445	385.759	344.855	475.069	661.11	305.14	336.904	307.955	373.717	371.273	366.514	279.547	218.824	236.767	519.877	373.02	368.188	428.424	252.188	281.564	296.731	317.429	368.606	273.386	267.359	461.685	332.67	371.652	275.568	410.327	186.343	219.714	343.622	309.099	266.578	114.455	273.353	129.146	110.408	292.002
A0A0B4J1I9	415.175	399.563	1017.59	548.495	585.1	339.771	318.726	364.188	537.241	347.789	461.961	677.782	306.943	498.715	234.137	317.166	160.675	575.834	633.128	660.293	254.14	105.196	295.02	645.997	455.635	501.07	378.021	218.817	271.769	638.265	460.9	325.596	317.618	723.338	489.15	266.6	518.966	353.594	403.046	264.598	553.243	590.018	451.44	179.58	266.934	533.265	626.839	213.983	363.939
A0A0B4J1J1	483.42	476.776	500.165	416.016	424.872	510.815	448.664	372.315	300.103	399.851	604.905	384.228	669.548	407.174	461.545	435.72	581.765	475.382	489.578	434.609	278.38	391.935	355.151	330.729	495.739	493.732	357.072	296.79	557.918	440.233	438.292	208.537	446.957	452.658	389.305	431.478	625.467	354.604	269.863	381.606	396.797	281.685	389.254	367.556	369.657	363.684	458.915	312.905	388.038
A0A0B4J1J2	395.291	488.905	499.879	575.007	431.399	584.494	401.219	320.457	309.056	439.374	585.717	628.67	640.166	781.453	431.008	517.806	264.666	492.696	515.28	485.742	341.007	321.809	384.363	728.966	403.313	455.731	344.767	321.456	383.042	459.776	377.681	317.935	212.541	458.928	352.791	455.415	616.269	336.361	268.725	389.311	371.021	321.537	470.285	353.503	407.292	454.114	407.201	393.213	391.521
A0A0F6AIX5	360.987	356.194	356.482	317.343	369.29	338.742	284.421	347.306	385.786	360.574	267.871	379.238	292.863	359.106	361.794	300.565	318.836	412.881	367.149	256.84	355.519	327.906	331.965	383.272	402.63	282.074	297.265	361.232	381.652	346.643	354.247	400.733	305.146	374.082	354.893	457.712	304.661	340.991	378.695	365.133	444.463	390.201	327.906	412.049	328.175	389.492	317.927	372.449	287.949
A0A0G2JDV3	647.709	595.351	448.372	478.198	459.834	306.543	352.151	375.263	376.314	407.956	484.176	303.246	507.017	288.531	356.538	263.283	314.686	359.208	358.538	261.524	314.39	198.127	298.367	314.015	228.772	463.166	153.464	433.196	277.118	227.45	289.068	249.062	332.612	284.746	178.903	189.007	294.098	402.108	341.096	335.208	241.247	348.918	500.351	285.543	383.49	452.224	280.321	437.362	556.237
A0A0G2JEA5	424.954	344.223	251.328	351.675	377.954	459.548	365.142	296.82	305.03	387.87	349.874	342.947	397.36	321.454	344.545	266.529	363.843	267.571	311.758	364.438	258.913	373.395	346.893	463.09	187.339	375.135	367.39	320.327	310.247	508.394	400.015	350.226	355.225	344.923	360.858	327.391	301.401	379.834	284.347	298.472	427.691	426.78	259.746	323.783	245.245	318.01	304.156	292.097	367.289
A0A0G2JEC4	285.369	441.609	378.213	325.25	394.245	416.859	411.614	360.802	555.477	349.012	421.894	424.014	269.91	395.068	432.132	309.252	336.164	409.833	339.101	273.715	232.144	378.587	368.689	316.742	368.362	309.578	307.316	407.046	440.266	370.499	381.483	346.359	333.993	371.105	333.847	327.424	348.845	362.358	377.236	348.709	390.803	385.386	382.22	419.62	408.05	429.008	451.066	219.179	318.673
A0A0G2JEK2	439.405	226.606	447.362	318.893	456.157	443.426	245.663	423.352	242.124	489.062	130.391	447.112	202.384	232.395	157.46	134.555	423.02	273.399	433.927	268.498	489.159	369.035	413.016	495.714	373.091	138.986	211.871	469.921	404.321	425.383	407.843	577.605	260.019	398.763	696.157	361.029	220.127	547.409	424.168	506.38	406.674	321.631	264.494	322.392	359.329	436.631	354.987	437.351	333.41
A0A0G2JEP4	303.129	344.335	428.17	406.102	331.444	386.083	490.913	282.521	382.15	386.737	408.982	385.269	360.066	330.264	376.947	336.12	483.732	302.279	348.169	422.607	376.221	439.96	415.161	381.476	370.854	283.764	438.853	367.428	392.715	313.791	372.683	340.469	362.092	429.232	461.739	382.957	349.084	419.787	319.619	377.254	399.582	330.425	324.072	385.483	401.182	499.491	490.922	333.841	425.31
A0A0G2JEX1	343.321	330.649	225.406	288.18	258.021	435.907	265.097	366.551	410.637	372.455	417.807	262.074	552.39	270.656	331.586	379.457	384.595	315.972	358.928	492.182	432.511	280.78	335.855	415.262	485.186	333.587	367.551	203.718	289.593	493.3	281.856	216.058	360.693	290.619	362.442	269.911	262.626	364.488	309.565	292.668	280.209	265.3	270.455	377.671	520.749	309.471	316.035	395.123	331.63
A0A0G2JFK2	374.277	330.056	356.794	344.582	368.686	366.897	366.17	409.466	342.007	392.294	350.533	451.083	338.545	336.2	318.649	400.477	369.255	340.757	355.173	405.621	390.361	415.383	363.016	351.554	394.93	313.014	407.988	329.744	401.706	332.862	397.52	410.715	346.6	331.877	379.75	377.945	382.112	363.763	432.28	385.464	389.992	344.36	371.996	360.375	378.785	343.04	352.038	270.424	378.723
A0A0G2JFT8	419.654	436.929	373.884	511.141	493.788	444.997	309.742	450.924	425.364	402.528	393.82	571.098	318.635	603.585	376.994	418.187	328.573	426.442	455.382	329.541	299.825	421.304	413.864	426.649	389.931	301.902	402.891	384.428	332.315	400.072	361.533	392.688	306.572	397.675	345.223	431.591	355.44	373.073	355.554	308.638	434.328	430.208	418.67	443.516	494.549	439.318	341.7	443.048	444.381
A0A0G2JGL0	362.928	316.642	351.86	347.616	370.088	345.821	309.606	373.442	284.25	389.352	318.573	345.206	301.173	320.952	327.298	324.373	341.156	301.178	307.527	380.961	323.682	315.652	314.287	369.502	333.895	326.921	382.116	295.324	345.875	330.105	327.518	354.797	326.052	359.592	322.093	338.174	352.167	346.708	319.705	355.543	322.028	335.981	361.043	357.511	367.614	379.161	375.652	350.97	352.949
A0A0G2JGQ4	459.403	481.113	392.43	368.539	452.487	355.081	338.572	452.134	365.719	336.04	405.336	347.145	297.735	356.675	359.158	367.688	352.254	338.094	387.853	302.895	298.262	426.4	323.96	295.223	410.789	347.886	404.075	398.321	358.923	390.21	383.421	389.967	352.913	351.214	396.154	367.024	366.38	361.453	409.994	402.593	488.487	401.08	341.909	384.178	323.879	381.628	411.328	357.784	437.046
A0A0G2JGT5	354.753	460.752	344.43	379.997	386.7	392.281	277.744	370.531	348.081	413.56	393.945	383.419	399.653	384.934	433.951	317.955	304.226	333.203	338.903	334.423	375.734	340.618	303.35	358.742	259.763	433.405	330.979	354.174	390.141	438.24	339.193	363.76	361.961	323.016	316.128	323.807	308.849	362.49	307.888	313.831	367.468	348.573	349.491	371.475	304.893	367.346	333.009	397.508	361.992
A0A0G2JGW9	388.513	354.343	347.895	347.649	357.589	369.577	340.026	401.625	327.897	395.534	336.848	445.36	316.147	332.182	302.837	390.146	385.956	350.349	358.676	378.231	447.263	396.756	374.168	343.168	396.556	328.027	391.47	339.862	398.328	340.722	388.672	418.96	339.014	334.588	362.788	364.796	374.044	378.005	436.614	372.204	371.503	356.754	381.545	351.796	384.297	348.047	350.265	321.105	347.123
A0A0G2JH17	353.375	336.001	393.876	399.506	395.351	341.889	370.005	386.655	325.789	361.64	359.18	339.791	329.815	388.5	352.937	352.004	348.573	321.411	350.503	331.96	357.98	372.882	362.578	353.093	377.321	348.593	408.547	378.498	311.766	329.389	352.763	359.238	358.608	399.744	386.528	376.654	324.457	389.959	362.148	412.018	333.758	366.125	388.94	337.335	411.846	342.634	375.829	354.009	361.734
A0A0J9YUD5	378.192	345.217	352.329	363.872	344.48	396.436	370.807	361.807	351.786	362.598	337.063	397.509	382.778	359.02	375.59	360.876	354.775	375.906	346.478	371.89	333.798	351.168	367.215	406.412	343.442	343	353.758	338.234	388.705	360.322	335.694	393.712	370.165	370.94	374.011	334.492	344.452	381.612	362.732	392.462	348.985	340.891	413.176	362.569	369.582	415.891	362.901	345.042	332.083
A0A0J9YUL3	360.768	348.75	376.803	314.517	362.3	372.471	370.424	337.813	378.268	369.8	394.079	313.398	359.863	353.133	345.994	371.045	405.79	367.898	366.639	358.678	407.8	395.49	384.283	360.302	429.031	369.387	354.253	345.855	362.607	392.152	396.251	308.144	377.962	333.48	352.983	387.113	392.301	347.425	323.138	395.314	362.345	343.57	326.595	372.54	353.998	326.317	373.904	370.954	383.625
A0A0J9YUN4	343.151	340.615	328.394	332.404	331.808	393.633	334.084	298.889	297.017	340.402	331.316	396.278	321.425	369.212	315.636	455.182	334.934	304.464	341.767	317.535	304.684	331.345	379.757	276.214	339.938	333.246	423.221	414.005	358.408	310.185	350.042	367.116	355.221	331.61	392.091	321.271	346.772	349.641	337.324	338.686	325.822	372.563	332.353	361.041	381.273	382.349	343.718	320.002	383.472
A0A0J9YUQ8	351.992	352.612	317.308	318.48	321.678	429.338	363.272	308.497	385.58	355.363	356.683	360.652	383.742	348.463	291.421	365.709	413.172	386.06	442.97	350.991	375.929	484.639	427.198	484.829	437.175	423.262	424.342	410.269	384.813	425.285	468.054	388.292	414.871	415.415	397.373	418.975	399.692	444.327	440.573	484.691	367.483	419.158	287.843	386.315	333.251	351.041	375.849	353.726	394.63
A0A0M3HEQ0	418.225	367.278	325.041	357.059	313.408	407.219	415.638	367.16	418.229	419.317	388.494	353.619	438.945	401.896	452.039	455.066	441.371	407.91	309.938	442.175	381.848	370.633	386.685	425.284	348.837	378.075	369.002	362.39	457.251	410.59	406.886	404.308	404.704	338.474	408.529	452.528	422.736	319.429	378.133	411.973	477.265	338.691	328.04	407.809	334.373	315.416	333.215	306.696	391.561
A0A0N4SUH4	445.885	368.807	383.995	399.358	410.663	338.861	364.332	475.097	364.579	381.37	396.882	340.571	333.746	344.256	350.957	333.774	324.808	389.51	340.565	412.169	394.389	385.756	293.694	340.315	361.385	384.255	320.766	312.349	318.233	372.108	352.38	330.4	365.146	317.862	289.831	333.967	322.139	354.329	314.728	338.043	339.369	357.948	339.042	359.492	353.236	316.601	359.398	329.596	326.112
A0A0N4SUH8	400.269	320.723	396.289	384.813	447.195	353.053	419.908	356.388	402.581	377.584	364.082	312.804	275.339	375.851	266.223	365.813	340.241	333.495	265.266	387.243	382.399	357.733	349.508	390.968	478.574	311.543	477.984	415.269	372.913	354.322	336.845	383.878	428.769	338.769	357.898	380.342	399.943	385.139	330.564	282.274	381.309	460.757	573.014	387.096	396.316	363.696	420.873	501.627	441.52
A0A0N4SVL0	352.622	327.502	391.318	339.871	397.125	347.982	366.268	357.582	338.579	347.816	332.372	359.874	328.101	374.512	381.717	332.698	369.153	351.202	337.108	343.845	356.719	308.833	339.14	335.069	331.225	316.433	363.869	349.869	363.659	303.446	344.951	367.634	335.094	355.365	334.97	342.936	330.605	335.151	351.417	369.161	394.933	344.502	388.339	393.179	355.357	372.92	387.049	328.782	363.188
A0A0N4SVU1	348.839	373.12	479.431	432.523	396.271	361.865	346.428	307.74	518.246	421.205	390.152	464.406	422.489	496.437	219.046	888.965	420.758	462.694	300.021	134.841	387.63	350.834	339.734	319.352	382.467	519.254	399.405	277.173	227.49	448.128	180.999	331.853	366.825	246.24	398.837	308.905	151.228	314.196	516.839	318.516	253.171	498.012	408.56	333.241	248.027	172.611	230.206	740.411	281.252
A0A0N4SVX9	301.969	324.407	419.581	343.263	388.774	323.977	363.111	316.204	413.385	262.751	350.672	296.911	382.406	343.387	324.794	390.937	380.353	400.542	390.278	325.71	342.615	354.35	391.024	401.552	480.709	440.418	427.228	397.28	324.539	355.157	383.09	350.959	410.036	436.674	375.141	336.164	376.668	387.103	433.55	401.32	346.949	352.467	303.12	372.597	283.696	394.725	389.69	342.294	408.169
A0A0N4SW28	365.816	344.319	420.067	320.926	497.996	426.762	314.831	343.53	298.813	368.218	299.162	403.393	289.136	339.545	321.034	241.798	268.108	366.38	420.689	305.685	359.772	310.257	388.902	375.224	301.756	327.167	290.088	397.044	357.184	327.486	344.353	407.129	320.524	317.534	358.682	264.022	276.056	420.793	341.99	275.531	298.884	389.39	337.631	305.56	278.571	408.189	402.682	377.616	254.801
A0A0N4SW73	428.851	398.447	408.725	559.052	515.606	352.072	469.172	422.24	504.314	226.532	496.275	551.278	410.737	343.43	373.631	468.512	536.401	479.248	488.041	434.816	399.726	735.885	307.516	358.846	504.948	550.941	454.523	481.262	447.587	427.381	424.867	365.912	400.496	425.501	473.901	511.072	384.662	465.665	520.988	463.594	683.883	389.708	491.29	636.452	488.271	414.558	631.407	632.588	536.889
A0A0R4IZW7	313.907	471.83	481.114	261.259	445.624	338.97	329.134	443.608	424.338	162.561	413.609	531.462	410.268	457.472	421.75	411.675	371.814	459.744	405.899	477.515	378.709	225.011	347.11	195.255	405.155	364.831	273.168	364.78	425.573	391.392	356.016	337.617	274.637	341.294	341.096	395.305	345.437	281.934	373.827	311.466	384.881	350.828	483.137	482.376	402.604	218.901	316.867	362.484	371.378
A0A0R4IZW8	362.351	378.877	396.802	417.9	365.789	364.407	350.669	363.495	356.339	332.077	423.431	439.757	408.192	391.424	366.51	407.818	326.859	366.75	354.793	448.464	364.238	414.039	355.247	401.249	361.696	419.472	386.333	311.61	398.658	378.772	325.058	340.673	343.712	355.241	380.89	405.504	332.836	394.584	344.379	317.639	311.005	371.941	365.434	352.711	386.052	393.74	349.843	366.308	327.483
A0A0R4IZW9	438.451	452.095	315.782	370.323	383.64	452.85	276.393	550.031	446.067	485.846	391.824	316.485	280.05	434.911	430.315	484.622	619.314	446.417	423.82	346.383	512.228	436.715	359.652	405.399	656.218	252.406	464.83	409.807	467.267	636.215	517.582	503.165	419.585	402.366	438.232	489.449	504.676	342.315	489.275	621.569	403.842	384.444	452.414	379.786	335.396	367.718	298.356	298.714	472.589
A0A0R4IZX1	318.316	349.145	345.587	402.869	328.243	397.196	370.638	386.571	289.8	356.415	365.541	448.057	426.599	415.062	283.723	369.299	349.884	323.13	428.211	422.825	395.952	369.084	423.093	286.098	372.353	396.921	394.855	332.991	368.08	337.349	374.664	379.502	297.918	350.856	386.96	313.203	331.468	413.959	394.365	447.371	356.481	369.583	328.86	377.834	411.508	310.822	360.331	351.809	361.743
A0A0R4IZY0	343.176	374.936	366.559	384.58	353.192	342.696	367.789	374.59	345.308	358.984	382.075	367.552	372.703	363.001	327.51	355.578	334.819	360.664	388.7	324.718	371.382	405.103	353.767	371.531	348.599	386.169	367.503	357.75	358.938	371.777	375.317	353.049	382.673	372.476	344.252	393.59	355.626	389.214	398.369	382.789	388.911	364.083	390.106	309.438	371.732	342.592	395.303	351.224	331.687
A0A0R4IZY6	428.293	335.576	256.74	360.511	271.249	436.924	340.57	310.89	435.731	359.353	403.518	382.94	451.681	405.217	373.795	383.14	391.348	370.554	303.905	496.346	392.195	374.361	366.402	573.267	344.207	354.081	363.751	242.614	331.792	368.568	424.424	305.083	319.43	304.858	260.223	344.104	342.059	318.96	244.617	241.199	336.3	415.199	364.973	517.523	350.34	338.096	328.759	285.038	512.212
A0A0R4IZY9	342.481	379.11	344.157	379.829	360.952	380.448	356.369	342.675	353.826	326.521	378.333	423.311	396.825	397.904	317.367	390.801	311.678	325.404	427.619	416.274	379.692	424.544	368.621	404.8	364.031	414.475	456.937	374.592	360.328	396.308	374.851	370.803	394.614	390.853	423.324	385.647	387.327	410.056	357.677	374.458	363.071	395.774	347.913	339.975	403.6	374.91	352.564	332.441	342.765
A0A0R4J008	454.006	357.856	343.61	389.616	332.891	486.281	374.74	407.362	399.963	414.689	335.025	464.599	370.276	411.553	415.763	519.446	482.927	480.277	323.091	407.462	425.778	421.59	434.242	491.703	439.605	358.34	354.555	387.884	444.577	369.019	424.693	462.853	380.964	376.97	387.926	494.534	392.571	384.98	424.045	429.777	391.793	423.128	452.106	393.063	402.892	409.599	335.768	437.03	352.752
A0A0R4J023	356.98	344.358	343.5	384.316	306.547	385.041	352.986	313.791	310.231	283.388	373.849	412.229	404.42	356.069	318.131	483.517	350.041	404.261	364.878	384.944	332.988	375.906	461.593	309.984	419.255	486.362	359.709	376.573	468.096	322.71	372	354.065	377.301	357.466	396.063	348.748	417.634	383.853	372.295	352.239	308.544	361.449	288.161	323.874	353.868	343.021	333.845	358.233	325.97
A0A0R4J038	234.167	322.688	413.735	388.684	303.483	399.4	350.648	281.608	422.654	408.278	387.499	342.324	387.525	502.084	248.697	504.757	389.083	414.848	343.897	387.349	252.249	305.315	328.807	350.553	232.488	442.551	287.924	196.386	153.208	352.023	161.224	220.398	314.598	267.782	327.174	112.757	93.9672	304.963	344.059	157.443	324.362	427.186	320.951	381.536	310.422	192.706	401.031	562.437	401.732
A0A0R4J039	274.786	323.975	330.333	417.626	367.437	356.89	371.438	385.915	509.083	311.128	459.913	376.494	433.31	329.77	383.2	388.246	384.758	356.35	410.724	433.269	248.994	398.764	365.043	283.215	336.281	359.787	228.973	332.544	259.824	269.675	281.372	250.402	307.21	228.706	409.216	243.113	220.514	330.584	306.616	207.67	356.093	349.144	429.922	350.679	355.414	379.521	458.53	288.964	416.617
A0A0R4J050	359.795	398.056	382.47	414.527	354.422	339.68	387.304	385.925	343.369	388.992	394.666	382.704	390.183	349.732	355.906	379.324	363.525	356.545	441.923	410.764	355.465	364.266	393.844	356.291	383.536	452.5	423.167	380.527	356.116	414.511	356.097	376.913	411.532	404.629	428.813	415.817	454.691	390.49	365.254	397.943	403.161	360.089	372.413	386.051	404.81	397.66	423.988	423.499	408.985
A0A0R4J065	355.294	355.087	366.603	378.36	398.684	260.565	412.177	480.755	367.464	194.237	335.143	291.071	522.614	294.986	371.198	384.002	421.599	370.12	416.854	417.663	523.514	270.905	427.593	265.056	442.22	478.906	402.026	376.682	455.001	438.633	396.151	408.786	441.009	450.216	476.943	507.1	359.469	414.667	271.819	441.488	468.192	394.197	346.02	434.053	335.739	350.649	288.385	338.212	398.005
A0A0R4J073	432.407	413.555	348.652	309.724	479.096	404.727	398.149	392.354	371.666	458.593	413.698	342.702	389.862	508.288	365.084	642.563	254.936	384.225	388.225	573.926	339.586	444.892	389.35	382.224	241.788	391.271	500.327	550.572	346.38	450.049	362.827	448.431	531.66	413.082	534.018	466.318	299.217	401.245	423.747	391.38	391.597	438.558	480.232	428.596	432.295	335.857	436.774	412.216	446.558
A0A0R4J078	420.372	347.657	363.557	418.654	392.644	417.135	370.42	488.853	378	329.833	334.111	495.37	369.069	433.718	524.644	487.566	330.851	481.761	342.952	473.766	420.639	381.19	320.425	328.767	374.657	318.098	230.315	366.222	404.199	428.086	401.461	446.126	334.098	404.118	358.492	293.802	426.474	276.665	324.447	478.14	420.134	364.474	416.881	459.603	412.687	384.174	413.626	362.46	475.568
A0A0R4J079	390.261	309.886	373.531	364.13	361.458	411.622	284.46	394.918	356.502	350.872	267.012	509.005	244.166	344.276	340.902	444.89	350.094	477.771	360.94	442.951	244.935	305.907	353.185	372.71	348.55	195.346	309.28	325.277	312.815	336.101	331.494	369.319	382.404	334.43	329.855	275.519	290.662	287.72	311.762	414.638	297.562	303.454	371.879	349.111	380.82	347.583	368.349	370.964	365.624
A0A0R4J091	398.581	377.936	347.431	227.324	426.945	506.802	432.962	400.321	357.876	370.53	249.892	388.177	452.864	394.51	422.983	314.046	294.951	472.573	179.884	351.531	335.166	169.702	324.208	405.635	194.766	416.612	178.174	399.955	378.663	258.927	267.786	458.989	267.69	269.11	172.428	365.259	307.477	303.084	361.035	160.584	677.668	305.941	243.458	475.329	201.824	391.464	317.143	522.34	322.172
A0A0R4J092	417.495	304.057	345.634	409.832	317.47	403.375	398.005	337.639	327.443	473.612	357.049	422.414	402.808	248.806	321.456	329.902	280.532	380.599	356.246	325.665	293.444	497.128	375.432	399.862	337.83	531.41	420.628	377.113	393.122	390.622	429.343	410.863	394.637	384.072	333.59	371.796	400.836	447.811	510.169	494.125	405.144	364.723	168.363	330.009	309.171	370.089	316.134	314.343	307.459
A0A0R4J094	272.488	383.21	302.026	339.246	322.212	366.889	418.126	472.241	370.667	269.102	348.41	391.873	443.283	278.63	279.558	259.093	321.122	407.323	407.986	246.294	288.782	360.255	346.67	396.031	430.103	458.105	307.666	416.711	362.955	367.957	417.41	435.312	363.803	349.886	355.448	389.412	476.946	422.147	451.857	381.044	330.268	478.45	473.36	472.367	349.763	376.505	388.191	480.336	289.054
A0A0R4J098	371.625	345.179	438.279	376.28	404.173	330.832	428.329	324.205	429.749	350.945	420.784	306.036	433.208	364.303	417.288	342.681	326.516	395.619	393.526	385.834	342.463	441.605	317.601	284.263	340.441	527.88	349.205	388.072	387.832	281.012	349.649	272.277	420.457	476.401	319.776	322.968	340.762	431.609	361.58	465.025	367.188	326.762	428.871	442.282	490.046	423.042	526.022	313.835	341.03
A0A0R4J0B1	466.228	380.952	480.214	338.801	402.196	409.875	481.058	375.153	364.589	343.483	436.222	343.503	516.245	334.184	368.641	435.84	429.909	340.746	373.213	324.002	427.946	408.001	477.528	377.516	462.274	466.404	418.694	409.872	386.785	379.837	433.29	403.991	377.186	393.836	527.061	406.981	426.307	434.29	386.63	417.761	399.79	456.571	404.541	399.651	311.025	361.007	376.648	375.862	373.747
A0A0R4J0B2	310.649	345.494	240.942	374.624	246.675	377.809	340.211	301.961	331.638	290.024	356.685	405.919	325.29	294.991	366.604	375.791	373.411	341.835	376.607	289.888	333.118	494.168	478.416	401.301	395.193	517.932	395.802	404.848	422.835	281.482	432.807	388.109	374.838	376.876	401.337	437.617	467.139	410.054	442.789	409.779	322.796	316.956	245.963	299.835	358.247	367.437	301.386	332.896	305.699
A0A0R4J0B4	346.407	332.208	347.237	361.571	299.844	365.275	361.688	358.641	348.658	353.926	394.975	336.611	438.972	332.446	374.614	403.045	361.679	345.316	375.611	341.676	326.171	473.647	366.762	375.099	471.173	442.737	374.11	315.081	406.676	357.052	352.812	342.15	391.703	361.857	418.124	371.767	418.181	381.176	367.703	414.389	369.597	308.743	384.903	349.505	352.646	377.875	366.626	323.389	396.437
A0A0R4J0B5	626.124	385.865	477.058	507.38	428.356	194.053	384.066	328.091	486.609	574.25	420.307	507.951	432.073	119.427	304.852	397.388	592.364	400.851	308.054	286.649	498.36	312.106	363.766	535.142	142.46	465.777	361.332	306.44	443.638	524.352	359.329	330.414	409.709	336.737	404.881	349.882	526.819	319.973	300.818	249.135	442.219	302.915	167.444	485.345	340.648	492.866	313.483	351.088	385.552
A0A0R4J0B6	382.748	402.183	312.418	389.9	305.458	391.526	346.219	371.765	366.587	296.893	419.213	387.88	403.049	397.96	525.176	485.178	432.016	394.419	266.301	392.677	388.321	456.021	406.852	399.024	399.842	354.133	450.301	443.517	467.238	407.2	409.964	416.249	453.231	279.323	397.705	381.995	323.829	354.045	472.597	340.2	334.844	349.576	353.07	322.597	343.591	342.021	300.404	295.479	302.161
A0A0R4J0B9	286.772	329.045	117.751	198.753	409.902	1125.34	460.162	214.464	432.119	519.871	341.615	563.484	474.721	399.931	438.744	409.182	630.636	438.096	351.988	560.885	312.32	326.753	227.766	626.247	610.534	463.401	380.982	473.329	382.261	389.546	505.836	384.305	213.921	392.295	294.659	295.978	431.242	418.049	374.795	299.246	643.711	354.644	267.303	510.869	374.621	407.863	442.222	412.762	376.829
A0A0R4J0C8	380.766	346.802	455.277	436.571	428.242	363.284	443.345	431.633	439.33	396.52	419.334	419.238	488.991	475.824	493.847	375.316	410.679	348.939	350.189	313.767	236.721	539.758	398.17	627.992	318.919	314.991	409.238	277.826	544.104	270.273	314.556	398.818	325.386	387.186	487.831	403.671	499.079	349.386	309.71	431.804	420.935	265.178	366.297	401.731	374.818	449.93	336.533	400.325	386.151
A0A0R4J0D0	382.868	350.615	509.436	508.656	420.569	391.122	403.751	333.613	397.222	289.286	474.263	528.954	368.959	355.504	426.678	394.944	346.463	369.56	449.154	433.09	284.263	404.953	390.063	402.883	466.884	492.969	433.241	475.172	379.963	341.58	377.217	369.963	262.064	311.785	442.247	416.079	411.49	398.874	421.581	323.511	363.363	416.47	432.958	439.762	364.208	289.331	504.743	548.405	412.411
A0A0R4J0D3	376.22	429.886	398.661	291.487	322.977	399.118	316.178	250.351	368.035	276.826	433.075	319.821	361.047	429.446	308.931	510.282	382.021	255.699	287.839	360.607	362.278	283.975	367.061	238.136	335.04	379.733	488.489	438.597	260.946	292.458	395.121	272.978	346.482	327.934	344.28	313.975	306.784	322.504	321.296	257.014	345.447	465.066	386.855	340.83	388.245	309.78	373.206	291.53	428.031
A0A0R4J0E4	425.616	402.633	415.506	450.286	373.016	497.91	368.397	396.328	380.627	524.703	446.113	617.762	426.512	352.674	412.185	469.342	481.711	362.81	365.258	505.999	349.135	507.271	403.818	495.411	374.567	371.115	448.718	424.725	355.965	332.399	428.019	419.64	362.398	370.09	504.383	384.345	377.746	412.189	441.506	344.148	354.248	409.968	426.598	378.312	430.19	390.497	382.299	341.074	418.26
A0A0R4J0F6	357.247	395.523	330.402	308.946	346.595	363.955	355.992	325.64	436.915	414.964	347.189	348.566	392.174	303.744	365.781	320.539	395.55	336.952	389.516	332.488	378.693	332.067	394.269	321.172	345.566	382.02	368.019	351.131	401.857	386.93	344.652	359.978	373.253	340.138	377.926	360.385	352.544	365.576	311.297	355.418	422.588	334.259	349.446	446.972	328.218	381.957	353.825	422.782	372.994
A0A0R4J0G0	417.469	295.165	263.667	353.277	256.385	489.25	291.99	303.164	335.018	391.251	289.813	393.026	342.257	507.483	531.58	407.126	449.178	319.942	320.719	540.178	479.187	335.86	350.357	472.922	330.185	355.91	412.764	421.754	409.544	441.374	429.026	464.357	315.386	411.683	396.446	436.896	373.27	333.841	396.341	384.259	459.737	320.151	374.674	320.489	389.869	356.01	245.857	241.364	366.073
A0A0R4J0G4	424.125	355.707	444.995	302.404	420.269	414.151	403.142	403.658	413.122	382.807	363.74	369.771	456.879	359.464	625.666	410.011	478.386	424.806	329.754	415.89	649.135	331.14	412.129	501.782	423.415	402.618	405.205	451.201	539.607	534.761	535.265	505.568	462.425	392.756	450.888	490.061	433.735	357.508	436.884	442.669	525.914	398.322	393.665	428.345	328.722	405.932	367.444	315.264	346.632
A0A0R4J0I1	308.399	350.708	484.662	394.492	431.005	337.427	357.011	351.818	483.504	406.15	370.956	358.883	366.925	382.163	233.971	398.082	307.344	439.057	353.671	255.446	296.264	266.009	367.268	467.195	306.326	584.439	340.447	262.385	268.45	371.68	238.549	328.879	356.537	344.735	244.532	182.066	161.093	426.777	553.645	448.911	293.107	425.433	327.995	315.534	281.724	220.216	330.074	506.31	386.324
A0A0R4J0I9	301.336	304.104	386.332	339.177	296.671	425.017	412.614	274.617	388.743	346.358	388.945	336.486	336.838	332.474	382.755	359.976	437.027	404.673	354.662	446.613	317.915	336.036	398.41	353.973	415.783	333.487	338.925	336.397	337.083	361.022	392.857	297.543	350.203	314.773	351.707	329.81	363.171	316.294	319.653	351.354	410.924	352.124	311.106	367.286	321.621	419.822	453.562	335.814	394.365
A0A0R4J0J5	400.43	370.781	388.69	408.325	350.173	408.649	450.394	340.04	359.982	512.39	433.722	349.762	412.463	414.65	345.058	384.575	365.255	390.795	412.117	365.749	261.32	389.449	402.452	366.608	369.461	408.191	342.795	365.218	394.708	249.991	349.918	339.179	391.033	336.345	396.036	343.453	520.692	367.492	383.011	390.513	319.893	349.448	411.672	341.776	436.411	403.893	420.441	352.835	376.024
A0A0R4J0J6	474.921	368.556	420.961	398.08	365.453	404.872	448.304	334.652	394.425	396.444	408.778	310.996	417.648	333.019	362.944	371.842	414.117	415.732	422.762	406.676	364.205	369.208	370.21	416.436	476.942	429.699	388.945	397.463	389.981	384.486	378.244	350.854	397.735	396.933	415.479	386.318	397.582	411.928	394.363	408.784	382.099	382.304	352.308	357.397	338.439	355.06	382.421	395.82	344.893
A0A0R4J0J8	735.409	495.34	321.097	387.682	400.647	595.948	460.438	323.611	404.292	526.79	421.751	281.192	354.763	499.572	490.305	522.318	453.233	430.544	523.104	431.15	309.47	406.68	569.688	408.797	454.281	338.613	491.325	425.068	481.002	487.278	381.192	398.846	544.042	478.76	402.062	337.265	428.14	465.027	333.65	443.466	291.177	397.44	428.168	305.486	471.292	498.375	319.231	423.375	492.987
A0A0R4J0K1	368.331	436.499	314.012	460.143	396.464	391.336	404.222	257.791	426.977	356.382	427.103	460.101	453.855	401.487	518.126	264.892	253.899	435.563	459.168	314.563	318.521	346.63	330.903	466.223	191.486	443.208	260.91	346.502	377.436	639.708	371.94	266.004	437.357	492.224	233.78	375.178	538.934	369.338	256.536	304.439	254.371	306.413	308.471	340.661	524.387	407.728	360.309	380.228	367.814
A0A0R4J0L5	331.988	419.875	337.701	432.793	327.474	324.966	388.109	455.326	339.182	359.128	376.994	351.509	380.478	337.584	421.139	285.024	337.748	350.932	376.184	423.634	353.918	343.143	331.05	398.404	306.557	387.943	358.223	344.087	380.917	344.752	353.245	379.274	386.289	388.638	341.842	353.595	345.676	392.101	340.799	386.984	371.432	355.921	374.141	398.655	426.694	408.07	426.352	369.664	396.923
A0A0R4J0M1	267.949	426.289	426.792	472.508	334.5	429.38	486.234	530.664	305.683	385.375	430.678	335.24	467.904	347.608	295.095	363.129	434.194	454.508	290.871	363.147	335.485	339.632	430.826	387.095	487.761	540.81	442.85	471.241	452.799	272.098	323.686	503.87	452.649	344.379	319.38	328.133	365.815	552.922	600.726	244.472	262.981	414.105	493.773	371.997	322.556	478.218	471.799	519.032	338.463
A0A0R4J0M9	396.981	421.457	349.885	394.441	435.703	350.282	388.522	354.761	458.474	390.853	389.607	357.849	322.661	361.031	346.634	371.065	341.869	366.478	346.941	354.205	321.476	302.01	335.851	349.907	348.561	352	354.044	348.986	378.653	345.541	298.611	325.566	372.684	356.739	340.211	319.14	335.618	363.329	322.251	345.005	356.768	348.463	422.449	406.97	414.848	408.646	420.435	401.828	354.397
A0A0R4J0N5	529.975	432.444	355.143	316.084	403.563	643.457	419.101	357.094	243.63	562.165	385.873	395.916	422.307	379.608	389.751	386.168	340.958	328.452	286.702	483.47	272.331	336.709	408.761	416.146	295.687	378.725	429.082	443.444	424.284	311.197	410.309	425.852	430.51	301.751	399.901	287.869	310.69	455.774	366.944	324.739	382.691	505.318	273.001	360.763	412.212	405.859	391.219	377.79	349.069
A0A0R4J0P1	431.137	408.965	312.278	339.335	316.51	413.996	317.355	327.744	314.772	318.349	342.941	534.23	314.799	515.436	331.734	742.852	350.14	369.998	345.202	616.926	462.841	385.498	329.62	258.049	406.434	332.617	432.653	371.383	395.577	339.087	336.563	393.356	318.63	362.625	421.347	317.852	396.332	269.271	371.377	335.505	317.952	342.436	314.956	350.406	426.449	321.085	257.092	342.596	398.393
A0A0R4J0P6	382.149	421.249	352.346	369.657	432.601	408.137	279.98	466.163	408.026	473.371	394.71	349.557	327.958	348.585	336.364	291.086	358.467	339.798	371.138	244.272	281.982	471.831	448.9	346.92	438.901	162.523	405.808	383.744	382.866	457.242	382.27	415.864	393.588	346.001	429.98	317.699	322.094	411.369	374.466	338.981	362.532	382.826	305.061	378.315	310.123	394.174	473.566	323.529	363.694
A0A0R4J0Q5	369.859	414.729	373.016	336.345	378.076	362.071	353.674	351.588	384.362	345.321	362.311	394.799	326.555	329.716	311.067	389.267	356.605	385.674	388.032	319.015	381.701	394.286	386.231	352.963	393.89	402.669	379.767	432.393	400.839	370.196	388.69	366.266	395.545	350.61	347.983	409.751	351.966	409.724	424.279	398.086	370.688	391.558	359.993	350.242	407.41	373.122	359.101	429.089	340.159
A0A0R4J0Q6	357.767	366.628	343.659	326.882	377.123	364.657	342.532	341.423	334.335	296.543	321.136	378.269	349.784	369.938	339.13	407.78	369.379	332.555	352.643	324.333	366.771	302.866	401.876	314.693	349.899	389.244	402.401	352.747	383.447	424.019	321.414	389.273	361.359	365.9	406.348	349.622	350.388	351.381	376.572	336.99	511.299	321.726	386.598	368.047	367.257	392.056	347.269	410.57	393.735
A0A0R4J0Q9	394.333	381.493	365.552	364.674	386.678	392.734	463.897	372.613	375.12	325.067	396.238	349.882	345.264	322.689	344.472	272.267	365.246	367.536	351.376	411.86	360.155	379.218	365.516	394.485	332.893	399.422	336.36	328.291	360.045	364.915	375.863	336.6	352.911	357.427	313.899	376.451	363.828	394.274	312.81	383.992	411.899	364.523	359.452	387.382	351.129	367.542	412.341	412.348	369.741
A0A0R4J0R1	152.701	336.416	345.955	373.961	265.139	392.335	237.531	232.029	342.504	226.486	347.301	749.919	220.738	756.268	364.277	515.843	228.463	370.286	373.34	392.304	358.289	343.786	377.381	207.746	266.622	170.527	286.694	322.184	373.708	280.945	370.901	350.671	42.5695	296.965	306.894	327.364	283.814	193.899	347.319	357.111	237.799	301.147	307.454	344.364	370.986	239.164	170.473	92.1046	209.387
A0A0R4J0R3	380.204	385.994	363.627	288.268	405.813	340.146	395.548	416.641	341.775	301.324	404.129	302.656	309.036	313.219	310.537	279.679	337.048	301.539	434.801	392.993	248.917	469.926	398.008	257.076	452.581	300.386	390.32	280.637	335.222	411.851	350.432	337.386	372.619	406.904	434.91	396.424	378.851	381.892	279.627	405.881	357.935	252.386	403.318	348.999	234.102	321.516	397.737	257.317	410.432
A0A0R4J0S3	456.687	416.516	351.342	276.295	389.828	469.465	268.191	365.24	403.853	321.5	408.613	410.582	339.2	419.106	305.074	440.152	508	373.811	395.887	414.816	398.97	416.397	429.177	282.114	479.309	264.168	398.444	385.5	338.962	398.967	414.195	300.657	292.067	341.633	356.689	390.17	302.867	354.656	358.691	351.893	351.928	364.848	257.963	356.857	388.597	322.54	248.103	296.325	387.611
A0A0R4J0S4	349.148	436.748	451.701	466.691	384.554	384.99	493.212	371.936	489.469	389.86	538.305	409.298	498.705	420.782	313.466	360.439	350.697	408.738	303.689	468.615	348.429	469.636	389.303	468.917	410.576	550.522	423.372	468.241	406.029	303.536	391.866	381.604	415.483	238.432	392.597	449.712	388.593	475.896	544.37	374.607	426.047	441.926	439.258	409.819	402.124	431.619	429.294	422.461	396.992
A0A0R4J0T0	338.091	363.937	384.71	420.509	306.625	375.873	344.741	327.568	312.228	433.276	396.944	457.155	365.712	335.097	351.583	415.026	387.43	266.242	454.088	439.364	386.524	372.889	394.692	443.374	390.867	380.136	563.59	335.345	447.16	461.672	412.632	407.945	404.841	381.151	531.119	395.822	462.448	390.059	335.575	356.307	293.673	405.14	353.607	327.339	362.821	332.823	362.889	312.28	334.656
A0A0R4J0U2	407.715	352.831	434.345	80.5322	588.436	231.179	351.637	496.753	511.572	245.456	204.255	289.463	390.046	334.251	392.185	421.172	331.33	330.252	340.287	468.289	945.338	133.313	285.716	247.162	437.25	419.346	395.17	400.801	324.945	413.635	498.111	507.375	350.587	334.553	495.688	498.811	283.972	227.717	435.152	391.224	1074.99	476.923	240.931	637.38	357.52	259.771	338.005	344.524	493.335
A0A0R4J0U8	485.069	478.689	490.026	455.315	471.198	396.106	497.271	402.359	399.28	355.787	499.344	435.737	474.463	495.942	352.709	440.997	265.82	480.403	457.761	544.969	289.892	235.905	246.67	354.093	450.662	238.851	330.768	237.444	369.082	349.41	272.463	322.295	290.358	333.669	322.779	243.595	346.111	335.939	418.788	323.718	262.638	439.038	516.823	401.985	400.748	420.198	443.142	334.799	364.746
A0A0R4J0W6	317.17	343.998	345.902	350.532	336.047	386.556	370.77	336.743	374.543	351.159	357.012	367.047	368.155	398.147	407.323	334.286	381.433	361.159	356.814	360.852	371.566	332.673	377.793	390.616	355.81	352.537	369.902	401.414	372.019	389.149	418.924	394.608	338.95	357.062	364.303	400.758	373.003	350.561	411.022	373.256	408.951	375.706	351.122	383.95	337.182	343.817	369.366	321.724	349.057
A0A0R4J0Z1	333.122	335.779	339.815	286.606	362.738	388.178	309.334	322.187	315.625	281.76	371.332	339.655	394.775	405.796	312.279	311.827	316.94	337.908	303.098	402.078	322.118	294.776	345.877	315.434	314.442	290.48	310.159	318.972	300.094	326.133	337.082	281.616	264.843	277.914	235.694	302.521	355.472	290.301	265.26	265.771	352.696	325.145	319.618	350.094	319.505	311.801	347.994	299.406	358.666
A0A0R4J101	331.395	406.103	413.49	296.172	513.276	465.898	445.867	447.004	567.755	389.274	303.473	608.732	363.709	526.445	273.497	484.185	356.893	462.11	425.176	432.424	585.957	335.319	440.618	439.972	362.737	513.615	453.973	509.419	489.911	280.923	489.722	521.808	352.236	401.077	333.962	548.198	380.779	416.375	503.865	333.974	992.514	501.979	419.17	660.855	538.392	553.492	510.718	432.811	545.777
A0A0R4J112	353.603	326.443	391.489	340.019	397.289	349.723	366.502	358.177	335.457	347.808	331.164	362.66	328.772	373.851	380.775	332.379	366.161	350.775	337.431	344.395	356.687	309.036	340.134	334.821	330.189	317.041	363.902	350.26	364.615	303.503	344.763	369.163	335.597	356.084	334.622	338.46	329.239	337.236	351.865	369.89	393.247	344.607	388.701	392.835	356.289	374.018	386.955	329.204	363.772
A0A0R4J117	378.621	534.821	327.354	472.312	243.911	454.373	447.93	428.71	319.073	385.368	457.059	497.526	272.535	323.262	331.822	459.896	419.932	319.362	345.322	459.057	318.708	326.729	450.96	348.942	390.278	330.122	439.654	406.817	313.213	296.853	334.653	413.579	349.672	233.581	412.795	262.3	330.182	404.486	380.324	303.237	228.877	440.738	488.34	292.701	400.676	381.732	422.901	427.496	378.7
A0A0R4J124	390.595	345.656	347.018	382.722	326.446	347.716	405.379	491.295	334.983	333.71	354.136	319.456	412.316	333.491	354.978	298.813	374.202	404.428	363.105	347.867	301.916	371.798	322.06	387.955	328.652	324.521	312.739	336.173	380.925	352.814	358.553	411.149	335.088	353.765	306.256	333.411	359.015	387.779	476.221	345.474	404.613	300.653	314.468	414.317	371.559	371.149	420.518	336.598	379.397
A0A0R4J131	328.522	403.175	409.74	341.202	345.648	372.072	347.209	417.174	363.685	356.813	403.118	465.082	333.946	448.339	362.463	372.422	389.923	420.49	322.87	350.849	320.05	452.763	292.319	268.098	186.422	291.542	327.038	529.74	364.929	389.878	488.08	406.66	405.127	298.801	362.034	396.37	413.647	290.222	445.724	326.453	450.566	417.482	265.528	404.813	336.622	315.721	346.849	332.928	396.128
A0A0R4J138	416.669	327.358	253.44	348.53	323.142	427.244	321.748	284.222	356.971	393.68	353.998	381.45	416.028	259.694	299.271	445.328	324.346	362.208	324.692	343.579	378.657	408.423	392.24	551.545	343.583	487.844	335.817	354.117	435.605	387.38	444.169	345.322	453.589	358.664	366.888	486.202	382.553	445.419	367.893	413.567	348.73	394.011	277.218	348.983	452.619	417.103	375.608	280.42	398.248
A0A0R4J140	415.849	471.664	468.535	449.991	471.237	433.927	462.812	371.943	449.581	478.028	399.486	594.427	365.9	333.115	508.107	441.017	492.321	477.968	426.541	489.807	406.916	323.628	387.327	403.447	334.685	339.257	368.663	357.401	395.974	447.366	374.022	394.775	377.744	409.791	390.226	392.065	357.145	342.872	367.287	427.905	497.728	388.755	374.565	449.985	413.223	474.535	436.917	458.079	463.526
A0A0R4J170	375.006	348.898	349.717	359.433	368.86	362.616	378.61	393.607	319.889	430.925	350.023	351.629	355.955	317.41	363.375	355.504	345.637	348.23	338.594	330.667	388.647	378.419	365.771	371.838	368.825	412.331	371.358	379.699	370.145	349.064	398.005	404.176	403.205	366.338	392.123	392.709	378.836	397.423	436.932	408.591	366.687	375.318	359.319	362.113	400.313	339.614	372.865	343.166	350.814
A0A0R4J172	375.48	405.943	357.922	340.319	339.012	295.778	396.376	305.236	383.395	309.57	342.858	315.15	351.563	272.886	272.923	376.892	372.939	361.373	461.285	303.85	543.863	290.866	452.253	354.415	529.944	395.544	403.08	481.073	350.44	405.662	445.15	406.298	404.138	389.563	464.304	449.262	465.915	403.275	479.016	430.674	428.139	480.451	394.929	360.08	422.383	375.596	395.692	513.725	379.033
A0A0R4J187	355.252	354.364	340.613	351.514	322.997	355.301	362.65	348.445	338.708	413.187	375.018	374.366	368.428	352.338	365.157	381.115	327.342	305.659	351.564	360.824	301.752	415.295	349.597	338.09	338.055	368.85	411.677	357.326	380.218	361.373	357.58	368.771	398.937	393.502	420.746	380.898	363.121	383.345	397.679	341.511	326.085	340.913	393.127	318.665	383.034	320.875	345.473	266.026	326.508
A0A0R4J190	307.54	413.702	434.364	481.145	479.899	432.206	496.65	357.119	455.983	272.234	466.147	497.449	316.025	343.533	302.285	290.9	306.235	480.774	606.396	504.074	270.911	409.326	351.55	366.019	522.186	427.293	362.136	398.163	281.219	337.288	361.119	273.693	297.65	395.999	320.936	388.579	317.744	441.709	360.213	324.061	274.073	494.428	364.587	311.765	342.835	409.125	390.226	507.379	309.66
A0A0R4J1C8	398.561	241.447	461.249	435.869	494.364	387.615	444.916	376.623	350.55	374.924	440.345	300.952	273.983	373.725	245.281	337.816	403.107	456.882	609.964	323.907	229.478	627.614	495.68	400.914	665.348	349.466	407.504	403.076	487.666	152.944	421.849	255.408	309.024	665	360.144	450.19	655.511	502.268	392.443	862.258	225.776	294.921	305.332	337.163	644.432	489.887	678.725	316.451	388.697
A0A0R4J1E2	382.732	393.761	355.65	318.708	352.411	361.949	328.602	358.188	368.744	340.893	371.544	384.497	349.548	412.244	380.708	400.296	342.371	360.404	312.057	399.684	364.954	297.622	338.677	316.303	299.977	307.665	301.842	320.947	349.516	384.852	342.671	341.096	330.123	312.252	363.278	327.425	313.271	301.994	322.22	290.136	352.362	352.394	335.908	376.021	356.16	330.447	338.403	260.409	321.599
A0A0R4J1E3	351.501	418.699	337.698	509.699	256.063	419.29	420.799	386.422	329.176	452.816	433.319	447.62	336.578	359.052	394.154	451.528	366.896	233.855	484.552	305.247	344.977	427.679	431.478	521.806	396.018	446.576	552.301	404.317	397.618	668.992	391.292	466.126	395.142	354.972	570.833	331.324	442.389	451.757	420.943	362.512	312.439	379.581	376.545	311.324	373.96	395.417	368.175	471.173	384.878
A0A0R4J1G5	300.669	336.024	393.254	324.829	357.867	413.606	328.36	326.052	333.243	328.781	363.577	361.318	341.493	420.488	392.031	369.289	371.855	456.952	386.806	356.137	287.33	300.908	417.804	294.806	378.113	359.483	308.198	359.041	391.701	345.748	364.345	331.017	412.367	297.961	308.541	311.566	392.384	325.463	381.406	342.172	325.837	354.855	339.696	342.511	387.201	423.744	399.184	353.348	360.714
A0A0R4J1G7	399.002	419.526	395.601	389.759	425.038	360.741	398.494	391.706	356.061	459.218	422.268	368.241	359.391	296.463	284.118	357.58	346.175	344.767	401.672	302.646	337.248	512.121	396.947	397.332	385.626	481.542	395.83	410.367	363.067	423.942	386.217	370.754	451.939	436.093	416.614	394.595	446.496	465.813	398.849	437.969	398.381	349.947	311.689	406.725	383.656	394.17	511.034	402.171	468.431
A0A0R4J1N7	346.974	448.859	348.122	376.107	291.544	370.891	333.84	222.49	523.183	326.598	404.448	423.369	554.927	376.723	438.59	569.739	582.218	392.434	223.933	322.056	585.569	389.221	439.939	502.231	362.101	435.259	413.862	458.207	491.752	500.46	374.305	407.76	424.2	333.206	529.275	397.892	253.054	380.445	440.695	435.366	492.374	311.977	369.453	429.031	283.959	304.294	319.147	409.067	321.648
A0A0R4J1Q0	409.56	374.685	371.743	351.369	391.534	387.367	369.427	390.183	369.254	411.092	337.928	368.017	331.411	381.372	419.727	373.188	332.814	358.642	364.944	350.93	388.562	394.211	336.327	406.632	338.978	349.665	376.389	347.213	361.963	404.456	368.512	401.89	367.602	417.923	366.224	344.363	383.19	348.545	351.552	401.145	430.554	391.555	378.546	381.965	369.024	358.366	399.694	401.266	376.849
A0A0R4J1Q7	287.171	355.869	366.79	292.291	368.558	318.465	401.893	559.697	313.39	320.992	411.658	262.999	385.353	303.675	293.492	315.044	335.286	377.42	372.544	333.79	400.118	450.114	443.948	404.689	391.615	424.71	387.677	342.61	319.687	381.031	419.993	358.616	497.876	275.451	378.816	366.551	345.811	403.234	348.269	396.633	366.477	377.144	258.566	376.398	340.012	299.334	405.818	316.026	338.54
A0A0R4J1W7	322.537	405.286	363.932	337.084	340.977	399.707	348.478	399.336	356.073	368.339	341.834	531.418	363.345	427.635	399.825	458.037	361.316	390.32	404.883	433.959	334.645	373.492	399.185	357.304	292.114	386.876	421.079	330.7	359.812	438.518	351.953	424.253	397.547	379.367	384.964	397.393	349.075	346.479	412.294	362.767	422.288	310.091	356.28	365.566	350.091	348.519	309.43	330.879	359.152
A0A0R4J1Z4	250.085	330.035	281.209	340.759	271.542	311.974	312.736	362.697	351.264	274.057	370.953	341	328.812	410.921	320.507	302.867	304.217	328.901	419.109	329.194	327.755	568.535	353.833	274.405	454.336	362.145	346.86	360.216	359.505	357.79	407.281	327.254	304.619	448.161	378.469	425.026	425.735	370.4	400.695	386.759	364.336	350.468	329.85	350.407	398.249	289.947	369.359	306.439	330.54
A0A0R4J212	525.248	364.261	337.556	400.85	444.986	423.68	408.83	433.827	360.787	379.725	366.086	331.289	336.958	328.445	303.625	335.707	411.847	440.705	406.954	409.286	378.246	452.191	452.869	507.143	495.803	481.67	417.634	444.334	416.546	373.71	494.275	402.777	466.063	503.144	357.301	538.656	453.525	504.18	447.514	491.567	414.128	421.409	338.665	397.798	463.425	400.316	436.277	370.742	374.798
A0A0R4J242	438.894	574.375	331.961	415.129	482.058	447.541	441.703	389.172	407.001	445.384	570.631	333.935	377.518	528.009	397.437	265.879	382.532	144.43	302.253	501.67	602.547	424.76	513.308	367.626	452.971	287.522	465.993	407.392	515.425	488.849	396.337	421.772	225.796	301.56	470.535	421.608	463.817	451.074	381.139	260.326	485.303	378.373	437.033	408.569	489.464	402.525	404.54	560.307	582.222
A0A0R4J254	396.428	344.126	324.803	352.261	329.225	430.633	341.482	337.39	468.684	381.747	364.492	405.468	351.73	392.91	421.122	397.506	400.413	398.707	330.97	402.562	374.098	422.77	380.716	392.188	360.591	338.038	334.56	497.082	428.467	381.359	465.624	372.182	372.364	354.917	349.652	387.989	322.429	369.723	416.632	409.305	427.282	489.878	360.612	351.035	450.881	312.913	360.875	277.108	359.535
A0A0R4J256	370.815	517.386	429.782	292.042	445.498	343.911	311.848	525.656	339.295	284.843	411.591	452.615	353.635	350.081	349.691	336.697	363.628	328.444	332.392	384.773	303.157	358.609	353.176	292.123	273.868	303.91	374.377	383.74	312.619	317.421	367.019	297.668	392.505	325.56	275.633	403.766	289.467	358.569	265.431	265.11	314.22	428.993	392.247	363.303	468.469	333.636	310	420.651	383.966
A0A0R4J263	388.447	494.785	405.391	561.281	406.048	297.549	362.852	414.671	471.024	486.384	511.649	460.344	465.057	397.411	437.85	162.023	399.81	350.711	574.999	378.641	389.252	498.529	471.073	379.649	481.736	354.392	467.93	326.638	554.004	426.601	436.896	369.425	293.645	445.334	426.223	401.847	464.176	453.353	439.801	442.482	355.784	426.553	388.789	454.8	476.709	438.403	321.249	435.218	465.865
A0A0R4J275	303.194	280.847	392.004	441.27	407.013	358.499	323.889	311.41	381.44	298.918	338.88	400.772	323.974	383.796	417.964	279.763	299.677	374.941	341.621	293.085	319.682	309.194	312.136	367.713	352.239	325.943	300.582	391.866	427.892	374.479	337.381	359.078	301.14	376.666	296.015	336.028	319.496	387.228	352.222	339.133	241.282	333.422	446.878	299.969	375.779	469.935	345.902	331.403	281.934
A0A0R4J2A1	474.238	355.921	317.319	218.437	400.227	579.062	347.005	345.597	328.534	394.697	314.849	370.47	308.866	431.895	292.785	406.712	409.652	425.343	387.731	461.191	336.129	375.097	351.949	396.416	447.118	333.031	353.157	351.958	365.996	427.726	361.864	363.276	347.038	337.965	334.813	349.721	289.939	386.835	365.257	333.374	418.415	340.549	325.176	430.622	368.006	357.132	299.091	480.549	368.395
A0A0R4J2B2	281.736	338.659	417.781	298.515	411.779	327.335	353.687	386.118	416.897	359.178	390.54	426.117	312.359	386.961	291.261	358.989	385.908	381.526	359.757	353.811	461.099	421.195	436.128	275.284	562.051	306.123	372.565	418.382	373.308	306.157	403.946	393.231	307.371	352.516	400.578	457.778	476.558	363.237	445.699	324.726	302.603	360.308	448.326	417.173	386.385	348.829	369.85	364.908	352.039
A0A0U1RNF2	332.51	389.358	305.654	415.139	344.958	377.051	233.879	317.007	347.271	262.187	392.155	501.318	310.096	675.246	424.484	430.188	163.074	471.432	342.277	434.079	259.595	430.167	523.964	296.728	246.66	475.197	221.575	358.91	352.406	245.964	347.276	384.573	145.563	363.012	236.334	363.041	409.15	299.573	414.877	328.341	236.719	442.032	116.271	419.704	334.629	398.474	272.833	298.033	319.575
A0A0U1RP81	346.514	354.909	320.166	386.52	331.059	407.398	385.153	363.64	350.349	420.709	354.067	379.302	381.554	360.811	395.757	388.319	398.201	353.322	389.767	410.075	437.639	357.978	388.253	377.269	387.675	358.265	390.309	385.912	401.19	391.792	406.847	417.045	398.234	346.885	424.495	400.135	318.432	401.472	394.13	394.132	374.643	374.84	367.314	369.397	369.319	349.155	368.244	313.545	379.247
A0A0U1RPL0	503.699	374.049	373.309	348.517	452.863	371.494	342.34	383.835	298.96	417.393	363.618	354.15	373.425	356.526	370.52	328.809	372.032	293.186	386.065	423.257	462.228	385.458	324.705	389.124	330.923	306.279	411.561	321.599	387.879	396.172	400.256	383.233	407.925	393.815	364.344	382.128	352.067	404.991	332.911	403.889	292.406	353.762	464.413	298.377	370.273	321.553	329.969	246.74	377.179
A0A0U1RQ57	362.36	421.948	374.627	410.611	374.062	351.693	361.223	362.014	352.054	317.833	367.118	488.528	340.378	365.739	436.39	425.353	405.874	361.661	379.765	450.913	313.263	398.511	395.722	372.909	403.727	342.928	452.205	354.062	340.049	381.859	394.469	394.212	383.589	420.191	456.751	366.69	411.653	329.32	431.611	497.562	398.738	370.644	366.033	386.506	411.909	388.857	364.782	414.616	434.611
A0A0X1KG62	463.75	322.127	362.493	372.595	375.248	415.984	337.949	464.479	322.379	406.63	324.346	341.721	274.933	370.242	322.938	296.616	343.911	360.75	350.241	457.803	384.783	415.337	358.138	419.823	376.199	462.39	363.976	362.684	348.579	312.745	401.8	389.785	316.301	423.083	329.012	393.166	362.087	417.479	330.883	438.232	398.782	332.833	297.68	358.827	386.496	363.6	334.179	348.17	307.423
A0A0X1KG67	337.075	381.746	331.988	440.306	407.211	392.439	386.701	467.874	293.342	409.511	361.046	481.872	414.568	388.413	329.109	408.279	370.399	339.704	392.787	427.22	399.51	333.431	375.135	369.039	376.472	372.21	444.645	454.215	406.146	400.922	411.566	483.334	401.155	309.647	482.447	317.961	395.938	405.15	463.538	370.057	402.175	429.777	407.611	432.722	445.658	460.074	340.297	386.314	429.638
A0A140LIF8	592.641	748.323	494.8	480.931	930.099	237.485	489.904	570.793	473.394	331.08	547.672	454.206	276.531	364.847	346.574	299.376	336.607	398.112	291.682	283.08	242.685	224.207	235.601	301.222	224.806	171.194	189.082	258.497	248.064	187.243	187.256	245.037	287.448	284.033	209.536	242.226	191.918	319.913	219.887	260.899	201.412	438.626	700.673	413.635	338.014	368.384	440.516	434.976	438.113
A0A140LJ01	302.152	347.131	368.447	373.492	387.999	373.646	395.482	314.394	384.759	338.872	392.664	393.116	422.015	347.955	387.297	315.139	354.52	333.306	327.547	346.288	318.765	385.775	333.09	310.418	350.659	371.752	330.758	393.505	367.476	260.624	357.574	324.253	289.168	349.057	350.114	296.161	363.969	357.853	344.304	297.988	308.206	363.827	358	345.478	335.201	358.6	333.572	282.147	320.581
A0A140LJ04	324.16	321.285	381.237	396.559	360.414	318.185	430.707	322.144	361.126	314.323	344.52	361.689	464.855	363.024	347.137	313.112	416.637	435.556	381.456	388.003	516.531	388.412	373.275	399.383	343.463	488.434	364.493	410.441	378.965	337.286	437.137	411.082	395.656	426.969	301.645	446.244	354.72	434.002	481.781	416.436	413.31	453.929	399.623	422.983	318.081	344.825	400.082	378.421	360.3
A0A140LJJ5	366.867	394.672	437.142	388.383	407.871	315.886	352.111	380.111	451.812	383.959	353.6	485.611	378.845	416.04	353.328	392.431	341.879	444.144	446.013	355.743	407.394	368.636	380.549	372.892	371.087	313.67	369.561	404.939	407.485	371.902	360.167	381.072	326.28	393.78	336.473	351.993	352.701	349.635	428.425	400.823	438.977	362.62	329.986	453.603	417.677	361.035	372.766	450.543	383.39
A0A140T8J4	290.799	421.359	326.382	307.809	276.607	400.827	374.88	258.016	461.19	346.297	401.484	261.932	391.596	316.79	391.751	400.987	371.325	322.544	259.967	294.912	400.094	353.988	392.091	384.299	387.499	382.487	397.472	421.837	520.532	450.126	366.537	357.831	469.906	324.243	382.367	325.153	384.996	404.037	343.737	309.576	335.741	370.631	351.564	310.838	365.176	465.806	382.333	376.634	368.224
A0A140T8M0	216.773	384.596	295.887	381.167	232.065	234.152	221.845	236.549	348.264	200.113	371.307	355.588	753.68	387.117	229.224	317.939	197.558	284.911	294.641	366.137	186.667	179.125	423.033	353.352	257.022	280.823	388.598	387.152	255.026	240.351	231.169	204.354	341.278	388.527	309.704	301.169	423.911	319.98	297.201	274.431	290.591	275.281	280.649	147.146	471.219	360.524	222.328	225.717	207.496
A0A140T8M2	335.895	311.191	410.157	466.193	508.016	420.77	344.362	445.901	311.566	346.419	384.643	354.003	283.343	408.278	367.449	249.131	377.347	414.253	603.086	455.646	197.948	214.183	330.763	342.691	345.281	383.907	308.912	346.973	428.279	463.144	369.455	314.758	423.278	488.493	397.056	211.184	457.288	421.134	403.66	377.716	249.677	319.706	314.263	253.705	557.842	464.271	532.604	246.573	349.782
A0A140T8M7	360.29	322.556	382.625	313.127	430.299	288.719	368.177	366.053	359.577	383.771	358.301	267.153	383.046	375.673	430.343	336.511	306.527	335.962	307.225	332.702	400.477	318.053	324.426	279.377	291.932	297.964	266.196	372.634	322.889	321.524	311.532	350.217	352.358	312.414	371.463	300.464	278.932	331.273	379.944	252.559	274.345	333.767	378.133	373.449	367.512	340.128	343.602	304.991	347.134
A0A140T8Q1	427.88	426.537	388	413.092	670.93	358.342	246.529	441.172	352.304	333.666	363.308	310.892	163.573	392.719	234.554	407.084	353.665	353.336	321.24	550.746	250.248	160.775	254.139	370.688	353.091	313.774	323.02	272.131	392.647	319.301	304.485	343.883	436.901	293.583	517.359	205.861	302.054	309.518	450.474	372.234	580.525	334.289	229.861	285.4	447.237	443.379	559.391	258.63	515.308
A0A140T8T4	372.088	403.542	407.217	326.224	404.84	363.577	358.709	380.751	361.789	360.758	412.035	369.26	307.697	355.901	383.976	390.025	409.755	346.276	242.446	356.402	302.508	348.236	361.548	321.026	344.737	390.269	291.503	335.338	289.629	343.118	335.098	312.999	327.636	330.843	390.112	340.14	351.317	316.458	351.65	275.929	282.419	364.539	356.869	377.862	360.267	300.874	332.59	408.302	375.399
A0A140T8V3	359.485	338.482	359.88	336.541	348.475	403.166	366.98	336.456	376.121	403.673	377.309	364.767	288.459	325.987	334.662	379.221	439.404	319.56	293.511	321.64	327.102	415.726	335.4	412.813	406.559	354.947	383.089	403.028	315.911	335.303	383.99	329.116	345.466	325.408	387.024	364.851	353.725	348.125	331.874	305.711	354.376	373.704	363.865	374.84	345.499	289.582	360.23	348.021	393.116
A0A171EBK7	380.108	678.788	381.049	362.993	299.118	516.344	372.045	465.876	307.524	353.559	485.465	502.494	430.606	654.943	432.46	371.819	305.485	480.555	374.616	479.33	389.338	271.347	452.163	289.481	338.668	366.033	283.923	385.655	434.807	513.919	413.152	456.341	302.426	326.976	270.158	315.881	386.327	391.777	476.816	332.456	311.644	354.1	270.692	471.05	369.365	423.72	341.971	342.818	364.301
A0A171EBK8	372.334	332.765	445.038	359.368	412.195	362.096	407.612	333.804	429.56	357.42	406.571	305.315	432.811	396.251	348.839	320.668	407.947	409.439	411.905	339.637	347.463	412.022	351.579	429.245	375.51	338.78	304.445	281.33	370.907	346.367	352.614	276.879	343.135	368.73	265.182	398.963	337.264	376.478	359.654	369.106	424.925	342.124	350.167	404.24	378.245	377.955	437.051	421.953	521.257
A0A1B0GR11	319.8	327.107	321.878	316.179	308.094	363.032	282.672	351.2	334.065	334.739	344.21	315.32	320.15	336.525	292.782	365.861	371.063	341.652	307.696	346.956	377.58	385.481	372.346	357.624	425.024	376.838	367.746	332.999	367.003	363.66	355.896	335.818	370.383	344.176	362.823	361.217	336.738	371.852	363.273	362.575	339.797	309.135	314.28	322.31	362.371	336.104	340.888	329.039	329.018
A0A1B0GRA5	303.49	311.559	329.888	413.05	282.417	373.863	326.742	381.774	358.86	310.448	374.911	314.177	304.374	362.706	329.554	330.805	403.314	372.327	388.3	403.619	374.261	399.918	374.098	380.411	522.545	323.656	371.944	341.126	339.495	424.159	418.373	370.7	352.963	313.909	414.142	322.868	357.485	357.058	389.736	388.805	376.041	364.803	357.562	328.97	303.725	379.24	396.68	287.536	406.745
A0A1B0GRB2	296.458	397.986	322.971	352.172	306.36	311.973	330.021	368.577	330.906	270.639	334.225	356.386	419.046	301.224	358.623	313.597	324.279	424.62	390.131	361.006	307.735	367.97	421.629	383.24	272.007	478.531	345.375	351.891	388.599	347.981	396.212	378.228	506.52	375.576	320.135	380.052	432.135	379.377	353.065	401.925	402.844	403.053	410.811	379.955	343.859	388.843	485.875	396.374	350.413
A0A1B0GRP7	301.535	372.621	354.227	317.561	294.17	343.674	367.616	330.344	340.408	336.065	374.938	366.768	378.771	323.201	315.914	368.764	331.966	333.92	374.643	383.65	319.422	329.187	347.237	282.597	348.79	352.675	360.351	351.74	417.152	330.521	344.92	303.737	357.749	331.592	358.578	368.064	355.084	349.358	290.405	350.622	348.973	283.112	306.649	337.909	366.81	337.657	346.158	279.948	315.596
A0A1B0GRT6	339.994	338.582	383.252	346.871	358.329	352.054	358.695	398.964	365.266	334.251	319.146	437.007	392.211	433.221	370.088	453.679	389.892	416.757	438.027	405.868	382.25	338.81	372.986	333.379	311.779	385.78	371.277	359.977	376.831	288.806	384.926	378.411	327.584	340.349	330.795	365.217	395.622	287.578	345.109	323.198	483.954	376.907	283.757	480.414	369.753	308.811	356.494	406.906	454.544
A0A1B0GRV0	325.084	312.249	412.753	451.306	332.683	342.229	342.166	367.139	363.846	394.147	424.915	329.76	309.909	325.548	351.069	357.204	415.942	358.247	331.205	323.618	305.926	418.032	308.985	359.029	458.242	354.309	386.113	342.408	385.327	357.338	355.5	316.935	325.64	328.283	387.37	403.162	419.694	340.894	351.177	407.55	346.253	335.531	339.55	321.777	353.377	356.865	427.357	348.995	352.286
A0A1B0GS59	330.366	355.794	278.349	287.137	315.492	433.259	355.855	363.162	383.857	481.429	319.828	443.202	262.928	340.68	330.856	357.784	415.091	399.309	470.784	280.157	511.354	518.927	481.522	418.25	467.108	447.68	509.635	490.738	464.01	495.128	533.383	461.873	455.838	460.041	297.333	588.844	539.702	448.784	469.877	573.135	380.347	353.067	327.777	330.83	394.808	334.596	268.333	385.522	293.753
A0A1B0GS68	332.753	377.439	423.775	280.918	438.484	349.476	306.907	486.485	300.265	366.366	406.615	316.898	351.338	369.396	384.272	319.213	402.131	373.583	292.118	363.26	361.813	321.213	245.753	314.193	371.727	309.222	332.795	243.624	317.346	377.88	323.027	324.058	312.91	271.325	255.489	365.161	341.64	287.755	396.817	317.531	311.607	274.829	323.633	333.615	302.01	296.215	287.996	296.683	333.804
A0A1B0GS91	296.859	371.784	361.048	366.402	366.639	382.162	350.18	437.03	294.846	367.889	343.435	377.273	414.829	366.977	433.68	353.572	359.127	296.94	407.887	329.027	384.984	399.351	404.507	367.244	321.438	396.146	466.963	353.243	311.694	377.263	387.573	428.188	388.96	374.104	448.209	300.839	361.413	359.476	395.475	374.503	486.768	393.268	282.547	393.801	361.16	354.554	377.119	424.405	446.825
A0A1B0GSG5	325.437	408.837	320.758	337.48	328.555	358.804	332.774	333.477	289.477	333.562	368.714	424.086	338.281	396.579	322.489	412.464	315.641	360.144	410.319	385.463	342.806	319.773	345.462	298.322	320.131	341.127	340.575	320.177	339.713	344.765	304.462	327.852	318.792	338.253	315.398	316.573	360.728	332.262	370.991	305.704	288.377	312.951	342.167	349.379	406.413	349.574	356.554	365.23	343.546
A0A1B0GSU0	383.079	358.683	352.39	391.507	388.716	422.329	463.29	391.712	400.978	443.195	390.57	399.733	413.389	384.564	400.258	416.588	393.02	462.687	395.269	393.75	358.716	417.524	414.479	374.925	438.298	457.587	396.43	377.116	365.954	356.156	385.921	402.546	380.339	366.951	334.284	441.89	456.625	359.641	412.218	412.242	500.167	341.682	319.587	445.947	321.961	384.369	386.988	360.838	411.378
A0A1B0GSX0	364.24	331.246	309.418	356.099	328.092	383.084	351.353	427.448	328.993	391.72	356.398	297.219	366.046	361.525	328.626	372.622	412.596	353.412	384.46	414.11	376.814	400.912	311.878	372.538	370.686	325.868	335.112	325.068	281.928	302.672	371.335	349.373	303.007	321.768	344.888	324.105	344.76	323.745	333.921	339.553	377.415	338.278	312.379	360.08	299.131	311.503	372.718	313.087	374.326
A0A1B0GSX7	366.354	353.309	393.209	341.372	392.735	392.48	369.747	367.443	370.115	355.835	336.74	331.191	365.727	372.236	379.52	307.304	316.374	364.163	344.819	249.058	364.216	379.377	405.749	384.483	358.883	366.254	368.955	427.381	379.022	381.819	397.356	405.075	380.87	410.532	338.632	353.706	325.856	424.333	420.263	391.61	373.887	405.972	351.105	333.33	350.37	379.782	372.967	382.465	312.756
A0A1B0GSZ9	268.397	349.83	434.831	266.777	414.605	374.268	392.946	430.826	375.227	276.273	331.117	457.648	263.164	431.572	361.11	353.597	318.569	388.807	283.52	366.922	288.296	317.857	364.485	230.62	323.233	241.325	327.865	383.522	376.769	300.757	363.597	387.46	309.232	352.812	307.747	370.022	325.264	310.051	325.659	295.76	367.402	416.458	430.985	383.639	360.006	351.189	347.467	290.973	316.174
A0A1D5RLD1	381.964	357.36	369.061	355.535	341.378	363.165	381.117	442.71	306.874	340.12	329.911	401.731	331.009	373.567	351.692	321.911	322.922	363.811	470.182	327.478	327.067	411.79	393.796	361.05	321.147	371.22	345.949	359.467	341.441	343.624	353.605	410.548	327.174	378.596	374.139	355.864	355.631	404.089	386.186	403.037	367.302	343.423	354.345	395.206	389.99	390.046	394.58	380.329	331.385
A0A1D5RLL3	336.975	401.234	285.986	379.559	315.877	361.793	337.663	309.502	365.035	342.51	392.548	326.107	374.366	328.829	347.41	351.849	335.917	269.546	352.81	329.967	340.276	399.401	360.655	425.532	386.281	325.248	420.89	372.742	397.804	441.38	353.461	371.784	375.376	332.043	437.165	410.047	385.498	394.375	349.97	329.382	384.998	324.666	367.262	342.821	356.702	407.242	411.675	352.464	395.272
A0A1D5RM85	375.362	333.078	360.32	331.371	343.721	315.177	367.692	326.123	300.237	321.027	382.726	296.953	322.268	314.775	382.975	311.285	395.551	321.144	293.654	335.423	350.634	334.849	347.014	354.94	372.158	396.971	331.76	312.818	327.025	336.815	334.434	305.169	332.271	355.38	330.049	433.251	370.524	354.479	401.391	322.332	331.69	298.26	389.335	327.622	413.243	342.719	344.734	335.441	356.648
A0A1L1SQ41	387.436	354.316	400.971	337.374	350.276	351.5	348.077	316.912	310.056	351.641	326.111	378.176	324.738	355.971	362.511	429.425	385.793	373.522	399.425	378.017	389.47	324.542	361.601	332.809	381.35	345.322	369.663	328.572	402.353	356.047	329.304	387.721	369.516	355.646	416.412	359.689	386.928	329.356	373.298	426.306	388.442	305.373	335.39	346.55	327.033	346.703	359.451	377.231	418.63
A0A1L1SQ51	309.797	288.322	325.351	358.99	323.472	379.842	295.177	328.292	321.395	305.565	328.955	341.295	347.052	405.735	277.562	348.72	373.878	369.928	346.803	383.014	323.324	346.153	371.579	352.812	323.955	337.209	375.441	344.033	316.045	306.206	354.807	342.252	349.414	317.023	320.94	360.849	263.931	372.678	368.387	270.204	343.621	351.46	312.448	359.064	322.281	357.638	387.861	310.383	298.37
A0A1L1SQR4	326.539	398.942	356.6	246.827	363.588	356.394	376.282	318.979	342.665	358.677	386.51	317.183	329.263	320.09	372.343	317.635	320.923	273.951	221.992	354.338	315.313	274.09	402.98	340.888	366.535	351.886	400.03	420.144	369.404	251.069	311.362	357.601	398.076	236.302	389.013	425.894	344.68	372.249	367.055	271.112	381.686	346.168	431.952	381.087	443.513	512.172	349.925	313.335	367.09
A0A1L1SRT0	434.694	345.345	306.168	389.894	379.305	366.098	370.639	295.404	442.613	503.003	346.553	394.739	330.283	436.338	389.91	399.709	369.373	368.135	414.901	417.778	410.663	352.227	369.242	465.792	351.983	309.007	403.304	308.646	398.542	416.236	331.169	329.515	396.093	421.764	379.36	424.006	423.732	335.99	266.657	437.887	398.066	295.123	410.293	415.662	512.929	412.252	353.59	343.672	366.916
A0A1L1SRX2	418.975	358.683	299.442	317.85	303.576	434.761	334.55	457.942	396.42	338.09	311.511	421.001	354.275	357.963	405.936	538.306	499.678	420.039	374.97	421.527	508.117	395.857	418.611	272.778	432.751	392.555	385.706	402.773	461.411	467.852	505.934	480.132	382.635	381.315	418.952	384.434	350.96	332.234	442.06	474.785	573.507	387.66	306.481	429.272	296.275	295.919	341.89	271.479	427.27
A0A1L1SSF2	447.997	367.992	403.091	399.299	347.816	407.914	375.959	404.747	424.64	310.21	428.186	386.599	426.371	369.932	385.506	447.112	497.273	418.717	357.815	445.675	355.674	333.362	430.259	460.719	374.524	337.242	361.322	303.45	347.865	417.259	400.11	330.82	327.741	345.296	352.583	382.471	357.272	347.5	361.79	312.19	373.165	437.352	290.669	446.458	406.496	385.816	418.321	389.241	471.576
A0A1L1SSH9	585.293	451.578	428.851	383.815	505.419	472.189	560.328	416.943	463.46	383.922	467.257	37.8595	358.333	394.574	371.534	392.882	460.406	443.879	464.727	362.446	457.601	401.22	490.899	443.42	508.039	608.121	511.422	567.077	484.481	649.697	530.256	440.407	682.713	558.952	381.368	410.772	515.695	579.291	395.548	462.793	447.083	603.466	461.609	494.134	362.933	426.095	742.053	517.543	534.705
A0A1L1ST22	396.245	391.873	418.181	406.823	362.079	387.882	454.65	389.385	406.551	342.338	464.071	258.195	321.564	383.296	381.986	442.842	462.231	315.196	422.594	421.085	444.218	383.005	421.871	376.939	533.999	387.543	456.858	320.379	399.562	332.304	341.931	355.901	360.722	395.213	484.046	388.601	343.528	439.414	393.177	416.284	346.646	322.202	439.798	370.065	417.041	380.749	548.387	356.358	402.198
A0A1L1STC6	399.464	243.492	292.509	381.109	283.956	437.18	371.674	242.288	386.189	286.464	355.172	326.681	500.234	338.476	377.267	431.582	414.368	373.423	357.802	380.963	355.566	484.401	409.99	447.555	412.727	440.782	412.582	372.65	381.662	339.971	401.297	335.908	409.423	402.96	358.753	361.866	310.432	422.563	327.901	376.518	323.25	375.689	375.586	376.039	286.576	368.876	345.736	335.351	401.829
A0A1L1STE6	365.83	331.322	360.131	363.367	307.425	402.494	351.432	399.366	271.377	296.508	327.995	347.788	381.032	429.158	310.876	455.33	320.623	504.853	340.202	423.974	348.326	295.291	354.563	362.566	361.287	566.167	261.563	364.28	367.06	324.649	370.287	384.892	373.218	350.494	264.698	494.228	332.623	391.682	417.47	346.908	395.158	434.821	317.051	393.085	347.416	384.026	362.06	372.832	324.605
A0A1L1SU19	440.946	361.79	400.256	381.153	421.082	375.622	415.383	336.874	420.444	457.355	383.429	365	409.277	353.239	389.153	350.961	364.879	350.956	428.892	326.938	455.144	427.671	357.447	365.516	436.995	362.258	385.391	432.93	440.428	398.529	437.422	375.463	351.624	428.464	382.334	391.21	424.431	402.85	403.915	417.702	424.782	406.18	347.817	395.586	408.371	365.017	376.1	380.24	403.218
A0A1L1SV73	409.193	368.614	373.246	390.279	405.377	381.413	355.818	373.542	351.896	332.196	342.469	336.16	369.968	368.688	368.092	358.467	384.879	379.556	377.121	346.593	316.014	339.243	351.758	379.983	357.131	342.639	357.724	384.061	356.346	348.52	355.809	383.001	368.913	386.51	365.876	337.349	361.561	373.882	389.844	384.164	351.878	374.82	414.133	336.083	346.693	393.229	379.085	438.954	359.513
A0JNY3	339.871	394.312	313.332	370.915	371.71	310.375	379.649	395.873	393.706	391.32	349.957	365.75	339.679	424.907	350.653	429.194	326.732	397.832	340.647	400.018	325.741	378.017	360.11	297.721	295.97	331.557	378.396	349.154	385.54	356.929	348.959	380.974	448.125	378.936	366.743	362.415	424.544	309.379	388.986	320.048	440.884	366.947	387.328	390.098	415.32	383.244	410.71	390.607	350.055
A1BN54	301.959	343.318	338.347	346.954	331.904	352.518	329.031	302.427	379.191	301.492	372.354	337.012	379.905	343.227	325.146	329.371	373.611	357.433	402.246	391.158	389.103	390.345	371.809	396.133	419.573	390.687	386.736	346.497	363.84	392.683	385.533	328.207	365.622	365.98	372.017	417.446	369.324	377.782	367.174	379.992	382.077	344.616	306.257	340.815	335.001	359.403	359.333	341.347	370.443
A1L341	357.472	362.39	321.343	414.961	377.235	370.056	340.661	333.173	330.915	409.275	357.191	342.395	371.483	402.813	340.648	394.451	378.487	366.424	424.185	351.635	445.636	422.007	374.834	364.885	433.298	368.397	429.831	414.536	427.093	384.427	401.348	405.081	383.787	388.927	398.445	355.81	408.791	383.637	411.74	438.721	427.087	385.566	361.936	362.239	355.289	355.223	405.37	378.974	405.141
A1L3T7	233.555	325.439	285.185	396.623	309.333	346.068	403.465	346.478	337.875	299.177	358.152	421.192	348.03	291.485	319.665	284.781	243.665	292.387	299.927	400.064	342.56	423.204	421.532	379.295	263.499	443.304	370.799	361.477	324.247	378.114	401.674	358.494	468.541	332.931	441.077	311.062	278.504	415.467	244.47	329.407	403.374	345.709	472.872	356.152	356.564	423.329	420.84	310.582	327.211
A2A432	346.269	396.614	344.929	309.128	373.604	328.279	349.396	396.126	360.47	333.719	336.182	355.015	313.242	325.928	405.712	391.487	421.666	376.404	378.627	286.614	509.76	404.309	354.163	262.999	404.232	281.157	328.728	362.732	384.396	452.425	394.596	413.314	393.05	356.708	419.09	347.342	328.875	326.111	361.551	391.595	372.324	343.588	381.701	322.747	243.711	293.217	314.522	285.857	329.066
A2A5R2	412.111	380.222	367.306	408.098	366.38	402.993	431.154	392.256	433.946	416.629	396.013	358.572	378.959	334.926	390.954	423.89	448.9	426.975	378.417	439.628	446.299	428.23	367.205	404.202	397.212	502.72	369.939	426.416	403.977	393.585	422.076	368.641	430.007	392.445	376.462	445.295	349.435	415.531	346.298	383.101	468.643	415.278	354.13	433.117	377.019	372.876	434.85	378.883	390.228
A2A5V4	326.866	310.102	329.883	337.723	317.065	359.178	357.127	335.052	356.519	282.129	337.187	353.314	341.252	330.326	328.697	363.893	368.33	362.754	403.325	347.6	350.151	392.637	369.787	329.617	434.773	447.336	384.248	347.678	349.788	330.692	375.109	343.688	360.057	395.788	362.018	356.45	405.77	366.747	369.191	387.95	388.89	333.856	355.286	372.362	363.994	360.285	358.299	328.601	380.183
A2A654	424.591	365.46	397.678	443.653	391.302	378.151	363.939	444.76	400.236	656.837	399.423	499.041	336.833	381.142	385.301	505.472	438.852	361.376	396.36	482.744	658.273	598.617	420.296	467.905	475.484	338.264	440.751	368.032	563.958	501.472	515.027	466.577	470.875	410.43	530.097	615.979	450.403	434.456	390.39	558.912	418.166	351.029	305.657	327.945	471.802	352.237	308.2	289.869	464.536
A2A6J7	406.636	328.047	296.233	319.182	348.799	289.31	318.171	383.582	275.722	307.339	324.703	323.517	347.067	258.8	228.278	334.017	362.266	312.354	398.817	344.968	352.504	456.012	410.545	312.544	442.741	355.353	355.599	353.176	305.933	297.671	379.844	367.548	386.133	361.487	504.862	321.67	358.768	408.044	452.656	431.126	290.675	365.384	348.964	348.829	393.242	288.829	357.676	335.92	304.732
A2A716	302.601	364.094	415.299	430.541	408.839	349.48	372.038	409.212	359.438	346.671	332.433	508.392	462.458	351.309	321.518	367.948	299.301	395.959	390.689	307.91	348.322	366.583	423.504	413.333	310.021	422.327	376.61	369.789	348.456	335.669	344.575	434.72	378.197	391.795	372.448	365.475	375.51	422.649	428.712	365.221	386.705	382.978	411.606	353.712	370.83	436.368	365.815	442.303	369.215
A2A7A7	308.643	367.069	441.578	321.225	392.295	381.127	382.049	315.87	372.566	310.795	405.513	397.774	346.766	395.359	405.845	328.225	319.449	436.573	326.023	398.815	289.506	224.027	373.408	330.25	323.907	307.526	233.622	349.333	322.514	305.455	324.98	283.767	323.063	283.391	282.538	339.553	350.059	303.93	319.897	333.225	359.157	408.308	433.458	411.658	464.187	437.092	524.099	346.872	351.532
A2A7Q5	461.662	358.588	472.304	428.026	475.839	509.658	1209.24	214.793	402.058	501.935	509.106	198.736	990.302	319.649	381.301	434.723	345.957	402.623	470.264	349.708	408.956	277.249	452.469	400.836	256.927	541.06	425.954	494.788	363.334	338.946	377.216	370.265	612.434	526.692	423.765	294.253	474.92	596.865	438.036	462.062	455.491	597.869	545.118	470.272	450.168	411.942	521.395	583.94	555.112
A2A7S7	413.529	328.07	348.216	356.141	337.309	417.409	368.987	310.783	304.006	331.673	356.608	350.66	379.597	415.161	385.251	381.674	318.423	335.938	334.579	432.897	328.994	322.693	372.84	419.338	307.389	359.58	355.062	331.782	344.567	348.056	346.614	352.091	325.414	349.923	370.473	300.429	355.095	343.3	322.155	329.902	356.563	345.672	293.832	334.759	355.744	364.139	352.293	305.919	358.478
A2A841	366.088	396.845	386.954	344.579	326.095	384.997	342.942	288.448	465.807	304.302	384.666	375.191	403.023	325.51	393.915	465.452	515.853	432.518	286.22	340.573	432.668	386.885	418.068	382.964	398.597	456.323	369.586	476.486	354.039	401.437	380.506	334.448	400.504	328.34	403.813	323.235	301.94	348.848	381.229	363.042	406.867	375.388	312.057	372.531	292.887	277.38	336.056	419.57	293.59
A2A8R7	425.124	423.308	345.48	368.791	421.24	340.106	417.041	472.925	389.822	392.78	406.748	359.818	338.297	339.629	363.318	436.752	373.559	365.498	338.957	306.287	319.499	371.002	326.568	328.401	417.795	329.787	356.788	341.83	357.411	394.654	353.786	361.737	384.355	351.371	398.578	364.16	399.583	342.912	392.297	393.705	350.702	385.564	437.393	406.834	440.91	348.593	391.923	349.702	348.708
A2A9C3	385.017	419.926	444.958	361.738	525.853	408.274	461.696	431.904	431.849	456.229	499.777	269.217	533.892	389.461	419.198	384.922	454.008	309.292	320.269	462.223	275.119	350.714	442.081	377.978	507.467	490.273	525.642	457.595	413.299	323.903	323.63	383.06	467.041	281.774	583.422	561.128	433.05	434.745	443.868	429.309	582.114	409.073	425.758	583.551	532.915	484.009	461.338	590.623	587.177
A2A9M4	384.058	379.247	348.674	323	358.947	371.703	346.485	337.931	414.784	370.498	360.226	346.01	309.608	376.849	330.728	363.591	394.954	348.036	352.782	335.925	378.854	407.762	385.417	337.384	346.484	356.758	376.246	393.15	422.925	340.82	373.12	351.893	373.981	355.829	355.62	404.25	352.764	382.132	331.849	355.416	393.691	392.481	384.763	380.744	405.967	413.619	349.672	384.54	362.318
A2A9Q2	405.792	351.661	417.998	343.673	403.519	373.733	384.41	340.052	437.176	419.183	360.057	343.473	331.238	361.298	363.134	334.95	380.294	421.306	382.378	353	324.673	360.291	387.14	408.832	361.818	350.902	292.067	345.256	384.001	374.449	376.419	344.47	372.504	410.475	373.253	405.11	384.425	366.439	336.984	407.809	435.987	381.99	374.556	449.367	387.947	386.441	510.285	397.648	383.685
A2AB59	400.873	385.704	378.647	462.409	362.647	326.262	428.947	398.044	327.366	420.307	435.224	292.906	306.057	325.276	313.581	387.552	421.479	350.768	416.982	302.17	333.719	442.78	329.994	366.119	488.231	295.166	391.334	373.644	361.172	377.715	409.887	325.711	413.727	430.069	431.401	429.897	441.009	397.725	395.093	433.519	302.542	381.466	386.597	315.263	439.831	346.677	476.227	329.18	433.333
A2ABY3	418.571	397.762	391.652	382.193	446.441	391.168	401.591	347.963	394.682	461.485	356.633	505.983	383.104	293.443	406.327	376.125	356.567	426.644	515.208	245.362	352.505	444.773	430.659	264.414	445.95	468.201	342.686	374.192	459.636	392.756	384.416	351.894	376.812	519.953	341.199	408.997	422.063	401.265	333.864	503.401	466.968	294.523	413.982	374.949	358.862	363.509	312.407	387.701	441.644
A2ACM0	427.041	325.57	405.548	480.617	384.953	287.468	458.015	391.998	422.832	376.537	381.301	335.447	369.245	342.625	334.96	349.881	374.604	402.559	456.082	331.905	405.11	442.423	368.259	435.903	415.044	419.404	370.693	346.884	386.391	451.66	386.049	363.197	386.644	475.877	392.15	386.208	379.862	416.085	400.135	418.65	459.069	321.019	346.115	333.147	332.485	352.602	401.171	314.919	391.593
A2ADH1	354.626	384.594	426.957	349.11	335.811	306.938	262.569	333.444	409.686	302.382	423.756	378.924	284.439	369.123	356.641	352.633	322.74	333.128	278.003	397.907	307.349	342.914	303.198	387.19	359.665	430.349	383.017	340.108	302.15	425.089	336.537	320.295	293.796	292.684	371.237	403.32	352.129	316.316	340.164	287.752	361.353	382.165	346.542	410.002	329.954	359.055	377.621	261.641	350.683
A2ADR8	409.73	368.758	401.353	253.983	376.348	300.712	328.795	391.842	320.031	287.746	344.636	246.534	391.644	339.54	335.611	377.207	314.148	308.939	283.86	368.302	374.257	367.685	341.18	237.251	342.878	345.952	385.155	412.222	310.358	285.688	389.152	383.184	383.624	355.266	402.942	272.699	365.806	332.27	434.663	329.785	355.972	416.913	281.107	321.109	303.852	262.891	350.022	261.978	328.674
A2ADY9	361.647	373.834	364.841	345.716	371.789	406.607	372.893	323.793	348.374	357.564	337.88	427.488	382.914	381.006	389.217	339.744	312.901	301.895	380.889	296.658	362.42	399.133	401.549	388.509	313.19	368.912	394.134	382.674	345.932	374.637	387.262	407.95	319.333	457.053	415.496	275.548	369.713	398.89	403.786	417.007	379.479	356.264	353.472	343.659	377.383	340.091	358.136	301.635	371.647
A2AE27	285.948	325.15	348.775	340.856	368.692	244.109	276.337	313.058	364.027	343.263	277.916	365.655	284.655	339.563	378.917	306.874	336.585	288.659	335.164	311.649	367.423	318.403	268.792	322.99	339.972	214.876	409.206	377.387	360.645	254.647	342.086	407.717	363.295	318.641	451.957	358.467	368.351	272.041	365.042	319.533	430.502	409.042	481.38	400.732	373.848	388.739	357.488	333.937	408.319
A2AEG2	277.444	413.232	382.224	468.853	364.048	371.895	324.42	269.648	303.106	549.695	333.394	453.272	438.546	326.799	401.06	274.74	303.514	318.565	381.378	292.989	556.069	326.04	360.592	466.323	305.686	390.463	371.09	402.084	452.712	407.534	287.192	442.126	337.899	315.06	396.221	340.73	421.405	425.507	363.626	352.989	395.854	334.457	309.024	371.167	421.836	702.162	363.975	676.63	316.21
A2AEM2	290.11	342.222	483.511	418.487	368.821	346.792	485.629	575.722	253.361	349.654	423.789	271.303	274.022	286.522	445.481	311.993	389.088	371.144	361.066	308.604	393.193	348.661	392.725	303.293	414.073	513.895	369.161	446.254	337.645	347.6	503.782	465.907	374.33	336.048	364.323	324.953	435.721	415.919	606.186	429.588	409.361	518.221	269.485	413.451	432.79	387.317	587.066	406.886	485.935
A2AEW6	337.727	373.868	357.609	343.769	339.09	369.126	337.52	476.392	370.267	371.293	366.342	372.101	354.964	349.919	340.184	368.931	334.762	319.087	359.613	381.791	342.422	387.556	351.556	318.028	377.064	377.01	420.406	349.172	403.25	337.517	343.34	391.051	323.569	355.422	341.737	347.207	403.133	366.02	299.903	356.313	360.286	309.171	337.629	411.678	357.541	329.976	374.34	347.862	374.014
A2AEX6	316.75	314.193	378.63	285.98	279.974	377.516	307.524	279.629	363.755	347.438	352.968	398.349	290.535	344.289	273.362	422.239	343.4	281.798	293.941	321.721	335.342	402.391	396.105	371.818	382.807	397.587	403.827	350.667	381.671	426.408	368.126	343.881	371.383	299.851	454.806	370.933	300.874	372.955	357.617	335.392	349.948	330.043	329.792	293.074	315.301	255.738	291.556	305.017	316.012
A2AF47	382.088	356.955	349.436	386.446	325.268	352.669	367.213	365.559	353.25	317.692	381.971	396.016	349.813	349.279	297.853	364.442	332.922	344.666	387.019	380.426	309.604	420.999	384.151	322.138	399.823	373.442	354.014	367.171	333.278	309.924	348.515	332.19	341.076	360.957	368.142	311.962	359.617	390.757	362.737	379.126	296.565	334.14	408.528	326.685	396.407	349.953	360.567	327.65	362.146
A2AF67	377.292	350.101	343	392.136	323.887	350.545	358.085	360.682	356.908	320.837	379.448	386.624	365.687	347.773	300.14	361.46	335.368	343.808	385.883	373.837	321.21	410.976	383.719	325.265	405.903	386.072	347.386	372.719	336.151	310.102	340.597	333.161	332.147	359.154	369.645	309.77	359.327	391.454	366.217	374.799	306.835	330.644	410.472	328.101	394.008	350.023	358.041	339.066	360.686
A2AFF6	365.747	385.431	404.034	312.335	320.219	354.058	314.111	352.446	323.246	326.488	337.759	410.487	374.795	368.882	419.193	376.228	309.211	296.79	312.225	321.735	349.222	327.653	393.649	364.497	296.784	352.218	392.464	385.147	380.804	422.959	352.085	391.995	398.308	367.194	429.57	320.348	370.64	356.149	370.107	397.934	361.858	342.856	384.893	323.39	441.517	378.419	313.767	378.245	352.985
A2AFQ0	338.626	368.297	387.917	386.001	358.632	381.191	373.331	430.72	386.226	407.739	367.683	374.038	360.851	402.975	364.523	356.641	377.905	372.033	367.191	400.58	389.611	372.234	344.479	370.543	387.663	369.46	386.833	360.059	363.188	381.113	364.693	380.374	372.052	376.036	368.961	388.722	354.07	373.983	353.397	391.13	401.559	347.184	416.257	350.414	379.91	344.033	360.881	373.272	331.979
A2AG68	405.975	384.103	265.327	457.066	223.537	395.943	371.358	286.623	370.886	427.986	429.265	299.61	337.14	289.741	538.33	304.087	422.376	261.689	356.708	380.62	217.45	336.502	435.08	353.656	427.09	286.748	382.498	364.481	318.767	493.091	373.963	375.552	388.09	250.314	500.824	314.09	529.906	283.263	344.674	360.846	375.579	395.325	452.055	405.299	415.194	409.659	449.774	519.912	626.295
A2AGQ8	289.094	320.664	362.692	447.743	370.035	323.697	501.692	335.404	360.082	398.081	284.282	247.416	431.159	270.708	375.827	278.663	399.883	525.811	419.739	218.912	338.2	313.287	322.296	402.13	378.464	356.464	242.213	361.338	378.205	318.081	358.54	373.934	445.572	458.196	283.922	342.471	398.396	384.977	382.962	444.485	388.73	411.23	407.046	387.436	303.666	407.512	517.284	479.487	345.303
A2AH25	309.821	363.587	311.326	357.184	329.127	391.818	382.284	358.647	267.541	360.255	347.067	312.02	357.426	333.259	387.646	360.273	374.806	368.787	438.254	397.062	300.504	350.275	375.012	277.219	418.96	392.514	384.108	399.637	419.611	309.748	386.759	364.855	414.927	386.378	372.765	368.463	301.166	407.166	402.072	423.351	320.684	405.295	352.389	364.564	376.726	325.913	387.374	367.791	405.543
A2AH85	369.071	357.339	373.933	326.545	399.103	380.516	365.867	355.924	345.263	350.321	345.918	350.87	354.754	337.04	356.198	351.81	371.326	367.674	376.212	320.825	370.41	368.425	347.704	332.1	396.094	359.106	357.461	372.505	400.404	379.497	392.805	368.019	383.739	401.386	372.353	364.351	379.099	380.88	381.536	415.544	363.459	400.108	392.859	350.544	378.637	353.074	378.728	351.198	349.098
A2AHK0	321.712	399.588	365.421	423.962	361.469	362.632	394.533	416.648	314.058	379.971	363.813	368.297	403.661	338.571	480.416	310.282	350.269	362.354	406.928	330.569	437.93	348.409	409.126	477.708	362.001	427.922	342.195	344.169	457.306	398.237	370.797	435.188	432.525	409.14	425.478	404.331	420.701	413.214	351.228	390.878	341.906	329.33	360.742	333.185	360.913	423.295	358.703	432.637	412.378
A2AI52	339.836	451.515	422.378	481.432	420.746	361.403	366.602	289.464	318.659	432.066	425.322	388.728	356.068	361.758	379.79	326.1	420.15	324.641	404.432	417.329	385.745	389.578	414.431	410.9	355.108	316.05	488.496	305.472	405.106	374.93	326.681	362.637	410.473	394.77	375.564	368.224	423.532	401.075	346.432	456.443	292.893	290.272	318.326	199.369	302.166	446.562	375.638	375.743	455.893
A2AIX1	404.444	431.594	489.84	318.218	476.773	346.598	385.908	450.162	472.105	378.058	435.743	444.285	376.045	363.467	359.283	383.666	463.886	436.071	366.144	380.427	376.646	475.865	381.297	265.048	352.284	382.981	323.855	397.502	415.196	361.946	453.602	372.443	385.731	418.264	373.918	473.696	398.583	369.883	429.868	328.893	505.789	406.063	404.546	425.941	337.313	360.831	435.649	262.697	440.855
A2AJ72	432.361	396.127	372.338	355.513	387.637	455.163	352.21	401.202	376.119	402.433	345.261	420.063	351.521	424.256	373.443	356.304	332.82	345.169	377.772	354.774	336.486	397.417	430.578	427.764	380.438	374.838	445.47	397.942	391.963	387.56	400.49	444.543	349.254	426.047	393.054	385.524	380.54	422.44	412.731	372.127	452.797	434.528	373.713	361.732	398.169	413.39	356.803	345.7	348.763
A2AKG8	373.224	394.128	447.909	344.038	566.241	381.591	399.377	218.402	319.375	326.967	416.012	470.201	453.215	408.422	359.05	386.178	365.899	390.503	314.494	411.559	383.147	308.918	458	258.107	338.268	338.058	327.369	364.263	348.25	324.185	356.335	326.077	393.112	344.946	355.839	346.97	378.945	375.864	381.813	322.428	191.203	448.012	427.854	390.191	376.067	336.947	364.469	400.481	482.414
A2AKV6	374.95	388.36	333.922	423.832	488.715	354.121	394.79	373.071	588.481	545.605	417.887	368.233	352.896	373.176	374.83	278.39	338.556	407.648	333.806	372.157	292.669	355.662	247.49	398.321	313.704	340.759	323.87	328.382	351.742	370.405	294.54	313.507	334.249	303.155	301.378	501.907	322.96	344.569	284.111	270.782	476.603	329.558	370.999	477.872	360.871	458.872	392.305	275.653	299.699
A2AKX3	391.439	330.6	408.572	289.719	392.717	288.196	494.56	330.441	296.676	320.416	308.4	192.382	461.135	220.659	370.485	261.502	353.525	340.799	292.839	129.525	390.712	206.302	334.198	311.242	277.56	379.997	276.151	376.104	292.061	288.144	325.411	330.588	376.798	381.319	264.485	345.763	306.57	361.235	327.421	327.505	396.974	409.383	478.373	362.527	288.77	287.958	368.611	488.135	333.353
A2AL36	317.409	351.906	340.176	472.12	369.002	277.817	348.869	359.404	475.117	428.312	408.824	286.02	480.275	372.411	336.238	230.525	281.288	349.883	456.231	311.744	352.335	407.183	419.951	411.521	408.989	371.036	391.513	352.945	329.071	334.441	352.914	323.206	360.489	433.699	341.394	356.076	375.195	429.011	340.707	398.945	330.226	383.623	377.587	443.871	400.611	334.548	497.686	355.666	396.018
A2AL50	333.485	344.838	358.954	369.432	342.444	373.349	323.804	316.058	302.988	374.454	318.158	419.522	362.498	367.608	362.7	435.947	300.081	346.29	301.498	328.894	265.967	326.776	316.334	337.579	279.646	300.739	384.917	252.779	309.929	347.545	259.35	327.447	316.697	354.628	334.089	316.81	299.094	293.204	294.762	324.184	412.84	342.887	299.222	373.437	371.71	369.707	360.102	433.664	368.532
A2AMH5	275.208	396.295	485.46	490.416	379.5	391.334	339.412	413.969	453.987	403.609	432.479	710.679	439.031	623.655	364.781	403.876	325.617	451.122	383.519	439.099	312.16	441.727	515.849	453.897	280.053	456.099	417.42	370.808	407.433	399.848	351.436	493.561	340.555	312.604	448.989	479.952	330.262	447.605	563.069	353.28	349.25	386.723	442.76	472.213	434.799	407.689	302.506	373.407	359.244
A2AN08-5	388.301	368.836	367.997	416.428	376.041	389.675	385.883	362.718	351.713	383.571	390.1	429.38	378.121	336.933	409.891	341.264	368.621	364.17	359.805	392.841	376.288	365.694	376.469	424.756	316.428	373.289	339.136	354.865	373.455	367.006	359.189	359.479	378.976	346.553	354.174	347.099	387.646	378.329	341.446	351.89	340.97	353.518	417.558	334.749	425.539	406.271	391.997	386.698	387.613
A2AN37	308.973	381.917	355.672	395.223	349.011	359.886	440.439	378.415	377.436	447.713	394.656	328.626	375.791	361.084	380.054	326.755	358.602	346.036	436.636	426.089	414.806	324.928	353.451	356.703	380.309	431.195	378.28	320.934	419.492	360.988	336.55	353.175	418.352	399.982	388.917	375.884	365.173	412.845	341.776	419.142	363.136	302.306	441.665	356.349	424.35	356.295	419.923	344.246	374.309
A2ANY6	414.013	387.122	413.627	406.296	420.551	408.768	339.728	397.032	373.313	378.72	393.655	585.183	368.772	353.116	331.16	393.44	416.316	413.989	385.536	485.328	367.44	429.27	415.729	327.947	342.152	364.98	397.176	353.982	384.139	388.003	418.946	372.327	345.027	373.384	354.617	421.687	337.844	384.016	376.069	409.003	389.766	400.53	379.487	359.548	374.768	337.054	326.395	328.963	353.011
A2APF7	732.888	863.62	529.827	725.324	1205.39	229.617	539.132	834.165	471.063	518.568	648.458	494.223	243.991	462.178	341.61	240.708	230.131	400.224	303.727	282.983	86.8032	90.2264	162.082	174.256	153.615	121.039	111.207	245.797	96.4343	146.736	50.8856	215.457	224.033	260.799	104.403	216.558	155.552	331.013	143.839	166.962	168.686	508.348	942.419	463.527	527.41	408.762	573.939	595.3	497.843
A2APM2	303.287	365.232	386.614	403.034	381.1	329.654	334.89	365.709	412.537	414.473	387.091	387.769	324.703	400.736	387.808	346.166	340.413	385.662	321.898	378.482	270.496	343.205	244.851	305.712	322.241	217.883	320.439	297.484	299.154	336.911	313.407	280.495	304.748	348.009	256.376	311.074	322.34	256.087	296.929	326.764	353.432	335.655	327.183	373.514	351.524	359.627	373.667	331.253	415.148
A2APV2	326.594	366.864	284.362	432.17	279.766	350.03	435.582	372.047	307.152	372.771	362.93	404.532	382.224	367.972	400.733	472.934	278.704	291.823	429.508	391.163	366.841	423.892	370.088	378.267	321.203	397.858	416.167	354.123	423.341	408.337	387.24	444.742	430.09	376.905	495.802	303.513	415.567	383.935	418.464	419.834	357.096	296.703	322.12	306.613	358.022	354.369	401.235	258.75	395.257
A2AQ07	278.289	378.338	282.888	365.361	335.989	365.377	325.943	328.518	373.577	328.515	385.152	354.548	411.377	399.073	418.402	376.711	442.875	395.719	415.06	313.887	380.732	392.279	390.314	438.678	283.1	425.021	364.753	352.591	331.259	376.639	406.076	320.283	387.515	326.675	287.751	348.187	362.95	319.8	318.282	326.319	371.043	305.559	298.288	426.921	288.44	357.895	369.002	323.602	412.402
A2AQ19	472.133	412.554	547.156	431.954	409.322	320.81	302.016	395.611	475.015	524.425	488.237	262.948	451.905	429.49	391.775	517.037	465.77	349.153	370.2	274.607	308.382	518.922	319.691	371.885	538.493	390.999	531.715	478.722	435.672	296.23	360.172	390.016	430.857	463.795	580.602	384.071	432.789	419.012	494.717	406.203	299.997	430.129	507.762	420.515	403.985	390.342	468.906	298.296	424.242
A2AQ43	271.827	362.219	346.411	351.476	362.025	327.185	346.938	362.668	341.117	251.134	369.908	342.268	374.317	308.392	326.595	322.146	364.337	357.709	395.203	264.783	325.915	375.551	417.837	300.453	431.118	449.317	378.336	407.784	340.492	330.624	382.644	385.221	355.724	367.228	418.237	346.285	400.823	395.484	450.22	387.449	310.498	377.185	356.137	335.159	292.794	342.946	358.325	318.836	305.644
A2AQJ8	420.675	366.918	450.097	293.162	333.977	369.788	303.474	453.101	347.147	278.116	410.648	386.063	326.612	339.4	357.183	313.504	409.811	336.989	354.068	331.91	299.702	490.23	428.04	401.965	417.19	390.032	368.997	393.495	369.989	436.473	373.619	334.277	417.091	368.852	446.761	441.895	388.646	424.104	382.343	382.558	353.525	314.878	433.515	303.738	510.782	344.379	321.356	373.617	390.841
A2AQN4	342.232	365.524	435.021	358.889	349.153	366.818	172.67	346.029	401.522	405.99	271.425	464.386	333.205	382.038	326.465	353.12	596.176	470.508	491.515	295.393	250.453	311.904	459.274	312.001	434.509	368.216	460.097	383.643	491.451	339.333	367.775	417.749	438.669	417.409	457.732	402.072	422.49	353.46	449.081	473.311	403.222	337.008	439.246	339.534	360.165	476.851	157.719	391.75	417.002
A2AR02	298.192	401.033	339.445	370.466	338.072	296.757	319.738	329.66	342.394	401.953	397.028	361.276	358.89	371.358	338.771	334.519	318.486	302.033	350.498	321.625	320.089	370.162	334.303	305.184	334.859	344.306	384.667	350.25	368.442	316.951	302.71	333.662	342.978	310.364	377.382	378.207	337.044	360.652	380.586	278.481	287.974	339.654	386.02	362.199	397.311	351.726	316.923	336.248	365.932
A2ARA8	323.919	605.239	275.214	250.523	297.424	432.777	362.771	325.679	388.611	333.392	418.768	187.449	367.074	583.175	366.353	472.49	302.347	297.814	396.441	484.449	512.791	224.524	413.297	297.116	414.043	535.495	474.621	606.511	352.059	514.956	424.186	555.445	436.941	423.54	494.294	491.376	399.472	452.543	498.621	486.188	314.089	469.366	580.39	354.533	202.032	281.367	349.28	293.711	419.23
A2ARD6	366.576	389.375	376.422	357.962	379.594	393.111	392.91	387.797	367.25	303.542	370.322	384.534	414.01	310.999	266.183	329.161	380.425	417.731	419.018	372.32	344.992	409.32	413.114	402.845	467.267	519.61	392.289	472.407	385.05	386.137	475.091	373.133	463.142	486.89	407.354	437.933	508.964	457.323	429.399	431.086	385.963	494.205	379.042	374.729	445.583	345.044	403.679	439.509	359.747
A2ARP8	304.412	476.885	380.814	366.531	432.081	352.667	361.528	409.452	308.534	317.203	385.092	292.635	412.696	329.564	403.122	317.404	438.849	401.322	457.717	424.448	670.264	266.499	381.484	390.15	383.727	541.332	436.351	462.333	346.121	434.678	468.2	428.009	499.53	378.318	338.873	337.852	343.427	453.471	540.819	298.652	344.797	550.262	364.705	363.603	400.642	328.203	431.936	543.219	372.493
A2AS03	558.822	633.353	420.361	522.691	596.94	325.77	370.685	509.97	365.862	396.125	457.793	502.333	270.964	441.726	337.011	474.515	352.144	416.102	344.963	378.195	285.818	352.283	307.254	325.341	353.528	384.627	361.498	395.963	326.682	296.997	337.002	391.912	342.885	366.557	373.873	385.378	329.35	364.179	419.494	348.559	373.166	488.96	411.411	448.966	390.62	385.381	400.659	434.665	437.799
A2AS98	317.171	262.008	399.838	325.636	406.451	298.353	267.938	447.313	445.449	289.107	327.519	347.276	277.157	346.024	370.843	169.033	393.39	407.043	363.753	304.43	339.638	515.022	287.695	529.531	389.661	263.045	303.512	338.063	391.793	347.041	439.043	329.461	334.145	334.955	290.487	496.703	328.732	339.361	358.251	386.641	478.652	319.426	317.159	361.713	361.919	400.049	291.592	294.699	384.738
A2AT37	324.36	374.883	398.702	464.58	379.088	349.78	397.203	332.731	342.549	485.679	419.04	398.171	352.154	433.733	384.932	367.161	337.875	329.803	285.9	429.972	353.103	389.696	423.749	438.696	337.96	393.183	425.814	367.489	339.865	272.668	319.326	384.134	385.96	312.403	418.696	408.642	342.471	400.161	411.82	325.892	333.686	387.639	416.865	371.111	433.061	420.66	420.413	416.988	398.009
A2ATU9	433.099	393.329	419.055	423.611	426.589	460.071	406.613	311.188	358.6	421.035	382.493	558.173	355.866	384.395	561.265	412.514	463.395	323.045	319.484	437.386	389.901	301.76	406.905	458.033	321.527	267.983	427.581	347.219	435.177	410.395	380.652	461.325	296.299	358.192	456.06	386.833	330.001	348.958	395.29	386.11	347.585	388.107	473.311	368.32	339.689	389.718	331.262	341.478	400.204
A2AUD5	325.863	332.021	345.587	395.575	366.299	405.077	381.295	377.846	424.397	384.036	291.675	525.995	396.42	415.409	360.412	453.872	341.445	456.792	443.512	456.548	472.413	301.909	408.815	400.329	322.733	376.208	326.29	370.413	408.181	375.977	386.544	449.652	349.01	363.279	370.026	354.351	356.181	351.029	399.855	360.893	532.399	369.978	387.049	468.95	406.085	416.165	447.985	444.095	377.992
A2AVR9	455.079	405.777	393.037	391.54	375.189	400.033	402.056	373.943	372.33	431.68	393.025	379.71	351.511	363.569	317.036	408.435	271.054	362.168	397.745	351.117	298.33	448.615	361.65	402.432	346.56	358.636	369.167	399.141	348.087	373.561	376.698	349.163	424.127	331.171	372.904	301.47	391.52	373.445	307.961	270.973	383.87	417.339	333.623	345.079	349.483	350.823	422.335	452.129	405.379
A2AWA9	316.339	387.769	352.135	392.204	324.664	323.796	371.768	334.893	439.622	383.403	414.366	323.445	339.92	347.712	402.627	327.465	388.499	397.539	383.879	361.953	321.249	359.971	392.45	369.774	419.186	400.638	326.876	324.597	354.829	419.805	350.018	307.692	363.929	377.079	351.761	457.118	389.871	351.342	331.774	393.475	331.157	287.038	364.585	366.713	332.177	365.974	377.286	349.553	346.796
A2AWT5	303.205	361.571	428.557	322.375	391.397	347.215	404.787	421.43	431.312	362.692	376.723	335.593	415.634	365.392	465.967	357.869	306.423	318.266	369.067	342.025	431.968	397.333	383.347	336.908	358.251	433.245	407.491	415.158	362.989	436.108	389.244	398.738	401.412	439.699	422.588	320.354	378.24	392.822	368.292	323.005	361.338	391.774	359.473	393.546	387.533	367.526	379.881	392.503	343.682
A2BDX3	443.012	428.033	343.238	418.273	331.729	462.95	457.646	440.418	327.405	458.147	419.775	337.036	388.739	289.752	451.596	368.566	392.036	287.887	322.794	453.388	388.094	324.393	351.355	454.804	380.497	412.377	505.337	381.025	387.632	339.912	386.633	454.659	457.211	307.367	401.409	283.312	423.22	409.719	404.394	316.856	380.491	425.782	461.772	357.922	390.308	398.299	453.985	399.312	460.61
A2BE28	357.639	430.341	236.376	533.993	205.383	372.03	283.991	248.571	257.724	440.969	345.499	284.416	314.797	322.482	436.992	590.534	436.107	155.19	466.037	491.392	393.483	343.85	466.853	462.143	533.061	642.213	574.223	507.509	366.473	430.258	405.589	480.507	612.58	465.041	899.446	328.201	482.92	431.365	333.902	421.913	356.15	477.314	462.422	346.119	445.603	417.867	368.736	502.632	794.399
A2BEF2	406.696	281.652	360.438	193.1	468.976	392.901	408.17	359.77	376.707	283.819	270.269	266.877	395.79	259.777	335.214	269.515	382.014	461.712	382.849	297.726	478.134	366.279	398.946	356.896	363.956	411.628	297.528	407.721	315.472	389.441	468.101	405.492	447.391	387.28	206.584	442.992	365.19	398.508	500.533	504.017	596.222	357.442	293.311	371.482	277.348	350.12	445.393	336.987	414.222
A2CG35	407.969	440.209	411.394	380.979	444.543	420.281	321.747	474.902	368.912	446.298	383.372	425.107	292.831	325.757	390.509	330.836	533.906	371.735	332.095	300.943	456.24	354.013	362.964	422.932	450.814	239.638	377.276	394.63	398.026	438.159	461.591	402.786	347.996	331.137	366.23	368.196	394.597	350.5	388.86	353.887	362.583	393.355	365.874	373.819	378.464	330.1	347.021	420.481	409.621
A2CG49	301.732	316.563	312.232	405.293	293.031	356.199	338.154	278.366	351.506	344.242	379.373	325.946	418.704	400.509	388.595	400.511	389.55	410.288	398.898	399.955	395.939	427.431	289.408	453.423	254.401	449.223	321.927	334.829	290.264	350.775	406.455	308.446	370.607	341.15	282.26	317.238	325.062	311.477	361.819	315.919	394.282	307.097	234.485	349.717	217.609	292.875	410.538	244.91	395.998
A2RT67	410.451	373.363	390.019	359.231	390.935	347.052	365.043	434.298	373.981	384.76	378.033	247.109	332.768	330.182	287.934	376.487	396.208	391.053	464.193	296.953	337.334	417.253	494.633	391.526	495.191	404.044	480.415	432.252	375.003	365.764	410.674	415.869	501.667	380.518	420.594	372.09	428.437	456.049	471.4	420.614	362.858	405.15	413.945	400.036	391.923	423.57	526.691	432.95	413.054
A3KG93	387.463	331.516	324.078	328.521	388.422	398.942	366.933	408.341	315.811	363.531	330.172	367.509	368.784	344.042	506.083	246.284	388.269	290.704	301.176	333.847	335.503	374.726	482.763	475.295	304.613	374.011	402.038	344.695	406.144	307.191	412.613	448.449	364.952	333.981	400.765	370.039	437.811	353.754	444.036	418.166	516.566	363.166	358.376	359.861	420.294	372.888	346.306	385.378	436.176
A3KGB4	296.088	409.325	364.678	382.863	334.944	418.71	326.259	413.772	355.129	406.723	387.69	466.799	315.955	374.062	386.229	339.171	297.093	336.469	309.432	333.611	270.262	394.391	292.766	310.799	323.214	330.239	331.379	471.265	360.069	415.744	351.15	364.762	299.274	282.73	326.648	275.906	353.009	329.731	261.403	247.602	313.127	289.537	388.543	376.564	316.21	333.394	320.421	405.241	335.965
A3KGF7	338.856	302.287	311.878	389.938	308.744	354.017	353.889	349.142	330.509	337.631	312.88	348.9	336.696	309.248	262.275	334.135	366.414	339.584	399.595	275.998	316.315	396.128	420.54	388.38	400.704	398.236	391.141	369.638	376.512	353.676	394.061	387.624	371.65	422.978	396.102	359.673	409.521	417.109	364.165	413.125	344.729	395.558	349.607	333.436	344.659	359.089	376.244	317.235	361.907
A3KGJ7	277.886	451.092	324.329	409.851	376.27	385.024	442.603	453.115	442.307	389.605	398.324	476.272	466.966	452.021	326.742	400.611	350.696	432.973	476.291	362.73	554.64	470.416	367.378	489.148	383.673	471.471	391.71	432.45	422.006	450.747	462.992	459.242	401.332	391.323	419.454	401.463	381.449	426.955	484.868	456.557	560.224	417.985	362.613	445.479	371.701	341.392	382.891	372.071	354.009
A3KGU5	358.799	330.19	324.485	364.079	323.747	356.489	353.512	328.872	329.296	324.359	341.352	356.244	391.026	329.167	304.724	334.647	370.298	349.816	375.378	355.462	350.308	381.956	377.346	359.183	373.516	397.843	383.872	346.88	347.921	336.92	379.986	345.402	390.99	377.658	349.933	382.109	385.162	387.3	344.266	391.761	362.992	352.925	349.036	365.898	357.006	360.601	372.631	334.211	360.087
A3KMP2	385.45	388.021	354.131	349.06	327.251	384.765	353.703	343.714	323.554	345.481	383.142	363.907	390.445	357.794	245.154	408.667	345.178	349.073	337.64	404.194	362.258	373.884	382.514	325.912	401.571	359.019	370.974	393.685	430.407	312.957	337.762	330.554	363.442	350.149	367.046	382.891	321.034	424.278	346.209	352.129	318.964	347.13	348.186	326.215	418.562	372.492	341.202	368.824	337.954
A4QPD3	460.769	626.811	410.912	364.029	446.866	338.178	388.628	438.905	474.89	515.536	482.499	331.054	370.676	390.785	304.592	327.121	373.327	415.959	381.077	290.331	450.347	434.456	384.801	352.13	501.037	338.871	333.466	526.077	467.107	442.274	442.083	341.234	518.72	433.975	483.637	425.83	437.724	455.937	434.334	401.015	402.269	459.396	400.4	431.016	589.72	395.462	435.816	443.543	345.049
A4UUI2	394.884	430.89	322.496	479.422	490.344	427.917	529.383	384.333	338.673	391.062	433.343	419.44	363.043	377.389	418.144	361.264	425.537	379.175	494.368	367.545	283.897	285.276	428.811	328.59	332.709	268.838	275.71	293.954	239.822	237.203	299.962	255.139	356.133	316.335	298.286	272.961	375.386	359.607	284.634	266.722	242.358	344.803	422.486	367.871	562.015	568.466	436.281	505.543	495.95
A4UUI3	360.699	532.256	408.809	481.362	287.574	358.976	467.711	279.681	443.479	304.718	472.428	465.482	166.32	434.745	396.872	306.525	137.689	360.15	407.693	560.338	355.798	221.615	341.558	303.104	552.307	147.878	200.128	428.936	270.716	252.095	347.501	241.017	151.786	258.103	184.073	216.181	313.8	290.536	293.165	399.371	276.787	341.588	486.692	277.071	495.532	351.627	495.642	407.957	546.303
A6H5Y3	356.554	343.601	400.344	429.052	421.29	343.219	384.121	307.886	385.565	372.802	301.425	406.062	350.028	395.751	278.184	425.964	314.131	438.919	443.447	309.656	291.117	304.47	375.54	307.714	316.601	365.734	287.174	383.477	365.849	279.037	332.954	311.916	321.572	462.899	317.889	335.83	364.988	340.132	307.823	364.067	468.763	387.946	316.476	358.266	405.026	401.667	416.168	468.099	408.02
A6H630	304.398	348.478	336.972	396.381	439.794	230.556	289.967	362.708	402.629	281.617	344.091	342.549	283.115	344.626	311.281	273.211	298.406	378.617	341.741	277.959	311.936	329.642	327.937	325.378	339.439	346.061	352.483	403.557	394.977	365.642	352.603	366.504	386.297	352.08	334.362	402.339	327.253	369.089	438.243	363.547	333.2	352.418	418.389	345.173	367.239	351.302	338.823	283.082	332.39
A6H6A9	379.828	414.097	288.293	386.328	348.213	447.358	339.804	500.171	358.865	445.031	384.769	330.651	425.521	370.823	379.844	385.858	413.677	316.509	388.683	328.512	295.859	398.723	435.227	386.971	361.218	394.895	472.438	449.536	399.728	467.46	414.235	434.697	459.31	350.017	435.243	399.529	384.197	425.065	384.266	369.874	452.513	350.162	336.686	326.377	380.597	416.985	327.231	327.29	375.515
A6H8H2-2	418.847	404.065	425.271	407.797	410.863	419.589	467.706	343.464	458.751	363.676	379.317	314.922	434.697	362.926	406.598	399.893	416.146	558.529	431.162	326.896	294.445	337.632	326.247	444.466	394.316	414.834	332.823	433.361	334.871	447.938	434.287	341.912	510.518	474.455	329.51	507.588	385.067	401.701	407.703	409.03	451.274	465.017	393.034	391.591	385.607	449.567	468.882	393.489	340.849
A6X935	152.433	194.681	829.789	274.746	238.568	158.919	293.105	149.733	212.518	279.397	417.256	330.15	223.092	323.351	291.351	176.027	217.828	384.449	146.877	390.941	199.174	167.539	193.124	200.611	84.3572	152.153	145.502	59.5813	53.7581	171.517	-43.1803	-7.6795	30.6237	74.5413	112.951	-59.5048	77.8102	45.6127	40.181	-26.8764	407.548	262.02	216.882	324.712	255.828	149.608	552.359	535.61	426.366
A6X940	289.523	404.214	376.121	274.015	293.148	319.619	308.572	333.247	365.582	216.415	370.199	299.107	306.958	299.727	307.675	355.722	418.438	391.866	370.414	327.472	536.071	391.129	434.721	276.638	620.549	384.279	381.62	372.241	332.361	402.675	438.043	343.158	376.123	381.041	361.539	378.214	378.418	372.433	456.738	403.772	301.608	374.464	319.946	285.634	280.45	276.543	328.436	377.376	295.685
A6ZI44	363.643	423.868	335.664	343.632	353.948	361.975	318.423	432.48	357.19	317.89	385.822	343.834	346.291	375.625	306.607	388.917	400.004	381.285	347.079	387.632	366.264	333.12	341.279	341.466	382.78	336.18	327.021	319.263	314.571	376.54	342.209	318.499	321.082	314.248	316.573	321.923	328.93	321.363	324.95	324.979	387.088	367.538	333.968	374.045	362.02	333.939	360.703	358.506	376.611
A6ZI46	430.199	394.601	319.849	320.699	359.679	353.096	325.717	400.395	323.596	309.463	353.573	322.496	353.357	371.528	314.161	432.193	408.997	353.589	374.311	407.62	450.711	289.987	375.263	310.617	386.506	339.334	384.959	348.517	322.906	365.136	366.634	336.999	344.147	354.51	320.777	381.704	341.028	334.381	336.275	338.036	399.336	376.833	334.314	390.545	409.692	318.951	353.6	372.444	390.466
A8C756	432.786	393.569	291.001	434.395	331.786	398.648	363.168	292.515	473.399	381.729	348.035	468.693	333.357	474.435	384.441	711.723	403.067	353.444	295.461	296.943	394.029	333.443	283.954	393.152	332.905	341.488	349.662	365.557	343.866	401.883	283.907	380.732	281.697	349.604	449.806	268.164	316.856	271.085	354.775	316.027	356.463	428.597	397.822	409.726	403.978	336.214	304.638	382.98	398.917
A8DIL0	426.457	460.358	372.489	387.15	378.358	274.976	331.794	562.898	530.533	317.082	403.335	343.632	301.967	321.874	314.141	459.519	486.372	330.446	310.7	546.233	349.414	401.817	221.873	408.587	454.378	301.187	475.015	313.208	281.235	365.312	325.952	383.102	349.408	294.758	383.684	472.399	295.072	295.958	377.347	288.963	545.784	430.74	516.147	403.867	302.891	290.232	360.496	403.428	520.067
A8DUK4	436.193	422.361	282.277	398.264	314.503	377.428	368.86	308.991	592.626	309.286	349.82	405.396	515.747	334.979	436.132	664.24	525.948	437.122	183.969	228.183	497.917	389.258	446.616	425.761	330.632	557.082	396.905	436.924	430.746	570.124	294.699	399.016	450.354	364.389	465.581	366.604	311.846	335.346	270.454	433.891	547.668	399.602	341.791	529.393	302.938	194.115	306.656	564.238	360.386
A8Y5T6	358.884	517.419	401.955	358.727	377.3	367.572	370.889	391.43	501.79	314.95	412.595	478.531	387.593	459.869	477.937	391.315	441.314	435.508	420.398	376.948	434.039	387.335	424.471	426.275	422.65	393.403	448.123	397.436	402.796	488.408	438.872	436.347	367.136	469.976	384.53	474.446	451.136	361.733	519.703	486.278	477.156	365.312	403.604	429.604	396.913	360.635	341.484	367.38	385.934
B0QZN5	297.771	275.207	424.921	308.172	282.437	342.851	359.115	445.826	309.824	200.977	317.238	349.732	299.866	314.654	280.714	344.025	374.527	403.075	298.268	489.854	347.906	312.152	325.39	310.946	471.983	403.929	384.31	334.522	275.929	285.467	387.07	363.497	292.266	371.072	277.669	359.448	341.25	338.629	407.38	418.827	350.572	344.371	354.95	339.063	286.98	274.132	358.089	330.691	281.551
B0R0Y8	433.779	322.872	329.443	268.996	376.574	336.899	338.158	363.628	286.35	307.38	309.724	363.135	381.291	333.008	256.335	329.288	292.474	343.971	407.916	318.265	383.09	403.306	394.984	269.498	356.776	366.211	283.211	368.045	339.481	344.247	410.536	364.947	356.705	392.1	382.501	368.667	362.616	399.147	392.063	426.735	317.021	381.176	303.638	359.223	377.16	284.335	289.701	264.774	352.442
B1AQD9	329.945	395.142	329.955	394.024	401.591	372.734	335.925	427.825	396.463	382.888	377.881	345.034	342.271	398.541	380.451	296.525	363.513	341.536	469.544	281.368	297.804	498.708	276.725	444.383	369.706	383.707	402.439	383.806	311.569	378.023	403.004	350.525	349.044	405.985	345.897	382.66	386.303	371.026	412.547	391.631	448.402	368.53	359.991	352.446	380.906	382.021	355.267	410.017	394.44
B1AQF4	344.829	408.817	397.021	392.294	362.004	372.244	317.467	363.672	377.697	280.887	454.99	351.232	367.022	431.362	336.565	583.633	450.457	394.942	364.393	343.122	356.838	431.37	347.493	377.767	445.833	374.108	438.695	354.153	372.944	345.62	339.943	269.215	357.086	336.339	353.58	382.532	344.602	329.417	355.95	353.569	326.808	312.955	304.224	300.699	397.527	368.464	346.488	343.345	403.951
B1AQZ0	377.892	350.638	358.944	357.83	358.221	424.906	434.244	313.91	392.04	392.603	410.482	284.351	388.724	348.344	352.58	412.026	439.37	380.168	397.205	386.264	384.98	466.522	375.232	444.813	455.819	426.017	415.264	393.962	378.431	340.029	403.18	341.991	440.684	330.252	426.357	385.993	380.192	399.859	406.057	403.065	412.118	366.678	333.57	330.174	330.712	366.574	405.331	386.565	379.551
B1AR17	327.72	414.987	374.345	392.415	375.209	374.054	375.824	352.917	356.062	409.876	349.83	395.004	336.547	379.147	298.121	348.484	318.954	436.603	335.496	356.798	398.934	295.656	443.881	398.498	406.712	427.218	315.056	394.057	397.776	317.578	326.982	416.825	395.495	279.791	371.36	443.08	313.959	427.002	461.528	275.092	403.204	450.858	391.987	395.829	396.476	462.812	390.753	580.086	318.409
B1AR74	341.894	371.634	368.866	389.123	362.416	399.432	463.195	438.197	408.46	494.047	372.144	429.774	482.446	204.96	434.381	437.32	581.681	446.963	423.744	386.75	596.308	412.003	348.349	362.736	499.227	359.058	400.54	361.988	521.635	490.577	455.864	393.052	571.639	415.222	452.359	504.376	318.551	444.417	356.079	491.079	401.046	344.718	452.905	390.973	430.866	372.011	340.386	336.605	385.858
B1ARB3	305.643	406.514	410.996	345.716	322.501	381.696	367.669	314.015	338.672	344.551	392.75	377.185	316.67	293.633	284.087	282.325	354.744	294.482	378.813	311.947	330.919	378.578	393.391	431.968	406.208	374.29	435.513	351.392	348.585	359.592	355.067	330.699	338.963	386.477	354.352	384.367	337.616	443.817	340.875	367.892	337.98	332.722	354.198	350.737	361.12	396.722	450.991	391.049	376.354
B1ARJ9	492.936	381.705	562.498	368.049	416.396	221.594	400.273	348.594	472.209	270.77	529.262	554.851	168.186	257.449	230.422	722.039	465.423	346.652	444.287	495.333	458.688	521.314	455.598	372.55	535.83	716.081	610.548	372.273	468.411	430.752	346.925	372.125	279.491	456.177	586.123	708.141	571.567	409.988	435.471	460.5	412.643	370.708	464.226	493.288	443.139	420.532	403.865	384.269	494.908
B1ARU1	317.593	355.533	363.959	360.385	338.537	410.087	372.052	355.57	387.539	374.22	363.781	388.067	379.154	374.216	365.199	379.121	357.864	394.069	393.973	355.237	337.754	401.697	374.308	368.946	386.499	383.445	369.303	376.448	413.185	397.255	383.255	374.855	384.176	376.764	370.321	377.221	369.504	387.604	370.623	375.811	395.017	348.866	330.792	371.58	354.015	396.951	385.4	351.432	363.064
B1ASP2	345.5	375.105	358.268	336.847	314.054	367.856	378.133	383.322	373.217	357.278	368.943	378.196	327.894	357.211	347.314	399.893	386.164	363.069	343.844	405.635	354.168	359.033	361.975	311.983	390.29	339.314	383.576	329.404	354.471	340.698	353.261	353.632	348.991	357.723	326.61	358.53	350.054	340.895	378.741	362.217	390.202	331.416	359.962	366.257	367.71	346.338	367.952	342.857	397.998
B1AT82	330.757	346.972	370.701	346.168	347.68	358.917	414.46	432.356	327.795	353.179	363.077	377.555	389.663	356.63	346.219	374.158	365.016	409.109	390.33	384.801	417.79	381.692	422.756	352.89	355.565	505.164	321.535	395.623	393.105	342.805	398.793	425.801	403.05	376.052	384.382	375.931	403.142	415.305	422.631	383.479	338.808	399.896	394.489	404.687	350.24	339.625	392.336	356.868	355.892
B1ATD5	885.034	394.556	600.78	705.424	634.609	559.565	582.087	993.489	567.178	479.561	20.1403	-319.463	-41.5249	464.448	524.133	52.7962	642.681	123.198	704.636	154.791	392.564	575.917	498.475	771.567	865.556	355.03	837.272	1267.11	674.566	249.354	672.422	1193.61	660.453	831.013	1175.69	368.529	783.26	922.65	715.179	821.823	844.147	1383.26	1069.92	536.129	927.006	992.289	863.26	1545.21	1017.13
B1ATI0	325.25	372.726	327.009	427.88	334.001	485.567	375.231	357.615	371.144	367.752	417.738	378.303	362.226	426.806	361.974	421.839	468.083	421.262	409.753	470.162	305.112	448.982	311.484	421.079	457.252	413.608	383.381	393.416	384.527	389.735	414.41	337.626	337.723	424.675	354.561	407.772	411.556	391.02	375.553	448.228	315.534	395.703	345.169	373.689	382.857	346.288	407.895	386.161	415.398
B1AU75	412.873	413.536	335.608	336.085	443.673	456.305	494.508	348.636	388.919	612.493	366.147	245.885	370.672	351.898	434.938	418.942	363.621	359.459	313.398	345.694	367.553	318.743	324.648	377.573	294.863	449.852	375.85	367.201	417.572	427.641	359.345	385.486	516.009	380.523	388.031	381.94	353.879	375.346	345.592	318.43	496.956	348.329	339.052	342.594	314.772	390.416	362.493	426.704	380.374
B1AUN2	417.112	356.104	307.245	337.683	366.011	483.793	390.451	240.682	350.34	370.761	335.409	431.641	351.951	348.102	498.772	370.605	478.374	398.011	398.425	466.273	415.633	335.006	443.698	415.41	366.749	249.011	327.281	320.596	403.383	391.376	433.529	366.749	365.589	374.155	372.598	401.189	415.842	304.524	236.544	444.181	369.642	361.103	449.63	324.114	303.002	394.2	375.6	336.013	371.254
B1AUY3	350.706	439.519	391.108	338.117	408.826	389.807	366.83	408.749	391.513	463.183	375.015	558.924	362.099	355.019	385.705	384.24	343.702	398.017	437.409	446.631	359.356	386.725	414.807	281.742	356.147	390.017	393.893	395.481	345.224	459.677	417.589	402.96	400.545	447.463	408.773	424.561	446.692	370.982	388.626	479.604	383.053	368.274	368.608	455.757	457.44	338.624	372.964	351.874	415.989
B1AVH5	593.205	557.721	421.958	439.309	442.319	490.152	275.753	296.688	425.029	480.588	401.564	405.319	381.463	526.881	455.687	500.033	475.367	502.15	353.192	415.948	339.988	296.406	497.479	339.562	498.717	305.184	349.895	393.771	378.125	269.864	376.542	338.532	364.808	460.903	361.851	438.724	500.283	332.001	343.097	442.517	251.691	383.854	309.851	334.606	463.796	458.707	299.488	475.66	354.101
B1AVZ0	414.211	436.115	416.21	402.429	471.116	308.378	406.371	323.674	421.247	451.489	402.353	324.463	473.2	376.141	413.463	347.863	326.181	434.724	450.918	461.515	653.773	389.958	243.899	418.289	391.366	388.84	359.683	432.599	481.897	425.132	406.336	319.734	461.38	464.433	273.105	452.308	401.469	408.236	320.332	400.1	453.096	386.16	412.487	453.807	499.192	423.24	493.226	505.767	403.083
B1AX58	336.379	337.777	351.795	375.845	319.318	347.138	379.403	322.468	376.461	339.99	382.524	360.308	361.775	403.783	286.86	375.235	289.238	363.04	333.757	407.298	300.111	360.128	359.512	308.753	358.827	321.572	365.2	337.893	353.106	325.456	319.901	324.488	331.713	335.369	313.268	327.403	377.502	343.575	332.213	304.006	323.463	339.765	300.752	363.117	347.486	362.915	386.367	322.272	348.412
B1AZ14	538.003	518.976	315.735	512.124	423.398	540.926	481.653	500.042	383.493	495.715	496.868	403.051	409.336	319.279	597.992	243.034	570.084	386.804	558.267	436.843	356.513	581.84	335.606	631.127	549.172	364.464	479.956	468.059	464.007	747.659	662.454	449.173	437.993	632.794	490.28	565.022	921.99	409.214	408.667	770.566	392.497	460.932	434.033	369.218	569.947	472.457	456.449	540.295	465.115
B1AZI6	389.617	419.34	346.206	375.825	382.846	396.911	348.039	406.71	408.116	407.971	424.764	350.234	338.088	369.953	428.15	313.111	388.296	278.804	328.76	353.457	406.379	392.625	459.139	430.866	400.175	388.429	418.36	397.125	432.323	360.823	403.5	421.53	377.237	323.976	465.683	357.257	425.892	406.825	392.33	349.759	354.005	383.806	444.348	362.476	419.986	398.286	387.226	373.345	385.337
B1AZP2	434.438	366.443	332.938	341.775	364.348	393.917	366.879	364.711	332.729	390.227	336.056	404.356	443.73	368.796	366.295	394.571	312.162	392.267	423.505	439.961	479.384	338.792	445.81	343.357	350.487	401.854	362.84	340.246	360.765	348.127	405.626	407.712	413.262	384.521	350.723	366.383	405.425	376.397	363.692	348.849	407.969	398.621	408.848	392.452	380.027	356.974	397.964	393.664	372.166
B1B1A8	303.364	417.789	337.768	377.602	318.069	361.124	351.472	357.985	384.848	332.727	403.172	303.157	349.258	326.913	313.74	332.135	380.303	304.997	307.557	337.089	300.553	372.626	358.016	384.126	432.135	404.221	421.487	402.303	379.251	364.34	353.506	351.591	388.647	295.479	448.167	343.578	363.105	390.949	381.916	333.545	345.269	379.942	333.355	322.454	347.515	375.63	325.504	400.564	324.898
B1B507	540.977	463.892	363.424	484.194	490.915	330.818	378.856	375.319	276.311	393.535	438.626	339.553	413.463	345.301	305.311	405.708	305.741	309.367	325.641	403.624	250.908	312.764	317.509	307.537	363.978	333.732	334.294	319.711	293.751	255.085	251.177	264.556	329.901	374.556	348.132	342.536	405.926	358.789	232.818	257.243	218.615	427.68	426.276	385.373	461.259	369.719	399.251	553.06	472.258
B2KGF0	306.02	354.113	319.643	300.445	282.6	356.242	295.617	314.06	311.465	263.959	357.251	446.576	301.727	372.918	285.249	328.291	280.587	320.401	267.135	343.963	245.368	315.75	417.554	235.486	289.806	317.813	339.535	384.73	329.113	276.757	288.278	337.071	260.4	273.986	270.153	294.097	318.856	349.688	344.565	224.802	201.403	350.68	355.183	347.316	368.349	315.602	307.464	276.582	266.959
B2LVG5	363.622	354.41	374.111	408.131	371.969	352.461	356.952	458.295	339.616	373.804	332.004	389.989	380.895	336.134	288.129	418.366	392.362	402.127	411.102	357.531	424.016	307.885	296.21	391.716	425.081	366.533	328.001	324.109	358.357	362.981	316.832	391.28	337.144	379.869	378.367	388.833	275.323	387.611	394.832	354.16	444.832	311.616	452.487	357.533	347.496	346.75	382.642	381.406	367.744
B2LVG6	364.966	350.913	371.333	399.545	377.546	347.224	346.847	463.656	347.788	376.972	327.746	391.122	375.554	331.283	286.627	414.078	387.825	416.701	400.576	354.879	426.089	320.705	288.741	393.855	418.614	358.554	324.526	325.893	349.57	361.735	329.057	383.77	354	376.954	347.493	393.77	275.797	377.808	391.011	360.355	443.648	312.326	447.837	350.604	342.537	333.418	372.863	369.406	367.767
B2M1R6	382.208	357.72	407.505	391.695	407.61	355.652	367.334	448.521	433.784	410.057	375.799	322.483	375.026	435.136	339.887	435.944	351.368	379.805	357.412	379.009	379.927	435.512	383.016	410.134	409.009	452.514	430.216	391.015	373.883	390.915	359.793	390.432	457.066	440.17	449.625	378.949	378.204	411.375	378.908	398.824	447.194	361.379	395.172	419.878	440.292	386.88	431.692	404.855	395.095
B2RPU8	491.389	468.296	569.667	544.04	448.242	264.935	316.278	439.868	316.244	353.986	466.409	398.715	611.509	546.344	533.836	418.394	358.918	265.397	278.667	353.313	600.289	394.354	384.438	433.94	384.618	325.746	555.687	394.53	360.124	389.849	373.008	510.809	350.986	390.074	545.252	310.657	386.303	410.361	611.249	331.598	305.163	545.994	466.093	365.26	466.117	366.009	344.224	478.628	383.666
B2RPV6	296.894	271.436	308.29	348.629	272.223	335.355	268.529	316.687	297.983	301.584	339.134	315.124	347.5	384.23	370.614	336.439	397.494	360.174	367.281	274.592	313.842	402.188	403.117	387.842	309.591	342.853	357.377	323.489	286.958	284.276	384.174	322.775	330.034	290.581	308.198	351.433	348.532	287.458	326.582	300.273	376.595	302.362	287.702	341.339	250.383	369.057	340.673	268.9	347.799
B2RQC6	362.153	368.683	386.65	350.638	370.084	362.448	399.12	384.981	391.567	343.094	376.825	328.381	372.144	347.223	376.129	353.295	405.56	355.701	302.514	337.109	424.808	332.635	391.397	407.745	380.922	339.68	354.179	358.361	379.34	346.156	371.879	375.586	373.11	308.725	377.141	397.022	350.412	361.212	356.236	332.874	420.501	386.8	383.416	334.064	347.912	398.239	356.513	353.867	358.78
B2RQG2	289.578	359.466	347.806	428.242	347.567	289.046	438.614	380.694	427.374	488.969	382.47	350.477	397.73	383.257	431.259	394.208	357.816	375.571	335.106	481.216	458.885	397.769	277.92	487.584	359.042	434.537	408.417	302.756	397.05	317.821	356.096	354.139	430.091	394.214	422.4	420.896	416.537	314.404	374.496	337.53	505.588	323.687	265.876	403.205	418.398	324.892	377.65	331.766	365.553
B2RQS1	357.37	363.447	390.919	311.831	377.914	435.602	337.253	388.733	324.436	336.322	380.768	335.076	534.287	380.314	382.244	267.015	366.169	425.337	404.881	399.846	337.523	345.797	362.966	324.097	385.852	537.782	334.144	357.037	334.603	383.565	428.58	336.294	332.099	441.889	262.807	384.387	459.701	383.342	395.137	460.926	395.34	364.575	313.804	368.214	319.12	323.676	316.855	338.062	302.485
B2RR03	298.426	357.569	319.807	361.379	371.067	338.027	353.072	366.255	376.229	308.578	397.873	289.941	414.175	457.232	333.802	398.153	417.263	410.102	417.499	314.714	465.229	442.311	424.292	388.068	321.929	435.744	401.095	383.755	331.469	336.76	485.229	322.098	433.982	343.588	294.054	436.593	409.796	346.303	330.605	361.038	439.816	415.209	276.296	415.766	332.405	396.235	439.364	286.613	334.058
B2RRI2	309.643	436.393	398.054	388.593	332.752	411.019	401.947	423.318	368.008	396.232	420.694	439.519	461.773	436.722	475.184	368.895	341.261	373.051	339.649	387	291.333	349.556	398.929	377.161	316.549	381.179	392.205	373.499	369.865	423.443	374.623	404.787	388.848	395.442	364.351	377.155	410.168	375.335	421.322	391.134	353.772	402.045	415.439	373.321	433.391	377.072	383.447	346.509	381.06
B2RS19	458.022	325.069	589.966	510.305	500.625	331.559	373.385	589.66	400.485	523.89	411.445	574.169	244.141	315.144	372.599	418.47	339.113	246.456	411.537	347.025	162.667	516.122	342.344	360.599	313.754	297.568	574.432	451.297	380.169	342.362	311.471	411.846	430.304	362.594	530.967	395.846	232.875	464.704	267.234	272.025	323.089	413.537	578.445	365.464	502.442	403.524	426.531	319.821	408.59
B2RS76	235.42	281.906	270.767	595.509	268.201	593.844	412.351	278.466	251.289	363.014	412.444	494.884	450.249	410.578	357.483	442.495	466.088	338.824	405.659	425.953	399.512	351.376	360.745	360.509	435.79	348.846	338.902	331.487	342.736	328.874	380.119	317.401	145.886	342.193	342.961	255.236	414.451	352.761	210.515	355.404	280.935	378.844	307.466	159.977	304.053	354.96	352.594	320.327	328.627
B2RSH2	376.724	387.715	322.498	350.665	363.098	405.7	349.855	350.572	350.347	371.764	384.933	324.274	364.187	345.666	365.61	367.702	394.606	322.626	439.482	306.729	351.055	454.8	353.315	352.702	444.265	384.705	397.342	339.875	339.746	403.499	391.082	334.858	346.391	377.309	377.64	301.516	387.023	371.638	374.489	467.271	354.792	338.217	294.364	374.388	338.903	330.758	367.21	396.859	433.073
B2RSU7	432.797	465.178	375.545	354.128	380.082	357.804	412.112	411.943	358.445	366.206	399.914	305.873	322.851	327.375	407.35	272.713	367.642	314.313	316.306	320.944	382.784	329.324	404.107	344.068	346.874	295.422	364.32	361.191	369.961	394.445	332.256	371.136	364.941	280.39	301.692	272.539	320.497	377.176	392.245	273.313	341.059	406.548	379.76	382.706	391.68	334.02	373.95	586.743	434.35
B2RUJ6	358.689	524.47	219.081	498.654	209.499	501.019	462.511	345.877	386.762	449.659	514.448	422.626	582.567	405.349	465.097	449.068	494.141	475.799	446.495	515.723	433.722	471.397	419.594	425.821	446.348	392.564	333.736	431.216	414.999	393.076	479.634	293.103	456.151	497.975	297.466	441.297	475.639	447.304	422.227	446.283	191.892	399.462	454.205	237.928	557.889	365.624	402.018	326.694	270.696
B2RUP0	585.86	505.183	515.017	496.907	617.329	435.748	355.905	300.706	309.562	562.512	542.774	368.806	345.866	393.245	553.513	243.67	398.214	10.9753	347.342	355.455	346.685	525.357	530.985	364.956	370.651	232.419	793.136	450.608	354.828	369.992	328.499	361.941	304.713	364.889	436.783	410.084	418.456	462.366	241.128	328.833	331.623	392.364	459.196	325.191	446.409	586.055	390.144	721.367	557.978
B2RUP2	407.503	380.42	391.618	334.695	394.99	427.225	324.778	253.576	396.41	272.343	402.333	415.235	660.319	376.475	416.094	565.76	362.786	400.04	457.8	235.101	362.136	343.268	352.857	301.612	336.785	342.207	386.616	510.205	352.33	360.175	403.044	255.697	375.919	361.228	325.607	359.59	375.709	328.519	306.494	380.847	429.119	292.646	346.141	406.815	458.074	383.174	408.21	388.942	364.505
B2RV77	302.796	202.834	253.81	342.934	112.931	483.017	501.57	279.804	432.358	227.62	433.225	285.91	571.34	311.603	242.778	1023.94	933.248	438.773	252.627	184.972	377.335	306.128	222.637	201.607	654.462	236.283	317.842	63.4106	191.189	77.7869	170.919	104.35	135.299	173.471	401.856	195.987	227.923	110.785	255.674	194.757	271.108	142.153	181.046	577.373	225.632	233.647	347.459	376.311	407.017
B2RWS6	330.948	380.581	421.03	392.486	417.142	300.532	328.437	410.633	489.232	375.101	427.087	299.156	379.79	449.232	424.593	414.006	375.321	399.052	356.767	397.951	376.588	417.862	387.8	388.596	422.788	447.772	435.111	366.904	423.23	405.089	348.554	402.687	496.248	406.955	460.132	532.501	376.076	408.862	503.806	412.825	531.34	365.357	503.129	459.44	469.465	403.672	608.147	393.784	403.765
B2RX12	282.401	334.297	375.253	291.245	250.474	388.732	360.882	316.546	443.018	326.861	396.628	284.095	426.211	289.701	302.957	397.922	455.204	455.943	322.682	453.837	402.043	367.404	371.255	387.972	462.244	501.14	374.955	382.361	449.835	447.372	454.091	334.239	516.516	317.273	363.38	467.294	400.124	387.598	436.025	311.277	503.013	316.414	243.624	374.73	297.798	417.558	421.851	289.605	376.461
B2RXC1	418.092	349.057	326.347	308.232	381.282	391.961	422.685	478.114	343.679	357.565	366.981	349.747	380.064	373.819	345.62	325.941	382.769	350.931	346.973	432.903	335.77	378.832	438.479	351.817	372.433	390.994	343.71	340.232	371.425	325.193	357.989	384.424	338.208	347.542	358.572	371.543	377.029	390.167	387.81	385.123	395.851	311.083	334.275	393.542	423.919	353.076	264.76	329.859	429.793
B2RXC6	493.714	239.845	325.051	485.889	395.149	399.175	480.05	432.765	350.359	428.922	192.209	257.719	410.796	352.45	178.857	390.893	370.418	557.748	422.771	154.598	228.074	345.746	533.493	467.574	420.234	329.189	302.352	454.478	366.521	287.635	383.709	468.811	497.444	355.956	383.682	295.355	300.481	459.559	393.817	776.751	462.745	530.294	433.845	413.806	375.261	442.191	390.302	592.773	406.465
B2RXM6	296.137	290.885	381.743	371.174	284.261	289.327	301.017	445.373	277.549	241.034	356.502	219.16	434.036	377.727	392.066	229.309	401.721	294.628	341.409	330.352	354.311	421.224	371.407	413.434	270.17	526.893	441.074	322.205	261.984	369.53	388.741	407.38	323.3	408.868	330.779	340.013	385.988	391.481	469.446	419.984	451.159	330.732	267.646	409.609	281.444	383.82	426.179	347.202	395.296
B2RXQ2	265.54	369.076	352.638	457.776	283.333	266.857	387.059	436.616	295.795	407.052	416.352	352.083	386.643	326.883	428.757	388.248	289.17	248.95	325.335	340.06	364.414	433.115	341.295	434.932	340.816	363.848	380.17	298.036	309.988	338.629	362.261	367.794	347.564	236.607	501.273	329.293	353.112	307.234	338.182	296.704	426.553	353.778	246.952	377.579	356.196	304.57	422.162	325.495	447.058
B2RXQ9	285.933	351.244	365.436	375.224	370.391	290.632	373.168	341.967	374.993	279.992	372.946	279.361	371.463	391.503	353.443	338.959	325.75	327.543	405.873	324.474	405.795	494.382	411.743	371.252	374.221	443.585	476.722	473.898	380.755	359.698	389.316	395.747	415.405	418.019	372.218	350.685	395.692	429.39	463.432	409.786	314.1	360.434	330.559	282.643	315.272	346.83	345.076	413.199	332.901
B2RXR6	412.535	390.299	369.632	318.933	420.925	401.35	401.652	353.935	342.315	419.546	353.841	407.789	326.208	332.236	323.88	372.393	347.753	376.332	411.805	321.348	350.927	386.634	357.44	337.323	379.386	380.752	365.213	386.04	376.261	342.372	369.398	350.502	366.921	383.866	338.612	376.709	387.863	386.847	357.527	387.954	398.338	372.106	345.66	414.059	421.878	381.059	386.171	388.339	381.853
B2RXS4	285.618	424.694	402.77	396.556	342.906	386.275	395.524	337.647	456.626	354.253	436.032	343.969	288.483	363.503	369.344	371.628	431.189	400.799	350.058	374.726	348.838	357.697	329.047	336.028	500.925	304.735	328.752	333.21	402.199	366.826	336.592	303.099	286.738	334.202	351.208	346.826	361.612	331.456	338.949	325.109	341.261	333.104	343.099	361.341	330.641	408.96	400.408	427.209	397.353
B2RY04	350.061	310.407	404.388	371.633	367.694	328.166	365.509	423.323	439.767	277.617	338.544	333.708	394.712	325.928	303.804	352.62	400.577	494.656	434.774	319.816	414.148	467.402	394.282	439.065	454.784	438.724	328.268	349.738	416.685	351.301	399.128	360.6	411.704	383.43	296.681	396.352	409.579	390.839	393.047	386.499	459.99	327.691	272.404	390.706	299.546	399.748	414.26	453.438	358.43
B2RY56	430.634	358.814	355.833	353.449	368.955	442.379	370.675	430.036	288.795	384.223	322.279	355.073	291.029	317.8	319.032	284.369	326.64	276.867	369.326	300.136	324.671	374.114	414.612	401.277	394.617	280.383	412.559	365.514	411.541	420.814	377.729	448.872	366.878	400.803	429.922	295.138	335.922	467.969	409.241	397.232	342.26	402.546	357.561	318.343	426.476	415.698	385.003	388.453	398.304
B5B2N2	437.918	466.733	328.711	270.471	387.61	552.731	354.521	342.432	342.904	341.175	413.85	426.638	482.482	382.639	415.963	436.737	439.347	396.335	453.803	389.707	287.903	496.56	352.633	285.096	422.772	383.431	395.49	522.889	387.229	413.787	478.57	372.757	377.962	401.348	383.344	394.969	432.06	394.521	444.634	449.637	364.644	450.123	361.316	375.985	363.972	319.618	328.371	441.187	371.07
B7FAU9	322.074	339.984	337.811	314.813	329.605	389.465	323.624	336.24	419.614	312.111	362.451	343.885	373.136	381.394	334.862	360.845	382.221	382.765	380.076	379.404	350.051	381.52	379.31	367.341	384.564	395.772	402.876	368.896	334.621	403.482	413.976	336.171	372.196	378.22	322.876	364.551	362.218	358.676	375.183	376.389	371.89	387.976	295.91	373.284	334.63	336.117	341.481	303.968	346.519
B7ZC24	316.938	378.236	394.102	382.479	367.38	370.22	354.667	340.927	398.473	377.082	410.456	464.054	389.281	326.498	360.161	359.835	395.793	391.762	359.24	366.658	322.808	435.221	381.286	369.289	390.53	385.343	356.29	357.905	414.478	282.987	361.293	360.119	320.717	380.631	364.717	397.578	358.825	400.755	424.142	372.288	299.918	329.606	419.579	373.526	344.348	386.174	395.582	316.129	328.357
B7ZNH7	289.322	355.024	299.503	304.866	308.882	386.604	422.738	354.332	397.305	271.949	349.524	307.683	397.403	312.306	300.191	349.164	302.408	351.059	314.599	356.545	336.877	440.517	484.537	315.667	430.119	437.829	397.76	452.042	434.434	372.172	427.274	405.64	467.412	426.132	427.84	453.694	343.709	472.79	342.562	426.532	358.235	440.801	324.736	308.501	298.965	390.316	312.749	262.854	322.761
B7ZNL2	365.329	367.537	318.45	353.526	323.216	374.533	355.94	327.338	344.281	350.945	320.228	373.225	387.529	400.427	401.693	399.673	308.674	315.209	381.733	353.989	363.279	338.897	296.899	325.627	299.458	367.586	365.571	357.396	406.552	434.024	342.748	379.753	346.788	437.556	383.141	289.382	383.628	349.128	333.984	347.784	354.366	336.861	361.353	361.428	388.705	338.159	326.808	347.512	342.5
B7ZNL8	366.5	392.102	442.015	437.784	386.691	373.369	385.986	304.039	322.049	451.729	439.56	353.031	344.543	430.112	381.441	388.534	329.693	275.629	348.73	331.938	332.092	358.558	386.701	411.904	352.676	354.366	479.765	342.44	334.974	368.06	317.345	324.445	368.566	301.063	397.063	340.918	316.387	385.798	350.282	361.92	262.678	423.665	324.547	312.95	408.616	352.989	351.812	437.286	408.128
B7ZWM6	287.981	351.955	368.236	384.2	375.814	291.666	373.014	339.495	376.973	280.743	374.116	281.65	373.298	396.391	355.322	341.883	326.083	330.226	406.091	326.07	404.74	497.588	411.33	375.746	373.404	446.341	478.137	475.936	379.036	362.321	386.401	393.488	418.4	417.682	376.444	352.283	394.481	429.065	458.028	409.288	317.42	360.841	328.78	285.505	316.935	349.214	345.2	433.591	334.701
B8JJC1	401.54	370.166	397.436	463.483	339.893	405.763	371.731	259.044	411.298	465.386	441.441	410.268	268.011	442.055	386.437	373.794	363.734	380.622	540.104	296.266	283.642	399.902	392.947	448.648	342.765	396.083	374.776	307.001	381.906	600.904	313.708	325.125	403.922	370.331	455.215	387.02	316.747	433.589	335.581	358.244	207.437	296.826	418.77	337.57	381	420.704	375.359	332.736	351.563
B8JJN0	344.235	316.575	792.934	342.919	393.436	229.429	362.37	369.697	492.641	415.975	437.213	304.283	273.531	334.453	250.78	240.397	336.861	443.622	272.64	365.684	199.571	160.707	254.842	271.62	223.342	337.181	208.133	189.183	163.753	339.208	158.14	142.321	288.342	287.838	220.305	144.849	121.601	272.239	247.346	199.168	360.342	432.149	384.347	320.955	304.358	273.753	489.431	428.722	382.227
B8JK39	337.494	340.522	386.395	299.727	366.713	370.191	343.987	280.301	301.724	413.661	354.774	274.303	312.571	305.067	315.048	286.265	272.172	255.01	340.822	310.518	292.359	335.003	279.943	328.702	400.979	295.121	376.882	367.508	328.908	342.947	315.874	319.107	326.269	304.417	391.25	350.588	297.936	375.489	311.545	296.649	343.365	386.594	298.275	354.134	346.579	380.035	381.767	329.888	415.496
B8ZXI1	395.454	316.078	491.868	308.418	476.058	345.673	319.146	342.924	455.508	341.66	307.343	352.122	372.58	385.386	187.384	282.856	475.796	535.033	390.698	287.728	417.497	295.609	423.671	275.675	436.665	388.797	314.536	442.876	496.21	357.145	414.282	336.064	414.282	441.913	250.202	512.226	364.577	438.528	377.692	467.946	471.711	480.666	444.301	503.951	460.434	443.711	387.251	503.374	402.217
B9EJ86	397.92	319.831	340.424	422.041	416.612	421.94	397.181	334.104	399.737	433.842	369.73	340.118	397.019	335.928	390.353	337.021	404.014	367.909	379.529	374.665	360.772	391.656	402.386	418.259	344.761	393.355	377.02	434.999	427.501	337.565	397.509	398.154	377.887	362.576	387.856	365.145	378.269	417.833	375.132	392.709	425.722	361.706	375.041	403.983	363.943	422.179	472.486	390.151	398.367
B9EKJ3	418.844	352.652	414.547	404.471	410.326	432.845	385.859	378.13	440.433	391.284	431.352	448.015	374.942	395.012	419.727	408.68	444.29	392.462	402.655	429.334	396.236	435.856	354.12	428.318	357.713	321.902	394.437	369.524	416.239	322.524	408.521	337.024	337.785	298.348	364.747	412.845	358.802	350.788	346.041	315.154	437.737	388.746	376.497	386.374	432.506	400.068	409.886	362.088	374.044
B9EKN8	369.986	380.104	496.397	355.111	472.104	351.736	368.645	351.807	350.743	344.357	387.46	351.575	391.505	374.115	328.749	362.539	379.199	321.624	371.55	329.829	566.034	390.504	341.209	437.333	337.517	515.402	409.359	420.445	302.891	374.454	400.218	379.495	412.254	361.023	396.581	335.145	343.208	419.203	388.872	381.796	423.894	413.078	430.622	344.496	333.66	299.733	405.069	457.085	456.348
B9EKS2	448.298	346.205	364.865	410.577	440.798	367.278	457.856	415.077	389.682	464.754	337.249	290.79	415.031	352.233	310.73	384.057	357.399	440.507	400.921	342.87	429.035	376.395	372.003	434.46	378.289	456.14	351.756	344.224	362.555	337.532	358.507	393.704	451.886	430.264	349.63	404.128	334.5	429.584	415.115	388.787	446.5	376.058	366.015	366.192	326.143	323.676	396.279	468.4	326.998
C0HKD9	547.659	535.226	465.454	360.04	529.914	509.28	335.026	280.971	313.861	456.824	471.345	309.661	338.076	411.834	543.965	245.162	427.911	108.784	209.708	345.935	427.245	344.764	505.704	353.521	463.28	298.325	598.828	372.398	490.953	381.576	337.225	429.695	409.527	325.963	560.865	368.549	322.836	476.391	254.271	256.922	279.585	414.383	728.289	383.551	392.109	511.511	347.639	663.789	437.138
D3YTN4	341.032	401.808	410.318	448.313	412.946	339.544	329.741	465.01	321.487	284.595	400.466	430.503	398.314	379.117	286.819	341.563	364.148	346.71	384.094	356.571	256.333	408.621	380.327	306.637	459.254	327.698	338.073	362.357	322.539	270.157	334.474	338.959	314.422	385.949	465.471	354.107	326.598	408.571	379.137	371.901	296.183	404.527	411.356	341.423	442.07	372.248	346.743	407.918	387.731
D3YTQ3	319.949	402.239	314.777	327.679	322.814	310.395	351.244	356.318	438.903	375.302	365.526	293.164	344.16	394.122	356.306	398.921	300.112	277.689	287.233	341.796	311.22	369.012	308.677	330.596	343.81	303.621	465.038	336.15	360.462	310.844	282.92	335.194	378.285	375.264	338.729	291.116	360.668	326.331	342.24	296.714	342.778	338.774	342.653	346.76	403.975	349.18	337.428	320.538	340.739
D3YTR4	323.851	441.144	415.931	365.019	384.504	335.6	390.84	368.361	349.421	424.349	406.908	276.987	382.059	356.561	371.09	324.074	295.594	297.609	332.166	299.482	325.863	368.004	330.726	385.553	308.02	400.425	433.359	336.344	406.293	343.522	250.344	372.945	439.804	318.905	376.362	336.358	379.656	411.706	322.185	269.697	300.505	376.344	413.552	355.58	361.596	473.37	416.545	494.016	370.014
D3YTS1	334.046	366.181	411.084	409.418	423.411	351.864	349.787	399.46	372.166	274.398	359.38	553.36	372.13	450.632	355.315	382.724	324.344	422.972	394.599	409.281	420.967	424.746	404.626	362.793	328.908	357.251	353.928	400.485	369.212	344.416	396.527	395.737	300.71	360.575	328.759	394.504	366.158	353.059	363.381	331.948	396.096	398.974	406.615	420.513	383.07	382.596	333.817	463.627	352.837
D3YTT6	446.89	295.654	352.22	462.204	353.553	445.524	516.533	252.277	514.824	490.961	148.321	272.37	347.504	299.696	377.678	453.38	445.436	783.9	468.22	301.402	212.144	308.844	433.566	546.528	407.816	432.621	262.621	545.862	350.421	478.999	349.917	446.302	754.386	570.938	289.292	461.431	354.431	437.994	387.308	471.676	522.661	427.412	494.516	474.136	308.292	537.013	538.198	827.003	484.057
D3YU22	232.555	262.691	364.54	404.223	265.332	392.546	401.185	369.042	320.438	333.5	310.49	273.254	700.756	258.823	397.272	241.323	322.062	440.007	469.961	279.408	509.283	417.578	463.272	637.532	366.627	703.141	418.687	596.261	419.65	394.422	498.798	505.476	649.34	472.646	450.323	394.369	558.81	573.142	464.734	443.967	319.644	467.766	492.693	336.827	383.713	437.397	457.112	509.328	281.162
D3YUP1	452.18	364.842	410.934	363.493	349.791	462.123	352.259	385.423	368.693	506.194	395.642	382.841	382.638	353.513	428.889	400.816	499.412	400.085	359.866	390.393	391.867	374.166	432.832	424.588	380.898	346.561	403.164	397.373	393.41	382.694	411.597	380.637	417.769	285.639	382.104	390.685	328.465	383.653	387.096	346.603	357.589	371.276	327.816	360.117	362.566	330.606	386.987	350.879	315.4
D3YUV9	394.628	469.425	274.458	303.423	416.484	400.828	378.317	393.925	370.885	383.553	375.684	410.153	375.753	291.67	465.553	331.556	379.927	326.487	156.963	368.587	405.172	248.053	420.808	418.264	276.929	325.382	329.61	296.423	469.852	384.321	339.831	428.03	381.116	172.474	346.285	409.5	421.525	292.047	332.798	269.39	503.923	319.279	337.17	389.974	342.613	449.276	280.336	410.507	389.808
D3YVL0	437.908	570.27	325.766	596.106	608.168	300.815	403.491	522.106	323.706	513.24	425.91	370.803	295.083	330.823	367.498	266.797	312.008	355.718	308.216	282.546	318.79	222.301	265.228	318.471	284.68	320.232	258.928	315.855	276.089	270.338	308.999	337.927	340.534	296.107	288.752	323.312	291.886	362.301	305.257	337.217	303.922	546.075	341.377	416.509	456.09	435.451	429.779	475.375	428.789
D3YW95	422.843	440.292	313.767	318.698	395.119	418.566	368.175	381.252	370.541	291.191	446.86	370.682	396.087	456.703	393.727	418.662	412.68	327.068	405.026	461.337	446.691	466.12	401.838	241.316	384.116	367.69	389.407	428.93	379.973	377.327	463.434	354.5	388.126	387.68	353.335	316.54	384.97	393.811	405.441	404.317	327.213	409.53	442.836	402.65	447.001	324.605	419.521	249.382	477.27
D3YWS8	492.434	397.264	420.296	270.35	452.452	452.833	307.86	564.492	299.236	342.119	303.818	204.766	307.359	342.773	400.054	303.571	440.67	274.232	389.675	288.774	345.74	383.898	520.315	385.179	542.404	295.64	489.7	513.569	424.615	378.131	438.903	595.204	520.199	372.206	661.439	333.1	368.535	506.302	569.124	479.842	480.617	487.238	528.069	311.776	425.676	439.463	463.381	384.412	480.95
D3YWX2	381.787	347.604	389.13	297.998	423.599	319.892	393.263	367.857	395.224	325.477	357.713	289.798	371.196	362.869	398.444	271.579	290.995	319.737	379.796	344.166	307.513	338.753	325.734	364.355	323.193	351.798	413.364	404.795	373.131	403.955	394.959	380.335	447.898	397.098	419.929	384.452	369.636	387.938	374.072	407.854	356.812	451.769	495.012	421.887	426.98	358.334	397.575	318.625	347.974
D3YY09	261.249	252.348	399.563	335.403	324.58	384.722	558.956	351.151	355.959	293.968	381.051	247.864	490.942	293.722	340.21	424.198	361.846	505.237	416.46	379	207.75	310.189	312.079	228.996	498.076	576.641	296.297	335.459	322.097	202.7	272.219	297.435	468.585	363.77	329.789	274.579	380.262	399.822	427.956	382.317	343.726	353.054	470.899	471.76	367.941	367.965	589.846	340.093	341.797
D3YYC3	443.117	363.154	332.718	310.747	365.632	365.289	455.22	463.748	405.096	446.742	344.405	273.491	438.405	281.171	389.695	406.499	388.915	422.61	271.814	439.146	469.908	334.795	355.26	313.867	338.899	407.453	344.14	382.314	329.48	328.371	370.543	418.007	464.642	317.088	293.143	394.467	326.634	358.224	382.344	340.988	494.249	361.709	391.43	460.032	299.421	320.454	449.855	408.466	351.597
D3YYD0	301.96	158.528	177.401	285.635	214.338	458.02	382.356	371.947	475.619	347.576	349.879	369.077	475.479	244.909	283.346	258.452	684.649	382.106	425.061	628.379	413.68	312.319	182.078	326.568	484.722	261.747	221.311	150.402	258.153	511.48	397.989	301.23	204.485	215.598	248.202	221.211	316.413	298.87	307.51	245.871	202.043	443.357	431.915	801.03	299.608	301.487	383.583	376.672	687.553
D3YYS6	352.702	379.334	369.976	371.831	278.954	373.242	371.391	307.757	437.965	292.381	379.698	418.15	443.891	428.737	500.332	658.668	368.268	388.168	305.653	348.07	640.247	350.68	436.905	502.039	500.76	463.274	466.774	472.653	506.24	540.769	465.34	446.857	397.81	388.478	467.177	573.601	389.717	351.977	443.079	405.559	606.094	390.141	307.12	375.984	416.963	449.913	332.207	347.654	364.005
D3YYT1	363.682	339.773	391.698	336.781	313.037	322.534	370.204	361.381	323.558	355.89	371.766	341.949	364.165	357.83	305.108	365.085	311.443	361.488	356.481	379.126	313.84	378.437	336.898	312.26	359.117	398.236	386.051	369.531	352.215	289.502	345.411	338.421	363.723	373.195	325.238	357.206	347.767	385.999	424.571	396.896	306.515	376.368	371.002	368.391	417.791	321.785	382.79	323.48	325.647
D3YZC9	321.161	420.881	349.236	397.665	299.458	383.387	367.238	342.847	416.16	375.169	406.033	457.582	441.594	353.173	344.589	344.696	329.792	326.625	361.798	339.356	308.256	407.885	403.203	466.873	357.344	413.054	483.227	368.651	439.56	340.688	356.852	386.748	355.526	388.948	378.601	378.012	426.062	417.442	362.265	344.9	350.08	369.733	383.439	383.59	380.334	409.656	347.228	338.899	313.608
D3YZP9	441.685	373.754	402.887	444.315	395.269	546.751	436.908	329.813	389.337	435.69	482.157	360.723	635.909	274.167	404.138	368.739	367.647	434.756	423.991	444.91	356.834	455.52	474.765	467.522	376.834	676.824	354.615	492.658	422.899	352.787	439.922	365.362	473.216	388.62	385.526	333.817	409.487	551.841	422.831	432.749	423.423	431.686	308.042	409.817	379.916	415.354	641.79	433.088	378.558
D3YZZ5	401.029	334.88	515.972	348.922	455.859	460.931	389.562	365.335	327.25	351.956	382.889	563.028	300.67	387.338	336.187	459.593	448.598	409.682	354.647	440.887	358.541	379.479	391.83	333.697	405.079	335.229	360.738	447.15	329.302	317.161	420.186	364.818	254.643	351.259	393.392	331.292	321.685	355.026	395.479	390.539	348.029	452.615	355.325	416.957	399.467	337.89	366.088	404.222	422.138
D3Z041	350.058	314.495	304.01	323.872	307.642	366.036	375.574	308.397	372.749	307.78	326.554	338.886	452.757	317.534	340.274	408.186	403.016	360.853	305.849	386.047	410.675	327.172	357.561	410.587	362.614	335.933	379.838	374.571	402.142	384.802	392.39	383.466	368.642	348.335	378.826	383.969	334.797	353.12	379.876	376.259	425.838	399.752	328.826	365.122	303.576	360.097	327.164	292.837	329.798
D3Z0M9	370.55	347.274	396.957	360.055	365.953	403.597	355.304	349.889	333.002	436.212	352.721	381.712	371.688	380.279	410.817	379.091	347.331	332.152	330.079	340.029	362.102	384.241	337.409	354.629	339.303	339.075	385.907	379.35	365.224	381.21	337.97	391.479	362.169	357.584	391.745	333.987	358.024	358.167	343.855	409.246	371.473	319.577	389.671	359.35	355.886	386.45	360.783	392.771	372.235
D3Z0Y1	427.917	378.04	435.908	432.143	504.195	378.603	447.504	373.777	469.038	388.829	344.443	458.242	357.331	402.531	472.211	375.751	384.063	614.406	590.144	381.228	338.805	295.943	369.286	350.082	366.464	349.928	283.511	328.743	449.952	549.123	436.028	346.715	427.023	575.833	231.839	474.655	435.653	342.285	322.536	515.525	445.46	380.533	388.732	440.174	363.822	386.354	488.226	349.194	357.663
D3Z230	327.771	355.507	322.657	439.713	274.393	428.045	412.082	566.459	382.105	364.909	389.472	348.034	490.252	285.827	328.025	346.296	354.521	493.973	457.143	401.158	309.34	385.377	413.704	476.095	417.519	538.82	287.648	365.707	328.003	319.918	405.754	420.534	428.896	329.564	308.484	323.272	403.735	446.596	436.557	327.315	408.264	359.976	331.659	377.118	320.208	439.789	488.198	318.605	383.274
D3Z286	364.536	321.393	359.875	364.497	391.239	364.402	321.921	317.864	330.485	291.83	307.286	412.444	308.377	382.113	286.673	249.76	235.501	294.13	427.159	341.264	293.661	494.143	452.6	387.692	349.138	420.448	463.746	415.442	332.71	359.54	411.228	436.636	361.488	398.573	428.014	388.089	348.385	437.892	435.944	403.23	535.348	445.913	286.753	337.382	295.908	363.396	379.559	371.702	408.994
D3Z2V0	446.528	466.283	329.164	420.785	403.976	444.234	460.526	421.667	408.397	449.262	417.054	331.99	342.459	372.034	305.169	349.206	434.794	360.579	453.03	414.759	308.817	408.477	414.313	300.623	435.865	433.554	332.998	358.908	315.694	321.568	339.497	336.86	371.985	479.39	402.262	320.57	263.45	493.32	326.021	410.122	294.267	365.243	528.499	449.918	403.705	334.448	490.555	438.719	424.256
D3Z357	180.463	358.133	500.538	569.77	524.303	159.617	312.496	445.87	407.35	444.102	397.226	385.802	326.812	848.04	370.499	419.206	94.6682	386.043	456.482	415.373	383.741	460.924	368.591	427.532	193.398	310.565	402.736	380.651	303.747	334.172	273.087	430.293	201.207	412.92	412.249	397.598	299.877	324.523	421.74	419.496	319.252	406.479	149.316	503.819	403.412	396.22	376.615	452.885	416.024
D3Z3A8	361.514	395.009	426.013	358.43	364.101	442.519	404.567	334.319	297.25	317.32	361.739	316.18	330.536	362.726	317.3	280.967	443.343	376.455	449.74	502.913	451.226	260.896	416.489	243.376	447.557	324.183	426.241	328.291	436.7	722.675	396.429	409.976	430.347	347.984	431.585	320.891	366.628	433.844	335.716	884.37	357.818	288.589	361.973	339.524	334.441	407.277	411.348	464.361	398.861
D3Z3N4	295.979	383.829	326.171	330.364	354.198	382.585	333.842	370.115	314.088	329.998	350.625	357.266	430.474	365.085	371.793	375.347	301.347	405.614	364.69	319.85	384.286	326.155	379.036	406.516	362.903	484.699	320.314	367.371	418.253	360.247	324.854	378.389	397.697	363.818	322.183	381.259	360.96	413.099	370.904	390.755	311.96	321.091	374.106	372.239	379.599	415.098	359.258	375.111	306.507
D3Z3Q3	341.736	328.731	359.91	452.509	355.409	451.943	395.838	153.004	411.089	442.665	347.935	497.067	483.081	236	350.154	234.647	310.813	380.695	369.084	241.958	305.59	333.031	431.917	450.601	278.258	497.315	433.368	443.674	450.027	497.828	459.715	373.081	363.498	436.015	283.722	406.573	359.23	476.109	366.804	419.925	401.226	449.589	270.541	342.58	244.972	422.747	350.976	365.805	193.31
D3Z450	266.108	497.782	357.123	274.385	327.292	252.273	495.218	280.069	277.779	260.766	432.089	380.311	321.01	276.412	283.012	186.142	237.931	290.028	187.331	455.101	151.562	33.4088	141.826	138.402	63.7237	156.768	123.618	161.017	123.806	87.707	139.71	64.0176	192.687	147.081	110.805	66.8616	84.8912	194.858	119.948	118.047	257.138	344.359	404.572	482.197	487.611	411.451	444.772	269.189	323.194
D3Z4E0	422.104	416.563	224.989	508.055	366.925	353.905	358.285	302.976	311.315	452.126	356.503	483.119	285.133	315.778	273.745	369.443	343.622	376.853	361.334	267.32	435.777	562.144	414.3	467.777	431.981	486.737	392.514	513.539	384.241	335.894	446.783	485.089	381.135	405.002	415.228	476.884	583.182	452.926	537.365	478.22	282.919	443.197	363.8	343.893	363.732	407.171	374.632	525.462	266.381
D3Z4J3	374.448	385.326	340.832	373.679	390.862	361.524	375.421	317.749	346.141	300.003	397.224	343.051	338.752	338.804	348.798	323.464	386.333	342.818	418.079	333.353	292.606	379.746	375.088	316.425	346.881	382.556	317.445	365.696	385.095	319.087	302.493	342.901	303.343	312.995	337.848	250.327	391.21	387.059	436.839	326.562	280.377	327.167	401.928	314.297	364.287	405.109	406.432	395.684	386.06
D3Z4S3	388.546	390.53	306.584	350.018	297.169	393.291	338.013	332.367	301.309	364.759	353.297	469.912	330.853	456.855	331.645	395.732	290.319	398.225	407.803	437.814	370.367	342.089	395.596	382.92	334.856	323.623	364.517	380.565	436.711	369.366	377.66	405.92	322.332	319.2	321.223	319.613	414.443	345.404	436.691	320.586	323.771	335.831	194.711	391.565	389.356	376.918	303.035	297.431	340.703
D3Z535	302.178	311.72	336.28	396.065	324.168	350.061	343.202	294.339	367.057	340.577	376.235	326.117	422.061	403.248	387.081	408.25	392.063	435.69	401.866	400.334	396.128	423.29	282.582	451.516	258	458.738	321.189	336.533	291.852	348.064	399.775	309.95	380.242	344.994	287.389	328.648	320.501	308.27	362.108	319.243	414.38	300.714	229.39	370.427	207.908	297.907	421.643	252.548	369.281
D3Z5F7	267.988	397.353	346.642	450.426	394.618	307.437	291.795	344.006	482.518	444.405	418.008	300.613	328.455	395.564	340.995	340.898	386.796	345.999	365.051	269.319	307.157	433.794	310.762	399.005	436.845	251.592	402.162	438.515	384.712	329.663	337.35	318.159	335.298	340.414	419.886	475.543	279.636	379.283	356.279	346.505	342.276	343.764	403.306	344.91	385.018	392.933	362.385	325.957	354.439
D3Z5G7	339.078	432.442	428.273	385.044	423.106	407.145	358.536	407.02	468.093	388.643	413.802	319.903	370.697	398.647	234.842	650.808	481.236	390.891	348.532	248.862	413.294	308.333	441.575	376.657	429.318	818.256	452.142	484.572	383.657	806.789	391.83	453.088	633.649	508.097	643.67	403.841	269.768	583.229	676.809	419.818	276.874	467.262	331.068	338.708	403.32	285.538	294.376	504.059	368.901
D3Z5I1	417.54	414.076	468.106	396.332	482.239	387.166	468.367	445.119	399.756	395.536	414.534	429.344	403.199	428.908	360.948	318.422	414.153	386.698	368.006	543.449	405.587	342.342	393.453	371.251	332.035	334.55	382.671	374.031	393.706	308.47	348.03	409.397	407.673	372.906	387.663	406.847	262.605	457.843	404.156	319.035	390.186	390.481	521.18	430.13	417.933	409.671	457.749	358.288	415.858
D3Z5N6	389.016	406.856	409.898	469.405	334.315	351.282	380.493	717.108	443.875	399.618	446.914	272.229	423.844	323.616	385.719	293.817	366.906	359.738	355.866	355.874	227.112	447.968	343.982	515.606	423.058	496.42	388.754	347.834	340.904	374.992	337.116	396.234	373.522	411.723	354.124	349.254	394.986	455.592	356.64	387.248	340.801	315.72	369.648	367.288	404.893	429.556	380.071	348.588	389.66
D3Z5R8	370.532	460.365	363.369	353.849	336.467	425.391	365.463	452.142	315.161	399.153	479.696	295.68	365.203	361.594	418.396	363.677	406.322	333.784	319.152	347.75	275.411	354.13	323.286	340.589	327.849	351.218	394.286	293.819	346.868	440.868	340.83	310.551	384.308	221.089	269.242	353.765	370.705	338.339	365.669	290.504	309.388	350.616	289.15	294.71	371.184	374.579	357.866	349.907	381.437
D3Z656	376.239	338.083	311.488	323.005	378.485	410.891	385.616	319.302	312.95	318.58	333.607	315.114	419.434	281.343	390.47	327.523	459.831	372.916	408.988	352.76	399.52	368.202	400.17	400.187	400.482	378.561	349.517	321.422	358.006	374.744	392.703	368.859	405.2	387.607	385.305	354.201	385.227	383.372	344.879	394.988	359.804	382.136	359.696	364.19	296.001	411.751	361.702	367.44	421.01
D3Z6P0	232.531	350.088	127.904	556.34	198.463	231.266	347.883	292.863	328.764	279.191	441.103	476.063	441.014	455.608	389.886	516.928	367.279	349.58	301.311	626.795	340.079	230.766	389.846	265.931	295.794	314.065	349.213	304.649	310.252	255.778	291.7	346.52	75.0089	307.246	328.52	300.265	374.07	270.505	608.347	335.28	108.066	289.562	219.681	542.008	550.376	317.324	409.612	325.118	305.877
D3Z6Q3	441.091	452.955	373.114	332.915	453.125	450.984	393.449	450.347	361.887	467.548	390.572	406.567	312.454	433.047	359.1	379.711	356.569	346.722	466.177	351.471	312.72	507.101	365.619	255.537	388.6	436.937	465.846	462.871	440.375	403.32	426.925	430.108	433.612	466.214	422.253	411.111	424.151	462.669	473.205	431.334	390.657	397.779	413.17	355.421	462.845	378.451	332.99	340.376	348.28
D3Z780	448.767	372.53	449.479	417.151	384.375	425.973	374.066	348.995	383.352	363.498	415.898	509.002	456.387	515.821	390.524	447.183	361.933	469.519	436.331	482.156	398.352	378.763	461.571	463.176	289.533	334.049	366.55	398.095	410.543	359.265	406.572	362.828	361.95	360.176	329.608	454.329	331.081	398.214	388.957	431.109	337.972	410.379	374.235	343.404	474.837	388.339	342.048	321.688	348.591
D3Z7D3	359.732	396.521	350.464	307.128	371.553	353.99	304.92	361.527	386.953	349.296	331.652	345.699	311.771	396.061	359.856	365.387	435.743	384.298	449.766	267.772	337.772	319.801	393.265	305.663	378.637	366.963	391.343	359.933	346.114	383.094	376.722	394.484	397.595	382.555	397.79	409.465	402.538	341.186	410.398	344.873	331.285	379.596	479.659	380.619	331.946	357.203	288.412	403.319	365.326
D3Z7P3	394.619	369.892	322.341	393.039	341.575	355.65	352.183	397.571	341.924	385.193	343.097	373.927	333.526	367.857	365.333	334.52	340.62	359.753	377.157	338.129	298.919	385.485	354.475	344.123	338.573	337.02	358.892	336.385	368.757	352.507	359.08	372.238	356.244	420.451	314.537	354.996	396.01	369.182	353.741	425.876	316.37	350.645	389.36	349.826	394.917	378.862	354.394	326.99	357.72
D3Z7P3-2	374.563	375.42	334.515	407.326	342.785	365.211	392.739	413.863	357.743	391.921	373.384	384.915	360.259	376.598	379.834	348.564	330.241	371.159	355.184	391.233	291.211	367.066	365.198	321.614	324.149	384.92	358.983	353.961	355.888	348.304	356.692	372.872	381.565	398.285	330.098	344.438	375.953	380.213	366.451	384.663	312.985	363.374	393.112	359.181	405.402	368.847	363.793	294.382	355.19
D4AFX7	363.714	398.038	390.585	346.211	395.115	391.527	362.014	365.902	374.816	348.231	383.559	389.466	353.868	358.508	345.203	405.734	403.241	365.897	387.051	396.562	390.699	332.526	367.166	330.15	437.318	365.044	370.096	337.218	366.046	331.7	346.015	345.574	348.459	358.02	394.849	319.179	379.866	350.078	343.004	340.165	371.858	357.716	414.533	378.931	376.168	373.851	397.912	395.246	398.016
D7PDD4	240.368	377.651	350.014	351.955	250.24	454.42	345.984	373.332	343.492	293.354	388.566	400.84	456.985	453.371	462.505	372.463	464.8	375.506	388.9	411.113	409.687	366.748	471.183	368.637	308.117	530.845	551.309	322.725	317.781	582.096	495.257	454.009	436.208	493.171	353.091	436.356	521.86	407.064	408.784	573.575	371.008	287.1	302.383	524.213	346.596	513.609	484.178	278.304	358.862
D9J302	338.161	373.81	368.082	410.667	354.093	345.553	338.108	324.259	360.909	386.947	396.475	385.847	421.935	393.41	359.667	398.23	315.569	310.945	415.631	354.252	407.413	400.891	357.457	394.052	359.513	388.739	409.534	365.537	387.459	372.54	365.34	351.117	346.36	345.471	412.636	365.625	377.488	380.297	358.596	370.101	347.586	360.393	320.803	327.239	390.987	365.336	355.741	323.694	358.306
E0CX20	407.091	390.167	306.162	268.386	342.249	336.475	376.315	370.945	339.153	319.21	354.172	297.307	405.573	326.747	405.469	381.282	415.144	386.346	363.549	365.62	388.859	280.993	322.191	301.285	333.894	371.419	307.145	336.91	328.012	430.283	410.247	348.881	400.902	369.855	334.979	389.859	365.72	307.811	394.161	443.411	404.587	335.528	414.182	404.493	333.993	272.662	366.428	240.761	347.2
E0CXB9	288.068	427.629	426.499	482.35	308.104	341.594	277.074	432.286	375.109	303.95	440.738	428.167	278.793	498.424	395.45	395.165	310.538	254.755	378.058	475.443	358.82	407.962	599.005	413.267	359.162	522.199	510.596	417.132	409.231	381.827	332.468	459.36	334.4	426.921	537.538	297.531	437.486	466.404	392.36	402.314	290.726	261.451	344.383	338.272	450.677	462.351	496.343	342.375	402.75
E0CYH0	354.904	369.08	331.344	324.383	350.396	304.596	366.391	419.061	334.133	339.082	332.064	281.011	323.72	330.086	395.347	280.781	310.197	328.679	348.809	360.217	303.095	383.747	287.607	294.228	357.376	369.705	338.647	326.574	357.399	318.875	320.602	384.16	385.42	400.056	386.956	290.517	389.281	344.357	365.148	345.592	344.838	337.45	391.468	357.311	328.652	314.186	362.779	288.367	347.993
E0CYH7	375.473	521.937	397.144	475.58	369.79	428.649	590.83	439.322	279.929	382.091	458.079	443.974	391.2	424.329	407.195	446.094	307.211	443.15	402.528	452.765	375.928	360.294	380.076	375.095	309.855	452.566	319.931	469.344	398.367	327.746	385.038	439.823	423.52	295.824	369.403	334.35	424.347	422.687	484.339	381.242	359.881	451.039	426.649	390.253	464.575	364.636	521.303	560.649	421.945
E0CYV0	308.518	359.939	351.302	387.379	332.067	308.065	359.464	362.317	397.723	376.265	357.677	297.571	404.33	369.509	316.896	341.102	393.138	360.663	364.007	290.715	360.013	413.443	331.689	384.854	401.162	383.804	428.843	393.245	411.305	348.461	355.167	367.379	405.004	409.219	362.29	404.47	356.563	407.531	409.392	412.165	373.82	366.202	422.068	396.461	380.099	356.829	361.569	404.456	366.982
E0CZ72	366.819	360.062	355.783	335.259	314.485	411.85	355.677	286.524	272.152	338.941	321.11	425.252	362.877	396.075	453.916	389.998	325.512	372.022	356.758	417.401	407.786	289.657	253.113	327.2	267.88	348.713	328.161	344.555	369.297	343.222	356.421	352.36	308.209	391.13	288.905	273.362	328.671	294.968	317.205	328.527	357.803	305.768	290.51	397.27	332.985	353.227	338.85	355.078	330.947
E0CZB3	185.418	382.29	326.553	465.644	294.665	283.288	457.976	204.812	347.561	499.199	540.674	67.9054	353.322	230.331	299.465	326.167	504.629	58.0923	274.148	377.481	448.38	292.934	461.139	337.49	723.268	357.926	608.25	266.848	405.832	330.563	156.083	345.902	462.426	223.194	861.955	379.381	366.323	477.849	376.364	334.326	277.792	272.364	719.377	282.654	411.116	370.059	590.193	423.021	427.885
E9PU96	362.572	291.646	404.966	613.112	462.918	335.797	402.99	405.766	389.338	279.098	449.727	274.605	324.599	411.012	399.67	340.371	355.755	367.753	371.995	487.142	280.824	380.743	340.055	476.97	447.158	372.143	394.423	397.09	346.967	302.377	380.87	337.591	400.602	411.199	422.546	392.079	355.242	440.503	391.627	367.054	314.305	413.633	481.178	304.997	478.872	489.535	631.019	329.529	425.363
E9PUB7	385.678	514.681	437.348	482.087	367.588	432.169	444.274	496.798	370.471	450.013	473.515	414.508	343.061	450.579	443.424	428.862	372.441	456.458	528.175	368.5	277.224	467.643	417.189	466.405	437.768	457.525	394.024	358.864	263.909	431.188	412.753	375.072	395.152	512.898	426.225	372.184	533.347	392.549	350.016	445.036	302.853	414.292	344.974	412.816	416.972	461.949	541.786	419.803	366.417
E9PUF7	363.93	356.565	305.136	329.395	313.662	335.862	371.627	407.218	306.504	328.851	312.401	337.381	377.76	294.291	297.975	329.85	343.435	368.193	397.48	339.494	368.538	367.994	368.906	306.505	381.422	361.397	335.522	347.221	378.968	332.909	363.729	364.702	380.866	389.688	316.791	355.663	347.534	399.581	368.097	423.869	364.281	358.863	370.915	384.677	410.164	368.242	369.101	383.019	360.613
E9PUH7	188.428	325.327	367.278	313.661	242.211	320.433	541.126	302.725	382.189	383.036	357.603	239.762	520.023	220.954	492.811	488.716	375.244	515.839	298.718	314.108	565.27	337.759	272.588	390.06	521.374	625.338	336.239	331.091	423.051	388.481	353.13	402.847	685.377	299.232	496.156	536.041	380.361	365.088	428.735	382.799	365.441	348.255	507.395	311.783	222.205	361.816	276.834	435.443	170.148
E9PUK6	340.95	321.024	334.523	416.084	330.369	367.676	405.086	302.01	347.926	431.426	356.937	387.604	362.898	374.07	345.872	344.652	335.643	331.766	372.716	391.261	331.172	377.543	390.822	402.759	328.325	371.209	383.917	354.932	352.418	318.99	359.535	377.136	389.936	363.876	470.687	381.472	344.626	395.136	326.557	301.874	304.852	395.068	384.42	361.592	355.181	371.027	364.888	294.332	292.598
E9PUQ5	472.277	452.349	450.105	428.718	400.091	489.707	390.823	355.793	550.837	463.666	458.626	411.137	354.85	487.009	379.041	483.983	492.019	434.827	452.259	420.434	333.389	441.894	374.391	437.554	477.335	399.092	468.279	451.937	420.142	456.498	430.734	374.778	383.094	396.931	426.121	406.035	356.337	413.098	415.191	325.988	409.241	504.624	405.735	421.073	376.978	407.731	359.278	386.396	457.96
E9PUQ7	403.787	394.724	397.664	373.511	423.988	402.239	410.406	378.677	432.08	439.281	406.837	312.356	378.612	370.657	478.152	339.932	373.32	373.623	325.36	433.476	394.386	315.665	339.582	403.565	319.922	422.369	356.024	372.153	400.164	428.76	406.12	372.923	431.78	387.716	372.578	388.574	375.263	376.596	372.438	373.707	410.779	386.484	410.941	400.581	412.486	371.08	455.78	374.187	377.835
E9PUR0	378.43	309.202	418.566	405.235	446.093	327.986	365.305	399.931	414.271	413.992	364.494	400.875	358.73	437.892	388.339	365.562	364.86	378.729	324.164	402.498	376.676	357.451	357.732	329.533	352.483	353.911	372.201	386.596	421.709	283.91	328.815	383.912	364.957	381.442	395.696	383.809	354.643	371.128	362.702	440.116	372.969	355.742	496.363	437.184	486.909	395.364	380.078	319.768	386.513
E9PUU4	594.941	457.668	521.9	388.328	469.09	525.291	368.706	389.964	367.181	359.581	496.341	666.076	381.714	454.341	751.619	551.305	498.951	400.359	472.438	486.16	335.882	399.458	466.217	339.505	268.655	305.419	452.4	305.155	347.62	500.293	389.581	356.252	316.991	394.102	364.737	385.001	393.089	306.512	344.126	503.367	218.811	330.199	478.803	333.942	529.859	432.919	326.013	253.064	389.958
E9PUW7	414.699	322.373	331.057	296.875	305.653	374.352	284.829	321.279	356.623	235.17	310.679	423.063	381.888	296.868	390.435	403.378	453.131	341.335	319.263	403.007	517.376	399.168	389.617	425.166	356.921	314.324	371.852	423.5	467.025	449.915	452.464	434.672	363.808	357.696	402.75	381.285	370.839	367.742	367.436	408.924	382.8	319.865	367.239	361.925	307.038	372.118	323.609	287.602	373.834
E9PV22	494.581	402.544	360.856	393.807	400.419	437.829	412.375	433.234	400.646	435.707	385.445	325.795	406.322	426.364	412.993	364.832	396.634	269.021	401.954	410.127	449.647	421.564	430.195	484.529	402.611	314.055	509.672	440.665	442.32	452.434	455.86	481.51	398.877	439.253	479.263	406.536	479.472	443.402	391.306	468.505	424.54	449.613	424.43	393.2	459.141	416.347	410.597	413.143	462.034
E9PV24	246.811	318.545	453.533	345.116	303.793	273.45	330.259	239.213	511.016	308.385	442.327	383.036	370.094	363.968	258.863	366.563	325.04	463.869	333.833	350.948	249.427	337.351	324.047	369.462	284.487	381.614	307.87	259.629	196.676	366.169	252.794	161.7	320.613	225.106	230.971	252.575	263.656	237.051	282.9	241.573	382.598	346.784	260.746	433.351	280.29	247.152	426.965	400.818	351.159
E9PV38	313.055	348.201	311.027	296.546	299.881	474.872	367.567	351.67	324.7	368.111	316.414	352.661	524.435	471.59	546.991	441.744	577.871	453.866	246.958	453.779	746.721	313.413	400.505	389.952	418.146	360.997	344.527	448.316	562.66	505.492	470.676	546.537	430.806	349.978	480.904	475.899	320.874	383.728	514.391	492.633	419.633	327.886	326.866	376.834	275.922	333.297	210.138	295.583	203.186
E9PV41	320.669	320.817	336.213	400.709	345.829	351.602	332.288	418.64	333.299	328.039	354.069	355.669	351.38	397.23	332.766	380.972	369.15	364.748	352.317	378.946	309.618	407.498	347.64	404.217	340.934	359.28	354.215	327.557	305.728	311.513	326.331	368.67	321.071	350.494	366.703	335.203	323.12	354.914	342.895	347.554	325.227	328.599	359.922	369.542	319.442	360.53	372.396	325.765	370.492
E9PV45	324.425	318.598	451.746	391.917	387.738	369.102	379.394	383.469	390.973	352.133	369.719	413.625	380.835	378.599	386.493	370.061	391.097	420.993	343.08	304.804	345.507	390.33	378.49	377.373	368.319	409.998	344.927	423.329	376.625	286.624	380.991	360.985	370.392	352.908	353.861	427.559	351.713	380.7	365.888	351.383	386.709	407.347	416.798	402.016	405.533	408.983	390.563	410.283	349.044
E9PVA2	439.815	354.662	426.072	379.346	450.178	432.66	406.323	551.104	227.892	404.994	317.145	459.888	327.363	459.147	467.912	459.208	334.629	398.534	394.252	508.11	378.182	332.507	298.148	303.204	381.901	248.569	370.837	447.219	290.662	352.379	330.772	443.188	355.402	395.759	404.686	396.997	399.235	315.751	320.799	380.019	496.493	312.19	409.248	411.084	522.309	437.375	440.008	384.939	410.674
E9PVA6	397.785	334.401	357.851	417.018	367.805	376.511	469.79	387.866	365.823	387.295	354.395	345.973	425.943	343.77	376.714	396.747	385.145	423.917	418.413	415.633	312.423	371.024	437.01	419.641	402.703	464.17	363.72	375.402	406.173	361.76	381.662	410.167	458.783	448.246	456.433	427.978	477.125	415.251	389.233	440.129	426.752	388.517	412.866	438.831	429.616	445.192	466.333	446.68	430.521
E9PVA8	367.632	363.705	353.612	378.634	337.049	354.315	355.077	403.794	339.838	361.374	364.769	346.694	328.297	357.873	388.273	370.834	366.307	329.626	334.924	379.274	371.197	351.401	360.902	358.659	365.161	333.948	386.547	314.55	376.57	386.527	341.526	377.577	342.345	352.089	365.184	346.726	355.243	346.396	336.442	349.623	364.536	333.803	373.911	343.532	353.224	365.788	361.946	353.242	368.931
E9PVB7	482.294	455.045	386.865	409.751	419.802	317.885	429.656	410.474	482.651	432.107	444.22	460.884	380.713	423.018	407.801	478.726	359.78	446.146	447.551	525.673	327.945	438.119	314.452	381.077	473.792	280.378	415.978	286.511	433.539	389.448	376.345	329.32	406.353	440.8	338.178	674.872	474.325	326.968	332.355	402.175	442.489	328.578	492.556	445.685	469.238	402.741	374.399	322.976	473.073
E9PVC5	359.345	347.418	354.268	404.342	374.342	356.562	381.836	344.407	348.515	356.634	374.108	328.138	341.299	391.821	442.18	340.657	354.767	296.576	288.777	390.708	334.35	316.681	318.853	371.316	313.638	301.103	365.732	317.454	333.805	304.106	310.909	340.444	314.237	351.928	356.558	305.953	310.622	325.726	310.923	334.237	343.02	343.039	417.296	339.989	376.968	342.095	393.835	321.909	377.05
E9PVD2	152.005	196.021	830.581	271.844	238.78	160.255	293.719	149.137	210.895	278.999	417.257	330.31	223.773	322.845	291.976	175.001	217.805	384.688	146.222	390.847	198.099	166.473	193.98	197.103	84.0665	152.244	145.673	59.3388	49.8737	172.065	-46.222	-8.3876	30.0206	73.6328	112.439	-60.0955	78.2813	44.6594	39.5237	-27.9487	408.286	261.883	216.73	325.932	256.399	146.719	552.753	540.332	426.104
E9PVL3	466.185	494.824	520.799	368.107	641.974	272.545	420.278	516.253	260.726	460.632	415.351	453.543	254.667	336.255	272.163	301.869	246.17	308.105	390.14	273.617	276.635	295.301	218.248	178.817	272.378	219.207	253.567	361.175	252.759	249.777	267.803	298.272	311.571	311.487	364.635	248.657	288.441	360.584	321.312	336.337	179.504	401.767	527.679	390.081	528.992	331.548	406.749	410.2	350.545
E9PVM3	423.341	407.524	346.819	295.554	441.99	356.202	441.606	320.803	288.862	296.459	361.275	262.124	419.727	346.34	359.223	398.234	374.919	445.942	534.294	375.01	377.872	287.665	385.299	207.774	402.279	389.435	343.157	405.283	275.187	361.293	360.741	308.905	436.097	406.244	322.652	328.004	391.1	349.252	357.346	390.129	362.967	382.475	305.543	425.004	341.732	324.271	454.511	380.499	402.717
E9PVN6	276.161	404.978	310.455	462.8	327.707	351.35	451.515	504.028	469.943	450.715	400.935	471.529	478.42	188.905	361.565	406.998	340.217	279.253	387.217	471.004	324.366	482.571	454.326	461.828	341.37	486.199	642.996	430.428	464.37	496.918	487.299	487.455	673.49	366.105	482.761	359.799	485.514	467.548	333.753	488.37	447.949	432.114	453.361	383.887	391.863	476.308	402.364	321.884	605.013
E9PVP0	343.452	335.188	352.831	363.284	289.671	415.59	395.755	278.947	388.293	469.558	305.354	365.197	521.137	364.109	437.632	438.464	419.351	331.393	299.608	318.343	448.829	300.635	468.751	512.336	299.492	511.113	449.925	549.275	523.383	413.065	363.689	517.764	402.677	363.352	532.349	380.61	323.78	426.379	407.624	387.323	494.694	304.197	295.822	388.067	198.297	317.637	241.071	397.099	306.275
E9PVU0	359.849	299.284	295.152	281.738	361.499	378.147	360.894	317.983	302.116	297.209	332.738	343.644	376.892	326.177	333.433	397.275	342.022	326.529	422.168	392.875	355.907	416.692	398.286	331.271	319.602	440.457	403.187	354.056	348.827	331.894	377.038	335.441	418.715	356.486	377.748	311.041	349.594	375.657	309.692	393.568	322.073	289.439	314.726	354.495	326.144	310.881	334.339	274.989	354.217
E9PVX6	336.186	299.165	411.251	304.236	334.014	307.001	303.568	299.533	313.309	413.625	294.564	238.097	400.647	566.543	791.96	460.504	442.048	304.736	299.309	428.499	712.973	316.68	384.54	453.538	339.052	282.771	365.234	389.129	367.312	415.617	393.247	528.914	442.355	336.036	770.942	396.947	285.187	235.39	372.438	312.695	323.833	315.148	387.605	393.616	256.93	289.714	244.17	279.247	193.738
E9PVZ8	414.396	413.117	366.004	376.085	413.217	424.537	427.621	380.214	439.177	385.306	415.315	365.407	358.781	394.773	382.425	444.504	420.807	379.565	344.873	437.918	405.796	376.13	344.346	354.943	392.9	360.504	387.826	396.49	382.156	393.131	366.936	350.88	393.197	331.439	352.896	352.874	341.137	366.606	324.496	331.155	380.106	391.052	409.429	397.636	382.627	387.028	372.603	411.911	430.258
E9PW43	333.614	382.176	562.357	308.717	407.133	240.14	236.932	328.669	277.984	222.513	407.63	439.444	244.962	495.44	304.726	514.707	288.906	390.233	269.498	420.474	250.137	322.23	316.707	195.049	346.727	279.856	317.46	267.629	269.755	311.519	203.594	236.07	280.751	302.656	322.934	343.798	286.958	242.554	372.415	271.397	215.597	260.903	322.422	275.709	389.619	304.385	334.062	369.812	314.936
E9PW66	313.965	377.848	348.478	304.207	314.836	350.575	351.629	336.63	305.511	311.825	328.829	334.557	355.04	401.627	400.535	361.218	317.685	307.412	293.971	335.637	352.473	289.625	319.927	287.492	285.259	298.395	330.607	320.058	367.94	341.535	297.83	362.447	298.133	366.949	330.416	280.93	343.966	306.999	295.439	305.801	309.042	332.648	351.358	342.095	322.727	354.128	310.307	329.952	331.55
E9PWB2	382.422	480.595	449.58	321.235	391.167	360.261	347.034	440.427	398.178	434.189	440.824	339.485	358.695	364.492	406.149	378.497	418.979	379.095	304.708	364.281	413.252	352.501	364.203	393.696	409.056	371.511	373.071	344.78	425.303	403.459	344.65	396.438	402.077	306.622	389.276	455.59	354.87	384.93	447.091	322.064	381.854	335.629	435.085	369.406	355.946	377.598	418.097	388.852	332.954
E9PWE8	314.174	349.135	334.456	348.161	361.573	339.384	317.889	390.949	385.643	360.886	362.677	329.685	355.961	311.336	331.681	345.43	355.108	372.698	405.937	326.815	389.78	438.033	391.536	370.614	386.862	408.981	389.98	384.709	416.057	413.32	403.992	381.909	457.934	364.512	383.247	386.879	431.137	396.219	384.899	450.61	359.094	305.548	366.194	316.748	355.859	363.681	400.583	340.556	347.86
E9PWG2	351.151	353.498	347.655	394.74	350.645	348.833	439.044	333.89	344.354	306.577	381.63	327.932	399.134	244.633	372.885	261.025	333.654	287.164	448.568	278.857	331.123	404.186	374.939	403.071	372.715	425.341	392.096	367.395	337.283	394.299	384.149	331.869	364.212	437.81	391.548	384.202	407.87	427.083	333.546	394.961	391.849	386.176	406.673	327.125	390.437	372.401	428.301	428.28	383.609
E9PWG6	339.22	299.686	311.063	321.153	316.334	459.08	376.397	245.842	431.138	475.68	289.409	424.065	438.652	480.022	516.656	400.994	389.643	377.056	283.122	408.662	466.281	220.524	318.497	507.891	261.953	287.623	331.971	355.364	495.853	503.608	362.626	469.758	310.687	317.467	423.958	459.659	289.148	306.41	346.487	371.846	546.447	300.557	364.01	502.019	301.619	422.048	294.686	298.989	319.861
E9PWQ3	292.358	387.245	323.016	328.194	383.413	316.651	286.563	376.802	377.12	323.228	364.927	254.41	393.565	365.959	439.797	359.227	323.349	390.769	327.135	320.19	370.958	544.613	371.359	373.211	440.46	479	490.198	414.05	394.791	385.962	408.486	334.064	633.612	511.365	331.057	504.213	333.179	442.768	348.676	379.707	233.72	353.76	372.737	299.24	360.576	337.777	240.288	363.464	366.698
E9PWW9	306.844	389.428	343.952	407.197	332.365	280.789	376.457	416.593	376.635	395.275	342.474	328.816	289.672	326.018	458.593	282.728	303.612	263.114	406.042	270.527	429.775	386.818	295.188	377.616	328.829	335.25	376.353	348.655	317.406	418.165	351.973	377.385	361.767	435.521	411.846	361.081	353.592	370.433	340.947	238.083	306.782	360.715	404.864	290.741	405.955	286.463	379.824	382.89	237.96
E9PX30	337.986	229.073	331.899	310.24	370.586	296.073	442.709	355.889	487.486	399.373	307.666	429.562	419.42	290.465	618.222	363.358	368.502	400.485	366.763	431.619	478.62	425.84	303.759	385.13	300.823	404.908	317.781	414.265	472.504	396.018	476.143	471.423	422.424	407.26	357.41	463.344	372.486	315.411	570.469	449.678	663.275	359.156	581.665	479.855	419.672	350.852	478.392	249.857	463.791
E9PX59	452.426	475.135	425.896	455.561	549.612	323.97	461.174	425.474	338.106	445.496	461.495	407.754	279.512	357.873	302.301	364.58	342.036	287.079	343.075	305.925	257.079	276.764	307.449	272.916	360.426	285.803	367.253	337.798	291.722	285.446	259.681	316.17	303.693	286.962	412.173	310.302	318.062	379.705	338.13	327.334	232.691	447.45	565.143	434.811	504.955	447.764	433.462	452.913	381.94
E9PX68	481.188	401.123	341.718	423.135	373.186	410.587	415.848	428.705	395.247	431.116	403.589	279.266	405.077	358.633	440.896	362.583	405.001	386.198	391.494	429.519	343.784	393.849	386.091	459.606	424.207	384.571	387.812	337.18	435.86	417.875	360.508	385.626	445.16	382.679	391.292	379.708	413.083	410.087	373.191	431.914	384.79	353.186	428.82	365.534	430.698	390.807	419.463	440.138	435.386
E9PXC0	320.738	345.421	300.979	343.996	287.047	361.453	391.977	334.297	325.078	370.202	323.112	369.18	307.906	351.24	373.872	398.011	335.665	347.082	331.826	398.41	338.313	322.981	333.485	315.321	305.823	344.191	331.854	328.226	334.464	325.849	329.235	362.357	336.465	355.783	348.372	305.518	311.193	319.978	341.335	323.171	364.483	348.048	378.39	370.366	353.685	317.642	372.618	334.042	360.105
E9PXU2	516.818	393.22	401.244	388.9	477.082	444.358	420.333	449.49	463.026	443.027	486.318	324.259	348.508	458.548	350.87	512.137	519.258	485.277	455.302	484.236	404.339	452.008	370.563	306.025	568.789	387.052	393.482	406.221	431.856	396.897	398.093	330.201	393.294	373.575	382.826	379.16	383.924	389.354	445.058	400.834	402.921	339.344	361.928	476.362	424.434	349.04	473.255	308.672	432.054
E9PXY8	354.662	329.332	338.502	339.946	365.944	389.479	357.486	352.899	325.509	350.557	342.955	351.811	401.179	349.25	396.79	374.354	358.635	324.973	346.87	341.302	365.816	380.933	306.795	374.989	369.806	362.849	361.946	366.134	426.967	378.727	381.443	390.109	370.558	375.805	413.19	373.076	356.76	376.949	393.404	417.477	361.865	345.123	396.723	312.657	357.694	352.812	309.994	291.583	346.524
E9PXZ7	234.644	342.947	314.372	317.335	296.18	420.585	371.288	209.416	450.737	368.752	376.465	379.628	398.423	317.836	305.7	365.702	381.987	419.876	338.542	382.484	390.709	381.919	419.173	384.032	432.081	460.863	352.881	393.231	446.864	456.076	475.421	307.745	400.583	377.519	350.785	373.045	417.939	365.855	348.893	330.706	455.453	402.141	272.246	402.773	313.332	408.886	405.59	358.438	307.744
E9PY39	386.592	304.656	337.074	298.401	390.743	427.486	347.297	353.539	322.014	373.682	328.391	394.482	353.887	382.438	461.456	414.67	313.872	331.581	292.659	414.043	441.632	321.909	341.042	289.602	349.133	365.347	324.368	363.304	473.187	381.118	385.143	362.377	328.455	382.844	324.26	344.579	381.882	326.553	311.076	434.832	384.327	308.669	291.126	351.679	463.538	321.532	288.748	295.641	391.147
E9PYD1	434.47	390.944	338.183	579.841	391.49	387.721	415.281	480.625	402.635	378.365	377.174	385.758	431.984	480.745	312.579	449.944	448.359	424.545	454.774	463.748	356.693	441.57	346.79	387.797	459.071	402.568	416.08	411.78	425.053	422.256	354.429	424.32	428.943	420.21	465.488	444.528	458.49	424.09	362.47	445.283	443.802	413.23	455.792	425.924	477.595	498.225	352.233	633.589	498.687
E9PYG5	420.102	242.283	559.974	34.1774	606.258	309.974	324.162	426.633	518.479	384.992	289.412	441.756	275.849	395.35	211.486	482.743	327.641	483.83	417.453	345.453	486.766	408.826	306.096	144.208	337.579	265.958	304.476	391.892	385.349	414.633	435.498	324.007	391.154	307.205	308.119	511.023	205.683	275.492	317.057	310.86	583.32	361.055	304.794	479.319	238.044	170.714	307.527	141.301	233.618
E9PYG6	410.759	451.114	383.281	419.779	416.55	396.38	425.535	423.845	381.882	393.11	435.14	392.651	368.568	458.106	368.053	482.68	488.136	524.208	431.38	487.083	390.059	470.841	396.934	540.183	457.385	447.135	393.955	411.716	385.182	451.153	456.622	350.115	470.991	409.356	409.315	672.391	411.047	389.833	361.108	352.351	565.633	411.634	409.084	507.153	436.146	455.901	494.07	472.606	396.313
E9PYH2	386.749	436.196	343.886	323.392	405.236	322.349	308.346	427.363	450.415	449.662	369.013	334.727	253.05	336.306	320.486	233.787	438.886	350.563	414.711	307.82	245.166	387.422	248.004	326.131	328.646	284.21	322.394	306.367	273.093	343.031	332.738	282.891	323.948	324.174	319.521	413.426	318.813	306.338	251.237	255.863	399.413	388.093	479.941	421.21	362.365	337.652	296.431	319.589	400.463
E9PYH6	396.212	444.782	301.968	310.855	371.042	343.853	358.624	363.8	359.98	395.203	336.469	326.487	353.35	351.597	375.952	428.995	344.924	371.62	332.735	338.948	495.537	317.062	248.213	316.351	350.35	426.247	314.946	415.743	362.905	314.757	393.996	385.406	373.552	352.864	297.467	260.575	361.377	327.131	444.958	364.727	340.976	375.563	406.297	332.399	332.847	299.469	307.592	299.532	285.845
E9PYK0	477.604	420.898	363.515	377.691	649.118	421.705	397.094	368.341	714.474	277.753	409.198	420.864	303.583	505.238	460.85	573.859	426.662	499.069	367.511	420.192	180.653	402.506	343.755	330.091	402.076	308.957	185.152	374.563	416.642	359.185	301.789	312.103	310.236	422.046	515.304	98.1934	323.208	247.038	387.531	563.82	425.211	356.369	386.507	438.498	412.957	355.098	324.852	322.336	563.409
E9PYK3	428.495	449.296	312.35	309.272	461.741	434.395	451.298	411.61	403.829	354.454	412.715	404.541	350.502	340.729	428.971	279.13	439.815	404.025	355.898	443.449	391.733	348.423	393.535	366.536	342.539	366.915	348.896	350.153	390.814	421.562	389.518	352.494	379.942	350.09	277.117	422.051	417.114	361.227	359.798	375.841	486.813	339.385	416.015	434.189	436.263	372.999	395.698	402.529	386.268
E9PYL1	300.003	393.298	354.687	411.798	343.148	357.306	382.602	345.858	361.379	388.439	348.155	388.319	343.126	405.261	309.952	355.003	311.347	436.704	356.654	353.778	393.733	300.985	453.082	380.589	406.246	436.268	311.054	397.523	395.685	313.921	330.142	411.63	374.67	309.036	348.539	422.409	320.677	423.091	469.304	280.434	382.968	443.418	392.677	400.252	405.632	452.097	388.272	550.869	345.671
E9PZ16	314.284	428.106	394.25	370.504	425.329	354.858	343.265	339.939	454.599	326.554	405.293	445.023	376.694	352.746	415.934	382.286	356.713	421.553	411.449	391.637	415.477	489.547	356.986	428.382	421.762	428.821	382.035	391.852	372.897	394.627	409.793	364.646	448.326	428.666	369.905	402.99	357.132	409.276	429.058	373.837	306.432	372.411	377.555	365.598	339.562	428.381	358.849	373.218	417.201
E9PZD8	317.209	264.225	622.231	370.448	361.318	325.425	386.425	265.123	355.503	379.817	417.015	407.7	318.483	387.805	249.651	568.587	311.187	453.67	211.825	402.116	254.938	256.866	268.231	304.472	244.565	308.776	269.951	183.485	177.648	255.347	149.352	139.466	297.804	193.631	264.226	126.754	163.759	172.101	178.351	170.71	409.303	303.993	277.951	321.63	263.561	265.527	481.139	489.68	361.694
E9PZF0	376.843	311.71	364.562	374.558	395.498	354.359	342.142	319.648	324.633	304.282	375.274	372.618	314.658	392.958	315.513	362.151	310.75	364.699	337.87	428.112	312.724	318.69	323.373	306.575	307.217	310.114	317.728	277.922	317.371	346.548	307.308	296.672	284.417	312.244	309.431	362.61	317.501	314.709	283.174	274.868	326.89	357.087	291.697	365.05	338.206	354.063	386.849	317.211	334.255
E9PZJ8	459.552	447.266	391.127	336.192	504.444	349.687	374.847	486.959	425.366	383.658	373.893	348.104	327.889	325.288	373.877	334.794	410.982	383.537	349.066	370.575	395.453	307.852	311.33	330.052	327.934	307.041	355.219	356.308	364.24	332.538	349.878	354.636	408.364	278.837	330.606	357.915	227.126	357.851	302.547	265.515	434.662	440.725	425.242	455.992	372.563	404.706	378.071	394.766	339.158
E9PZP8	329.299	447.893	346	430.83	232.713	471.014	374.102	345.256	383.893	334.605	409.116	355.731	467.016	412.571	632.255	478.563	512.005	412.072	335.961	498.427	446.313	319.863	348.064	484.465	377.961	433.305	375.297	477.579	491.899	432.03	414.097	465.242	431.737	330.434	495.612	431.932	406.135	352.805	384.969	372.57	346.194	371.589	373.373	310.738	292.533	436.929	349.287	350.67	312.734
E9PZY8	400.978	424.583	416.478	378.922	438.298	338.576	328.725	411.047	392.037	383.415	338.755	337.418	304.288	348.577	335.632	364.911	332.522	387.826	393.076	348.076	291.558	347.736	330.59	425.284	450.589	328.219	486.827	417.129	385.336	475.527	351.585	373.894	524.626	423.366	469.977	342.114	348.483	394.758	361.354	373.849	426.705	413.178	407.708	409.683	472.851	470.74	383.662	493.892	393.239
E9Q035	310.013	323.668	444.84	341.543	343.537	415.746	332.328	302.66	280.101	487.124	360.775	421.628	379.023	472.889	288.519	719.893	391.37	415.375	251.643	300.407	322.971	271.801	245.291	310.456	257.646	364.799	294.522	215.298	223.15	352.315	151.892	261.525	315.339	221.725	383.267	159.967	143.706	219.378	331.971	179.534	305.821	320.363	277.787	339.293	290.981	192.412	290.885	493.63	321.467
E9Q0F0	309.883	353.863	301.139	445.686	398.385	348.627	236	181.662	318.712	509.909	283.64	288.887	130.608	355.308	231.977	297.314	296.771	382.534	421.19	318.7	145.145	251.636	404.637	316.449	386.972	399.094	453.459	376.774	342.366	339.603	248.97	321.711	552.358	287.268	402.03	294.049	256.61	403.683	376.134	277.237	249.775	412.059	383.972	309.472	350.222	494.97	411.554	619.221	258.934
E9Q0J2	599.154	445.287	330.917	420.038	443.132	566.454	377.609	646.197	399.606	608.551	375.257	438.215	320.685	450.668	519.063	461.13	508.79	437.633	433.887	496.428	605.662	346.052	515.436	490.241	566.036	253.553	410.055	381.904	574.854	535.528	468.498	635.775	351.254	412.659	430.421	455.102	518.79	427.587	439.76	572.667	475.9	385.089	533.261	496.114	460.82	483.337	488.944	422.57	502.859
E9Q0K6	421.477	408.295	363.948	405.205	510.04	359.244	392.691	409.401	305.562	365.497	394.416	391.364	290.325	327.431	290.61	318.005	312.273	356.108	393.694	345.7	241.453	334.615	304.086	263.071	343.56	292.904	275.985	331.13	330.564	250.688	270.992	275.711	305.982	330.445	322.15	269.262	309.42	372.558	330.672	356.11	285.91	344.951	404.012	323.755	482.125	365.178	420.937	398.235	332.845
E9Q0N0	340.714	318.099	362.191	329.651	361.975	371.832	381.472	248.55	341.181	325.375	314.657	367.653	389.796	372.494	430.731	419.691	378.064	413.312	394.144	315.202	451.159	312.03	340.706	348.414	382.877	323.279	329.521	409.951	411.332	416.901	460.711	397.159	396.564	402.821	398.465	364.961	381.968	336.995	442.956	473.267	361.264	352.693	404.665	377.718	347.671	406.577	383.638	292.681	329.808
E9Q0Y4	381.687	414.372	381.34	360.666	295.67	326.546	384.581	396.859	290.738	345.663	418.065	357.988	372.083	360.374	368.645	381.849	326.276	371.675	374.587	268.789	392.765	418.833	377.778	333.133	346.052	393.655	360.443	353.591	364.235	381.702	283.146	390.709	411.374	333.497	331.409	387.999	407.792	409.319	392.897	360.73	211.783	307.932	641.472	240.295	373.968	320.304	383.1	318.047	268.907
E9Q156	435.354	396.079	396.529	528.453	377.962	331.415	388.454	473.518	398.805	458.443	441.905	369.913	377.394	348.836	436.885	324.941	419.602	364.922	410.681	388.865	351.728	529.965	361.705	453.651	337.353	412.992	398.954	299.371	376.521	357.788	357.151	395.285	371.934	408.074	396.683	401.545	411.742	406.905	347.786	385.252	349.571	351.23	388.379	350.417	317.814	408.768	429.167	360.821	402.131
E9Q166	417.176	383.933	409.416	339.1	360.28	391.512	407.729	398.29	357.079	449.989	376.835	358.208	407.442	339.427	382.859	353.214	328.018	361.536	396.814	356.192	430.212	387.108	415.215	429.685	363.775	414.531	433.953	386.059	451.057	389.936	419.889	413.229	494.763	429.917	390.896	366.083	403.971	457.881	365.093	391.347	308.078	374.403	394.351	411.447	418.936	389.337	454.987	333.833	328.419
E9Q1G8	308.661	356.768	351.298	308.171	341.95	343.186	364.577	289.099	409.4	328.533	402.917	332.029	375.014	322.85	339.031	352.613	382.11	330.064	338.745	321.171	295.086	410.253	351.218	329.877	383.413	362.63	372.275	343.088	371.972	349.125	344.142	296.515	341.211	310.237	376.99	415.54	404.228	330.327	328.464	384.929	372.893	311.621	331.308	338.909	323.551	358.874	321.124	308.503	355.667
E9Q1P8	434.098	487.469	408.581	455.29	458.436	337.289	406.342	489.665	405.14	500.805	426.275	314.388	441.796	411.345	436.154	338.992	325.05	407.86	344.805	383.485	426.07	381.918	352.151	490.665	362.267	396.533	407.528	362.151	379.326	463.794	378.258	472.282	508.707	361.745	419.843	431.478	445.681	415.084	466.234	372.123	367.738	481.754	458.847	370.857	383.247	394	424.876	427.546	381.945
E9Q1U2	376.816	418.373	494.351	310.531	461.4	270.066	426.363	446.048	498.068	334.904	432.704	232.064	354.657	393.96	369.824	446.061	361.381	400.389	465.772	422.839	439.229	534.617	426.073	374.725	384.173	536.349	519.894	498.618	374.064	443.676	423.089	406.008	652.646	505.199	504.182	332.972	389.359	479.901	508.852	417.074	311.338	373.832	409.288	329.876	363.398	313.374	504.276	341.868	324.464
E9Q1W7	398.715	424.836	448.244	307.471	367.924	355.326	300.898	403.724	393.422	242.747	499.185	345.81	361.214	453.971	299.982	380.266	412.415	186.357	290.004	454.82	392.947	537.84	456.007	273.222	438.684	303.007	515.271	540.73	358.913	285.381	473.874	372.941	343.97	332.397	620.722	345.559	386.99	412.708	420.585	317.445	340.325	419.371	470.868	347.371	464.033	293.449	394.461	255.927	393.168
E9Q1Y9	298.304	155.204	257.433	216.452	106.502	169.87	24.5243	405.46	351.242	74.2846	284.031	220.311	-71.9829	128.504	97.7203	448.986	72.4916	219.875	262.76	192.024	77.0436	167.738	317.299	261.937	262.585	1085.97	58.504	796.582	310.023	1557.59	319.887	321.425	746.009	324.441	952.422	117.844	260.049	584.271	211.247	196.545	141.981	385.951	231.238	952.864	899.182	1084.47	401.843	661.685	576.643
E9Q1Z6	327.907	286.134	449.24	301.55	337.126	372.095	375.337	264.046	413.025	359.987	370.005	433.294	332.727	302.303	276.286	281.468	385.368	371.635	302.802	392.533	320.644	317.574	331.586	369.442	271.662	322.251	301.634	360.664	255.458	250.724	394.74	229.88	282.035	273.682	238.984	392.228	255.906	334.077	326.645	216.687	457.196	426.445	291.2	429.79	460.312	469.638	395.564	345.084	391.007
E9Q2A6	388.322	386.285	382.064	346.259	421.186	325.526	404.937	415.076	367.304	368.929	362.41	376.965	294.806	316.263	294.084	334.552	309.713	323.055	361.386	279.261	266.5	396.104	330.053	297.091	354.904	364.529	369.632	394.646	349.727	330.256	351.219	348.397	361.361	396.877	359.248	327.135	361.104	381.717	378.391	330.867	388.34	375.347	379.398	378.858	398.803	340.069	370.859	372.648	382.487
E9Q2D1	257.899	342.803	329.388	397.343	315.876	377.488	390.507	352.537	480.627	309.122	377.964	355.201	440.993	462.674	326.435	434.644	349.187	545.703	393.217	368.163	250.759	344.841	356.632	306.8	368.427	445.243	288.931	417.177	402.311	327.554	385.022	280.707	433.086	402.412	238.357	440.006	315.565	373.515	407.643	360.057	355.333	410.422	264.499	404.077	441.772	353.761	346.816	338.268	310.473
E9Q2E4	369.902	481.229	329.713	343.153	274.311	428.667	277.564	367.274	481.003	382.078	345.076	564.842	353.88	466.596	408.039	507.906	465.26	415.392	316.796	422.458	605.317	417.278	371.41	577.497	351.594	363.848	433.521	474.936	559.231	461.58	480.526	504.707	377.117	340.155	421.709	445.346	382.495	353.998	426.688	416.953	523.254	363.481	328.365	414.492	358.121	413.577	237.819	288.5	342.142
E9Q2H1	370.957	376.298	327.65	366.804	387.176	373.931	389.628	378.716	334.968	397.669	326.051	327.273	382.762	375.484	353.685	354.065	347.886	363.752	350.172	348.038	385.154	329.273	343.781	398.656	334.748	376.279	347.876	339.641	399.42	368.012	353.926	395.642	402.469	363.344	386.711	360.378	326.854	384.984	354.788	373.026	395.134	379.943	367.716	368.598	354.742	373.364	331.005	372.396	349.902
E9Q2L2	393.085	291.587	361.944	304.686	429.822	390.19	410.193	388.007	428.408	379.107	322.465	303.647	437.3	290.042	347.965	322.005	402.197	503.891	404.578	329.448	417.914	439.113	379.249	530.479	387.868	471.874	328.698	397.927	382.675	367.89	473.086	409.734	475.437	404.752	266.72	478.449	402.042	419.97	522.682	483.618	547.228	347.464	272.2	386.789	279.243	364.843	453.848	327.691	376.476
E9Q2M9	328.339	328.954	390.163	331.583	335.948	317.785	352.139	388.613	361.93	319.309	329.959	313.055	341.611	267.676	319.431	375.853	354.825	346.781	381.102	267.594	360.222	439.688	352.307	347.746	420.677	453.786	438.183	456.244	407.683	378.051	417.573	407.617	445.402	393.565	417.846	390.315	437.452	402.296	440.637	438.314	432.62	349.552	326.746	337.792	342.839	379.09	394.387	386.902	351.104
E9Q2T3	253.052	380.633	211.624	304.903	309.362	377.874	367.057	332.678	368.207	385.735	343.45	286.506	465.694	282.321	368.141	368.707	374.601	411.934	433.515	302.506	424.658	548.558	467.211	397.884	508.431	467.787	537.995	549.203	533.684	464.217	549.526	437.786	749.973	430.96	419.354	545.481	481.361	505.195	490.25	451.168	271.018	434.404	350.845	264.614	371.444	364.012	248.637	321.852	324.335
E9Q317	386.234	424.583	412.818	474.775	421.997	393.552	367.093	401.78	350.23	364.616	399.003	569.914	301.964	448.471	358.161	547.955	376.921	436.818	433.914	452.863	346.764	368.796	366.365	282.029	454.5	362.168	535.939	371.043	345.783	457.435	280.839	408.053	422.103	386.864	466.712	401.509	405.71	367.56	401.872	442.87	350.602	376.983	479.133	370.94	505.037	365.572	408.547	367.652	301.785
E9Q368	362.246	408.393	353.53	600.923	383.497	321.906	420.824	510.585	509.165	427.238	486.643	319.696	402.382	369.499	475.108	221.654	404.128	441.253	495.734	323.443	214.855	559.015	330.451	563.244	428.949	460.492	365.422	291.694	321.155	442.034	347.7	317.464	379.557	537.343	325.175	520.039	449.295	433.444	324.288	452.949	392.33	241.521	418.385	375.833	351.588	398.418	488.418	344.476	408.823
E9Q3B5	331.388	348.422	316.531	350.241	351.439	338.807	289.428	376.899	316.905	345.403	311.243	327.093	259.561	343.572	370.571	277.22	325.092	385.725	383.934	312.113	303.778	358.684	320.76	353.374	325.799	353.951	271.629	333.229	318.976	331.9	329.794	361.187	322.447	380.336	326.578	382.93	319.697	356.206	382.518	374.066	330.825	371.238	366.869	345.54	365.405	344.452	410.39	374.045	280.6
E9Q3E1	354.994	380.715	362.06	364.048	395.206	582.747	274.16	452.924	517.53	227.329	511.651	436.067	394.947	535.807	348.547	658.355	783.363	480.786	364.845	576.743	413.328	536.651	403.024	274.199	818.779	267.088	441.93	395.748	366.319	423.951	399.187	289.753	242.297	444.72	447.517	492.449	394.247	345.502	351.07	336.828	265.604	324.073	459.977	432.645	400.117	332.491	286.585	360.972	532.902
E9Q3G8	499.512	432.102	444.825	457.975	399.452	300.288	379.931	528.995	369.722	419.108	447.421	164.93	294.704	386.395	796.022	358.922	292.244	228.493	330.08	339.592	299.14	500.74	360.76	417.107	388.451	404.615	519.923	351.567	259.75	394.494	305.348	422.202	511.788	504.237	554.174	355.981	283.271	395.652	332.261	435.319	188.957	405.172	638.008	264.464	414.241	293.14	457.157	355.859	287.551
E9Q3L2	347.017	342.069	353.674	363.316	353.666	340.872	353.762	417.019	382.285	355.713	380.191	287.735	369.273	293.322	369.673	325.147	422.365	381.086	326.205	372.276	384.315	469.889	318.377	364.813	424.588	398.895	346.424	366.847	398.137	381.303	382.127	360.798	385.917	369.519	361.052	443.262	345.566	398.844	411.367	366.409	419.898	317.775	321.478	365.424	325.289	365.366	421.001	355.844	323.871
E9Q3X0	377.337	391.414	378.037	437.222	424.944	339.948	436.388	384.475	366.523	361.744	413.911	359.016	331.768	361.765	324.272	394.696	442.056	424.066	348.503	357.87	295.712	366.776	304.697	341.322	316.958	360.241	335.615	355.175	325.246	315.257	331.609	283.458	374.414	353.996	301.775	357.968	344.766	338.189	319.545	329.9	357.334	350.976	346.229	369.778	376.091	387.37	392.463	355.746	374.564
E9Q3Y4	385.748	394.851	360.158	275.017	326.081	322.7	341.651	295.489	303.428	266.712	314.732	488.861	344.966	324.275	354.186	435.309	311.371	355.141	346.091	418.756	407.372	350.654	404.593	339.637	318.28	369.069	397.258	320.339	395.394	337.823	340.439	371.177	369.707	372.274	357.873	419.946	392.439	332.508	329.524	392.865	369.636	312.12	347.672	391.275	389.566	389.629	302.7	394.41	340.789
E9Q411	370.588	367.844	359.011	393.143	369.257	368.148	345.171	372.982	376.111	395.14	378.77	465.829	338.361	378.687	450.491	428.663	360.29	346.816	374.067	430.709	344.138	371.723	352.39	342.554	331.307	336.146	424.553	355.673	350.991	378.563	364.66	362.586	318.251	367.421	348.876	340.179	363.447	306.081	326.455	344.882	357.766	322.595	322.121	400.095	358.81	339.938	360.877	294.7	360.024
E9Q414	288.692	391.889	853.145	374.943	383.078	259.264	441.649	514.616	410.678	426.842	523.483	318.714	347.645	344.425	335.275	296.224	497.806	473.841	216.516	333.918	310.638	274.788	328.571	322.659	343.412	346.751	316.647	261.556	231.152	379.684	291.075	290.581	410.646	224.563	365.47	175.861	242.186	323.348	492.637	261.552	287.45	483.767	462.23	340.969	341.344	262.683	474.35	491.511	486.556
E9Q448	304.056	395.96	341.348	327.499	342.991	377.086	368.473	374.759	425.71	382.347	375.057	313.566	285.536	301.544	220.318	391.144	354.993	313.4	287.256	352.043	285.244	370.871	370.376	317.678	433.813	436.922	397.614	412.88	289.458	395.67	336.278	292.575	416.957	431.284	380.178	363.067	305.17	424.639	309.574	240.86	285.878	378.267	351.1	341.284	387.744	278.244	351.994	463.602	344.993
E9Q450	328.136	396.646	343.215	336.255	348.445	383.312	382.734	395.489	414.997	402.726	372.556	324.592	294.365	311.367	230.263	422.051	360.753	308.63	307.132	359.771	302.37	384.139	373.631	331.642	439.183	421.846	401.756	400.412	298.864	407.476	325.251	321.075	415.718	420.441	420.915	368.856	313.203	426.857	324.435	267.478	298.588	365.815	353.456	336.998	388.906	287.792	349.707	465.035	353.166
E9Q481	334.001	336.888	430.045	284.725	395.311	336.519	346.84	369.578	301.807	256.69	263.978	361.116	305.513	375.832	369.127	301.794	350.193	328.264	349.14	344.405	405.679	248.526	384.609	301.3	327.142	330.67	352.272	364.456	411.471	373.343	351.657	414.602	333.699	399.209	413.203	376.205	321.273	364.786	366.717	358.92	463.845	424.778	420.434	361.366	414.237	389.418	358.424	458.06	302.471
E9Q4K7	350.121	370.254	370.263	421.759	342.108	378.974	360.813	401.416	331.535	367.574	380.148	378.229	367.013	340.748	368.073	336.748	359.863	290.393	364.459	342.49	368.285	406.872	374.268	433.36	374.115	379.303	452.74	441.507	425.323	357.506	410.014	426.406	383.025	352.291	439.054	315.327	369.657	444.838	423.104	368.726	309.982	417.234	400.759	346.312	433.533	424.959	388.711	350.324	375.495
E9Q4M2	451.141	492.932	469.712	253.81	468.314	477.09	360.997	426.028	322.438	385.77	405.06	610.654	336.354	383.902	345.299	461.631	355.451	342.008	487.127	454.78	409.945	387.414	493.841	251.259	362.261	363.618	461.435	459.213	341.824	331.718	468.017	420.761	338.167	335.937	396.692	327.884	397.926	384.191	439.335	337.3	381.756	513.056	360.802	367.243	433.121	302.247	362.42	356.237	405.538
E9Q4N7	430.692	413.334	392.337	401.975	351.95	373.8	356.98	394.033	380.007	456.551	391.003	384.033	319.968	401.803	343.096	340.94	363.079	259.2	377.304	374.313	479.256	467.717	425.06	483.38	454.639	332.17	482.886	388.481	498.767	363.267	383.968	430.671	388.221	445.516	494.699	476.874	393.616	490.74	375.967	407.188	354.415	388.078	461.259	340.375	520.022	434.664	369.669	390.138	389.598
E9Q4P1	316.914	332.86	287.268	410.782	275.907	419.279	556.92	321.593	251.008	338.841	421.939	232.797	524.908	284.948	387.171	234.851	291.812	279.843	543.89	308.886	270.937	412.308	481.623	389.498	394.203	582.612	398.327	391.58	173.664	540.545	341.182	366.126	440.302	398.53	434.05	371.436	539.013	478.689	322.242	433.867	292.479	235.559	531.195	323.615	277.562	392.467	476.842	593.969	357.64
E9Q4S7	343.756	349.25	346.068	331.026	390.144	422.512	372.59	307.731	409.354	421.837	364.92	350.108	357.928	405.49	390.311	379.907	356.94	421.947	418.738	350.209	418.52	429.441	386.595	434.409	401.654	466.602	384.097	418.241	385.194	446.477	448.512	354.375	428.464	398.948	350.446	397.179	421.696	364.139	337.573	387.721	455.386	372.556	274.789	424.021	328.408	386.695	375.047	373.981	378.406
E9Q512	409.79	413.184	384.392	402.62	418.938	428.57	416.193	405.976	302.231	389.22	406.447	366.856	397.807	378.657	387.795	345.189	383.446	386.749	395.429	449.652	354.158	363.919	329.366	355.735	351.942	412.21	361.453	345.607	355.814	368.219	337.228	363.151	315.337	382.592	332.285	334.28	378.814	388.521	369.274	393.319	387.147	375.72	280.242	420.366	378.757	379.49	432.832	440.106	404.961
E9Q555	679.982	615.375	441.378	603.129	854.012	289.639	508.623	551.652	399.172	441.299	511.18	391.005	244.637	358.596	331.27	366.67	340.249	359.783	289.145	260.706	248.852	187.383	229.445	255.626	255.812	212.621	234.192	316.144	235.477	225.54	212.359	252.942	292.304	292.802	266.016	276.308	216.389	354.585	236.419	267.348	252.168	467.061	555.211	432.038	494.211	433.383	505.637	480.703	395.483
E9Q559	336.569	380.931	331.353	309.068	333.961	360.409	353.833	340.593	322.806	363.686	340.454	379.68	347.606	359.909	323.935	413.447	330.278	362.175	373.476	328.566	359.919	369.326	376.821	315.523	326.044	408.992	373.064	395.809	353.96	336.27	363.075	354.179	415.222	377.653	344.199	353.966	379.96	366.384	347.085	378.323	321.37	349.988	353.695	363.47	389.389	331.163	347.609	345.639	353.942
E9Q5C9	461.589	342.586	405.591	498.289	471.123	377.086	329.877	354.331	363.977	481.497	295.057	396.254	256.14	390.746	499.512	366.442	429.392	483.498	385.825	433.428	417.493	362.096	355.735	472.303	363.96	249.341	394.263	399.553	332.6	417.002	414.815	409.646	499.971	412.441	339.046	368.785	344.711	328.338	295.815	355.175	310.042	462.816	453.607	376.788	354.336	397.723	422.495	504.857	410.465
E9Q5D6	381.368	367.572	455.058	420.118	428.985	383.953	427.051	404.048	415.001	449.326	414.596	333.736	450.356	369.63	459.284	310.932	470.024	376.355	355.201	379.766	384.17	299.459	356.157	373.095	413.723	367.672	434.475	338.453	392.046	351.037	393.527	383.46	371.661	365.043	383.991	412.023	381.283	358.174	348.832	369.229	459.804	386.362	455.347	464.763	320.949	418.216	427.81	366.337	396.462
E9Q5F9	380.983	390.341	367.659	533.196	244.152	414.053	428.149	328.781	261.926	472.399	461.203	384.313	384.694	389.725	436.874	365.565	493.125	126.616	473.935	319.653	363.788	452.456	471.832	441.203	491.142	338.488	508.076	287.683	427.925	506.692	365.462	495.906	235.441	378.269	857.971	359.662	480.756	435.468	386.542	507.272	344.227	340.635	515.036	354.068	311.649	376.832	489.13	352.836	291.271
E9Q5J9	336.98	436.315	353.85	324.299	366.702	329.785	338.942	415.854	403.893	371.643	375.671	295.899	237.162	289.581	195.675	411.77	374.293	323.169	245.267	349.99	326.768	392.666	370.706	330.205	475.003	410.697	409.822	394.937	277.568	389.858	307.523	270.262	448.567	432.011	358.824	392.313	307.642	409.098	271.352	195.51	279.825	378.709	362.527	340.527	419.484	287.918	325.451	555.65	379.669
E9Q5K9	432.831	377.436	565.198	369.71	472.662	286.389	362.408	423.875	358.563	456.819	369.855	315.078	302.685	459.662	314.989	467.32	423.644	331.945	451.239	415.231	433.95	397.618	360.673	421.846	453.552	316.768	523.622	438.625	398.641	311.232	375.759	452.558	418.51	376.075	660.296	360.295	350.336	383.113	510.837	351.104	451.232	458.417	409.829	401.309	403.724	375.27	445.307	444.567	346.167
E9Q5M7	366.202	429.586	361.234	320.261	409.016	340.564	332.903	385.844	363.569	285.885	402.294	382.763	323.483	443.073	349.679	405.983	366.114	337.496	392.65	426.855	416.269	413.933	334.478	240.16	382.207	314.953	370.518	414.107	341.065	321.819	393.794	338.778	348.479	354.278	366.777	324.375	334.169	345.292	382.084	371.748	328.246	409.03	398.865	374.403	421.644	307.516	371.822	265.485	410.192
E9Q616	318.582	334.17	337.001	299.43	363.007	325.679	321.894	357.648	329.076	307.568	307.563	299.988	395.842	314.882	259.971	306.288	343.554	315.19	344.757	334.887	433.361	382.122	361.563	360.315	390.798	356.878	397.238	355.576	258.919	393.044	388.706	350.806	402.556	413.018	399.475	350.323	347.738	382.488	349.353	377.756	330.003	417.847	361.496	321.811	336.284	243.786	320.659	421.432	290.916
E9Q634	415.197	397.916	368.332	308.726	400.947	354.528	353.991	385.895	346.618	363.211	358.802	388.637	315.932	343.36	337.481	339.199	323.937	366.316	380.337	334.343	341.94	344.042	346.196	314.725	330.686	320.274	339.781	377.847	329.578	357.235	350.443	350.219	361.011	322.086	316.687	364.002	363.68	348.757	368.973	369.364	350.554	347.043	381.48	368.846	405.283	347.708	355.801	375.739	335.88
E9Q696	458.632	461.914	392.14	430.252	417.017	377.299	444.194	402.654	321.572	370.178	325.642	348.723	518.622	357.125	303.673	289.413	366.718	391.642	516.694	379.381	593.713	388.354	446.549	405.708	455.809	389.715	359.174	441.734	443.523	378.382	362.886	470.06	425.692	518.393	423.557	317.338	402.775	553.86	429.447	519.018	333.212	434.495	464.651	358.721	471.054	500.691	367.365	596.986	463.244
E9Q6C2	491.34	329.09	566.051	439.459	637.731	400.973	364.455	397.204	491.789	310.304	393.26	337.226	359.563	435	251.596	307.349	470.575	649.456	397.369	401.201	118.977	291.652	306.461	314.234	418.576	481.99	235.011	302.676	220.459	300.246	266.7	227.369	459.375	334.383	297.345	297.775	282.483	387.976	434.488	436.51	286.035	537.813	523.985	385.768	482.45	589.894	301.991	565.127	348.911
E9Q6E5	400.584	469.737	295.12	325.766	459.297	400.3	401.353	379.668	403.084	362.919	393.212	282.804	441.622	367.213	405.301	319.323	304.098	372.441	380.253	321.697	341.383	396.792	344.953	347.008	411.929	393.877	397.679	468.035	349.673	403.837	452.676	347.631	477.013	425.085	349.132	405.355	477.532	366.849	364.644	363.472	445.661	505.816	389.496	352.294	419.928	352.879	342.825	411.816	374.732
E9Q6J5-3	461.61	386.174	381.621	409.878	371.038	377.056	392.562	470.914	344.532	471.016	321.422	315.495	329.984	439.242	296.424	471.411	386.565	439.323	482.927	430.84	437.667	361.88	426.58	419.791	488.605	363.029	399.48	377.064	364.536	347.467	374.013	439.544	476.424	427.271	484.236	357.309	325.687	429.247	371.682	410.115	300.17	408.937	392.336	422.865	373.44	313.496	417.646	434.951	353.557
E9Q6R7	312.546	378.462	358.335	362.552	337.9	337.103	358.159	303.015	345.254	319.231	381.663	367.83	363.776	317.638	334.516	327.975	335.738	369.333	364.344	315.571	377.522	393.193	357.73	365.278	371.397	374.569	347.388	387.73	366.291	369.142	387.149	327.329	382.333	343	329.009	413.421	355.881	383.908	366.732	368.144	316.059	368.396	318.943	328.59	344.147	356.196	357.251	369.273	344.219
E9Q784	536.013	366.37	389.839	383.229	411.416	373.613	459.608	472.692	523.102	410.326	344.022	379.262	348.475	319.719	273.594	472.679	421.272	557.399	466.804	373.372	379.659	368.819	362.821	402.111	473.17	364.157	329.672	433.813	292.049	360.696	408.908	345.561	434.592	405.914	282.076	515.194	273.942	410.882	431.898	363.875	521.514	470.387	331.312	492.127	463.719	376.279	446.854	396.339	371.311
E9Q7E2	414.468	337.95	262.524	457.116	340.479	498.082	425.34	419.248	311.117	599.861	359.705	496.391	421.788	347.12	352.534	361.379	325.582	227.647	298.156	420.79	281.475	497.413	379.958	502.261	280.69	386.343	464.261	359.856	458.102	271.074	379.099	519.969	326.111	289.695	457.347	349.195	262.649	495.902	400.904	355.217	379.777	425.358	418.182	452.475	330.882	392.018	362.979	253.655	455.476
E9Q7E9	435.316	288.169	346.198	285.141	349.537	494.185	334.327	385.37	385.762	316.659	299.509	440.769	338.179	325.076	378.616	477.654	616.39	447.727	265.995	335.606	517.82	483.261	385.138	520.733	463.227	340.86	349.638	382.871	438.551	332.692	536.737	436.745	373.254	391.951	372.767	605.882	454.416	352.576	351.461	506.683	388.524	475.853	478.088	354.692	346.133	363.031	226.053	380.15	392.036
E9Q7G0	348.809	386.781	380.945	354.383	363.155	383.15	368.705	392.408	373.416	360.61	382.71	348.979	395.158	366.641	319.878	372.008	361.209	338.643	387.137	361.531	413.421	400.809	402.507	341.99	423.662	404.909	404.807	425.221	411.606	408.587	400.621	405.348	389.604	380.579	424.607	354.437	356.674	446.624	434.031	391.546	349.328	388.219	369.149	357.717	386.145	374.971	390.257	359.213	351.86
E9Q827	707.367	274.487	467.941	368.761	499.652	257.214	373.241	364.091	222.434	331.548	364.248	249.157	315.997	291.716	272.15	332.424	414.576	248.721	281.991	309.182	474.564	636.71	316.821	452.973	266.703	254.156	388.234	471.224	249.862	234.795	484.145	373.019	416.053	257.182	500.848	302.656	334.489	367.919	297.443	216.313	239.527	523.791	337.628	351.353	198.256	208.92	328.216	405.137	360.486
E9Q8D1	440.497	208.092	346.257	423.255	338.18	372.144	431.874	263.237	324.308	515.573	209.072	288.149	304.178	346.064	328.904	370.518	390.46	416.837	370.941	293.309	343.836	429.76	410.837	478.824	343.753	156.995	357.872	412.037	387.125	324.031	354.79	416.941	541.571	411.588	467.156	400.624	296.481	416.613	324.734	395.013	346.325	402.182	422.798	334.885	419.049	417.149	436.721	513.275	348.592
E9Q8I0	304.271	295.911	513.332	372.481	300.747	355.831	359.478	252.088	358.59	340.159	403.588	373.893	317.965	428.078	259.116	434.018	333.186	379.542	301.35	379.545	235.458	247.402	296.365	290.598	239.539	330.092	292.645	173.257	192.228	315.986	140.416	206.954	208.369	203.025	286.559	169.395	181.028	240.946	276.571	184.312	390.678	291.508	278.859	329.036	276.242	261.691	400.569	452.592	404.272
E9Q8S5	484.093	541.263	347.847	302.945	437.368	454.075	382.915	474.132	293.665	365.269	457.391	313.703	388.247	269.419	418.715	249.361	396.51	307.502	274.327	411.713	278.28	496.957	393.081	459.501	391.311	406.909	349.216	414.03	487.629	237.219	405.076	401.809	373.46	421.987	412.191	338.678	638.755	410.35	380.896	287.229	362.206	379.32	331.527	252.258	400.815	505.984	386.022	359.123	374.272
E9Q8Z8	292.635	361.438	396.399	456.34	331.704	347.045	440.698	345.796	394.464	387.789	373.022	375.241	317.396	368.982	439.58	335.456	336.48	393.714	399.425	410.433	307.213	389.067	375.816	437.911	311.852	403.514	363.136	344.451	351.764	402.808	343.899	379.445	454.242	421.643	412.705	351.652	354.908	399.179	376.921	375.961	395.519	383.459	406.49	358.205	414.178	475.323	518.157	394.758	406.773
E9Q912	314.454	356.693	400.372	358.227	373.307	318.7	327.905	376.261	394.084	329.324	374.008	324.982	320.32	336.601	321.103	371.16	370.505	366.666	324.102	347.756	321.613	296.859	328.627	331.913	427.581	350.958	347.324	340.705	349.421	349.541	322.302	302.01	355.649	371.803	362.643	383.756	343.021	351.498	336.269	332.733	352.763	379.668	406.387	395.75	451.186	406.795	429.719	390.563	372.496
E9Q958	343.99	286.978	501.341	423.674	331.857	267.483	350.234	537.755	506.916	319.085	380.033	235.229	380.155	271.573	312.532	299.584	405.276	293.528	356.689	265.895	422.513	457.664	319.927	493.273	410.224	500.856	559.631	503.27	392.825	404.934	499.1	368.732	450.997	480.546	398.126	247.527	371.428	466.093	338.276	473.065	396.628	508.626	318.857	466.728	462.2	359.742	492.939	347.911	369.657
E9Q9B0	378.612	454.619	344.341	392.24	399.109	377.627	379.615	353.193	332.982	409.13	431.593	358.447	365.099	397.015	362.028	345.77	345.824	295.235	392.025	394.629	394.925	393.102	374.606	358.988	384.813	385.713	427.295	363.565	385.55	368.154	350.01	352.103	359.913	381.354	392.359	424.837	412.541	407.532	349.15	346.055	344.209	386.818	381.563	366.756	442.845	387.976	379.192	414.036	422.378
E9Q9C2	493.826	378.682	507.304	361.326	535.188	354.322	404.073	390.57	352.154	399.915	385.449	306.945	420.048	380.282	376.806	263.311	383.055	345.16	523.109	365.469	443.588	448.987	394.237	338.676	392.452	453.395	396.276	399.885	320.838	371.243	398.088	372.018	432.77	574.93	461.548	352.795	416.44	494.094	433.405	556.556	303.283	356.296	466.954	278.501	427.427	322.65	427.46	319.332	327.616
E9Q9C7	436.066	393.183	527.047	390.794	542.515	310.234	405.713	395.07	373.232	401.857	382.898	450.714	422.213	333.681	372.502	272.248	352.607	360.038	530.877	387.707	447.435	458.637	401.831	343.234	347.133	455.079	394.292	399.978	326.047	372.275	406.224	379.155	403.012	578.986	466.124	355.27	420.188	475.671	438.794	555.074	326.525	360.146	410.699	314.838	439.72	326.09	419.363	320.303	332.23
E9Q9L6	313.71	388.513	335.425	326.166	304.188	403.314	345.461	343.877	340.887	291.177	390.971	402.005	392.614	352.029	374.381	363.612	439.31	387.638	402.942	385.717	356.615	334.55	379.281	294.891	367.846	335.343	365.019	290.956	301.351	360.282	402.264	302.755	324.555	311.939	282.423	323.672	381.233	306.541	304.928	299.168	296.2	380.191	351.582	391.491	323.261	376.202	361.428	316.741	325.917
E9Q9M1	376.371	243.857	345.632	300.36	310.673	345.883	299.087	356.815	347.639	331.414	283.101	412.847	305.777	429.822	352.325	514.303	394.29	311.51	359.279	447.613	459.452	426.046	377.602	351.998	369.733	263.679	436.233	324.649	423.985	319.712	383.644	405.218	313.522	392.388	436.512	388.426	335.311	308.293	335.24	392.635	384.927	307.692	365.733	314.053	357.96	279.774	272.005	199.027	334.146
E9QA15	477.898	363.85	365.087	299.268	413.709	354.336	291.166	442.428	427.927	315.401	283.055	237.333	269.288	329.547	191.346	379.917	435.877	430.713	417.704	370.948	403.51	418.18	371.072	415.725	470.792	312.873	360.702	442.692	322.557	416.862	424.411	432.935	506.844	393.809	505.325	329.325	273.048	448.017	462.469	377.848	370.726	431.786	357.197	353.484	298.232	340.351	443.746	331.188	283.63
E9QA16	477.215	351.838	359.098	291.265	411.394	362.044	294.487	422.456	423.587	308.282	283.671	236.933	273.248	322.276	181.165	378.411	444.01	416.672	417.758	380.275	414.644	424.7	382.357	411.112	473.969	320.961	365.454	441.115	321.626	409.348	428.391	423.441	502.212	391.448	517.846	339.269	256.181	457.634	442.15	372.56	372.914	432.797	363.446	356.241	293.907	340.181	440.698	319.27	281.243
E9QAE3	378.776	369.471	327.457	407.158	330.096	448.974	515.939	409.775	363.487	498.523	384.984	363.206	404.516	384.393	430.604	444.682	411.911	376.636	322.596	464.941	373.015	346.241	419.293	425.234	333.002	389.508	404.709	328.872	363.995	389.045	377.804	410.967	427.946	377.917	395.284	384.679	360.967	385.617	375.761	413.812	392.349	368.601	376.848	362.46	386.629	354.073	400.325	363.276	347.895
E9QAJ9	395.691	419.358	329.99	410.25	419.871	383.492	413.083	421.475	376.079	388.565	401.746	374.06	366.803	331.093	335.624	335.16	342.002	365.88	428.832	337.313	350.023	453.33	382.725	362.912	411.076	381.026	387.377	422.778	368.663	362.101	410.096	382.519	394.351	410.4	384.085	364.052	420.135	432.993	392.939	431.596	346.153	423.032	374.514	390.81	425.572	386.499	442.212	383.446	382.898
E9QAN9	462.473	254.413	648.873	397.242	455.786	272.62	468.603	543.605	406.329	407.292	461.116	283.956	346.827	282.219	291.422	360.186	498.83	448.052	379.902	352.664	290.72	432.818	297.296	338.816	563.201	413.244	384.139	437.198	201.594	246.986	418.586	286.939	426.36	398.754	373.105	353.946	459.193	387.653	542.393	357.045	274.49	464.059	536.927	381.337	519.239	315.516	510.663	407.329	402.693
E9QAQ5	377.225	341.826	400.866	314.41	358.789	349.898	336.24	426.245	316.277	248.92	310.43	295.604	322.746	314.09	365.164	335.765	439.693	368.055	388.163	273.367	387.664	358.709	386.502	402.36	418.698	312.046	375.441	390.64	381.836	385.131	396.571	421.272	379.519	359.584	441.148	317.875	366.322	375.305	416.953	416.498	345.565	374.889	396.25	323.683	334.982	392.013	350.316	412.171	307.076
E9QAQ7	516.084	433.379	353.794	431.42	395.06	482.626	383.589	447.491	346.056	445.148	410.416	405.976	460.996	385.754	413.389	336.235	391.303	418.406	387.08	400.522	382.686	398.514	414.127	473.344	418.69	425.317	342.914	388.152	473.032	420.37	429.45	437.99	373.423	419.199	354.064	392.484	496.994	453.876	411.718	467.29	349.771	387.182	381.51	396.553	439.876	444.405	402.052	366.963	383.964
E9QAS4	399.22	370.724	382.719	345.55	368.035	348.421	360.614	389.348	377.177	374.086	372.561	323.153	345.522	378.264	352.793	393.305	362.06	397.128	363.049	356.683	397.242	365.719	339.44	314.826	431.797	381.435	341.68	373.287	364.8	379.753	371.296	363.402	373.384	360.682	378.811	390.758	344.21	369.39	410.853	350.945	358.12	401.104	378.819	400.307	389.726	352.388	367.088	365.467	333.048
E9QAU9	332.523	418.292	423.26	375.753	462.268	396.344	426.152	471.245	390.405	355.992	372.119	499.721	455.369	353.477	357.458	313.751	275.203	365.013	416.437	394.891	326.454	361.976	362.066	336.18	298.634	431.609	347.768	419.568	369.588	323.644	364.502	404.854	331.644	406.536	366.995	389.703	253.085	464.76	391.996	297.739	472.513	456.426	410.28	485.969	447.33	413.773	446.778	410.748	381.163
E9QAX2	347.129	402.369	329.185	307.858	387.929	368.702	344.93	354.949	348.657	298.773	343.709	401.668	357.281	330.525	339.051	365.65	367.397	357.363	387.969	363.843	516.485	329.134	415.178	302.757	396.321	392.945	352.769	397.606	379.607	410.868	411.436	383.839	378.945	385.557	366.6	313.441	387.044	386.112	397.59	380.705	325.808	384.858	338.152	365.558	406.41	338.321	331.139	402.582	362.791
E9QAZ2	523.185	354.402	375.367	306.383	413.354	318.303	419.724	323.519	336.845	334.1	422.998	276.116	397.096	369.317	454.165	377.31	415.843	342.79	329.931	416.913	544.14	367.949	357.03	343.867	360.048	340.104	312.416	307.767	406.898	387.16	403.085	333.12	326.665	329.042	336.195	443.89	494.836	296.8	356.891	377.646	360.694	307.602	300.421	337.537	358.025	321.066	316.725	261.464	370.439
E9QB02	431.867	345.643	340.996	349.033	400.236	465.109	365.594	405.453	397.538	428.334	329.389	365.758	362.258	411.137	381.803	383.32	420.901	421.684	321.057	406.039	405.891	342.538	391.143	465.082	359.354	342.206	353.552	357.264	368.636	390.222	445.959	420.898	380.77	314.826	343.278	391.713	326.922	342.555	351.609	386.956	510.817	462.576	344.517	445.559	316.203	372.933	367.744	380.142	424.272
E9QJS1	430.662	416.137	401.629	324.432	391.54	507.48	322.612	322.612	369.278	320.921	399.732	521.057	382.413	395.3	327.544	401.931	440.026	376.19	372.882	408.961	303.02	357.512	471.448	388.734	367.657	402.727	472.269	399.67	446.936	434.835	414.279	405.334	390.623	344.682	423.225	405.051	443.1	416.241	395.869	429.24	402.002	394.359	312.611	378.764	416.712	439.803	327.51	285.461	411.974
E9QJS7	365.198	372.19	355.886	371.896	354.354	349.803	355.985	370.238	399.656	341.704	391.736	307.559	423.255	329.071	352.025	444.252	391.234	315.742	320.642	371.067	354.208	372.24	423.042	390.852	379.208	411.551	482.593	360.616	312.71	347.206	352.115	341.007	469.263	380.462	450.206	400.195	361.328	392.962	323.454	369.613	306.601	397.828	359.539	358.449	406.487	351.692	387.937	401.853	337.027
E9QJT5	428.585	368.78	344.49	349.732	270.68	365.066	360.307	380.349	388.195	437.868	315.988	422.211	415.924	374.771	390.533	410.315	345.456	377.788	381.352	371.502	358.234	344.977	464.901	403.009	372.981	393.886	444.771	372.107	426.916	390.058	333.428	436.107	405.55	406.63	366.347	403.455	438.805	386.651	374.457	363.571	395.406	338.736	365.762	475.685	436.588	405.02	341.797	449.131	377.71
E9QJV4	371.208	321.457	398.866	374.689	409.169	341.792	358.728	347.321	352.652	470.783	358.377	223.155	329.793	370.844	339.615	346.727	366.62	275.154	367.879	385.523	381.464	297.071	359.23	311.739	500.561	343.887	403.297	349.661	496.033	283.095	298.694	386.46	364.03	355.684	540.526	334.291	332.832	406.953	370.775	355.231	386.653	338.962	480.617	391.654	415.473	420.041	433.195	415.486	386.25
E9QJW0	491.037	310.7	434.234	356.127	409.585	446.867	438.315	322.565	275.009	354.216	388.906	362.7	415.129	415.338	419.7	433.269	223.108	392.03	402.677	373.049	243.907	216.792	213.892	327.826	429.851	146.579	287.446	278.648	439.822	312.241	287.624	318.759	281.768	335.156	305.533	388.98	296.864	326.707	397.207	319.85	392.533	335.185	389.115	367.872	460.448	468.107	453.664	316.164	409.685
E9QJX9	495.49	495.122	470.018	529.558	788.195	280.911	439.056	382.477	412.108	359.095	461.903	404.786	247.161	367.006	329.521	261.821	322.316	344.305	352.497	307.021	324.721	336.977	227.874	358.895	317.654	302.51	278.049	286.526	257.897	234.599	235.861	309.818	259.895	304.539	271.357	323.527	259.37	374.726	329.148	326.451	289.136	542.084	661.286	401.198	324.418	460.593	481.333	585.845	516.594
E9QK48	354.353	320.621	334.83	364.721	342.975	395.527	361.388	315.291	331.026	374.31	341.214	384.197	342.816	362.012	312.205	405.096	370.948	393.174	378.859	358.912	354.172	403.081	363.707	387.857	346.41	413.196	334.856	360.315	368.144	374.865	394.966	331.379	390.221	370.52	358.649	344.597	419.625	350.232	322.378	361.666	374.225	350.608	293.098	351.401	374.497	382.67	360.378	372.639	365.6
E9QK83	411.001	381.113	368.658	400.41	416.828	364.073	349.487	363.844	371.668	386.006	416.239	366.586	348.92	385.304	390.8	363.303	325.845	330.652	325.452	434.401	372.402	326.81	358.6	328.938	332.929	350.822	355.469	277.472	291.333	331.626	290.203	318.812	321.24	277.399	325.512	321.271	325.861	326.146	297.745	300.571	308.268	422.944	439.334	339.702	384.421	341.758	376.046	401.69	373.49
E9QK89	403.947	383.369	398.35	333.473	389.589	440.605	417.749	303.633	333.316	468.485	383.974	381.025	476.761	430.589	427.311	574.47	348.735	300.098	305.441	370.296	450.251	369.18	379.83	420.196	420.512	352.439	490.446	382.505	389.632	375.529	347.802	414.193	405.444	442.791	492.263	394.396	382.048	392.486	379.502	376.374	314.093	330.423	406.023	338.683	375.58	371.963	367.324	299.493	304.491
E9QKE4	374.569	382.627	348.53	359.582	360.323	369.4	372.13	387.052	322.874	366.485	369.956	288.232	328.534	338.999	354.412	325.639	359.406	367.993	354.239	406.955	409.373	333.038	291.754	371.985	359.196	389.886	339.125	360.811	378.84	391.68	364.42	377.598	377.503	349.88	327.634	348.755	354.161	375.287	354.656	363.589	351.83	365.226	373.592	334.639	303.089	348.719	396.742	324.988	358.732
E9QKR0	338.258	401.946	387.908	338.032	344.112	404.469	397.65	406.606	414.333	378.03	421.148	424.088	387.595	387.001	355.436	410.998	403.966	393.007	340.582	352.894	367.538	536.643	369.145	360.942	412.1	415.381	356.943	375.455	392.035	378.51	379.278	340.805	346.595	382.392	369.403	377.663	378.375	378.944	384.2	346.148	433.449	346.486	314.596	384.38	379.823	355.161	327.415	375.953	387.099
E9QL22	380.247	384.391	296.308	363.166	297.453	437.795	358.803	238.677	312.365	438.45	322.317	506.803	367.559	283.943	402.672	380.301	368.979	341.374	330.284	342.196	281.613	465.468	459.313	352.028	331.226	416.048	427.852	425.957	461.76	360.722	425.672	384.251	410.669	539.428	384.493	466.704	415.245	431.232	350.998	497.586	334.223	357.876	284.989	327.125	398.828	338.862	282.517	330.106	373.141
E9QL65	440.611	356.224	422.813	428.93	384.99	523.481	350.607	351.971	305.627	420.042	435.519	532.473	278.815	333.129	456.803	378.171	494.472	385.708	360.345	401.318	304.876	412.021	504.079	449.261	496.386	373.809	345.745	330.642	400.329	431.386	371.512	366.865	293.037	365.823	389.972	349.621	446.553	407.168	407.329	457.061	177.484	307.409	371.56	244.267	429.891	428.538	279.66	397.939	462.764
E9QLK7	371.426	362.1	392.535	410.919	360.587	338.895	362.351	429.733	381.976	367.545	393.669	382.224	347.372	349.122	361.496	339.297	416.018	341.542	372.322	358.711	305.297	418.082	338.791	367.332	428.908	344.015	421.902	347.309	396.085	326.373	375.896	384.557	345.148	374.527	420.534	407.284	402.642	377.645	416.444	410.751	351.87	365.938	424.105	371.69	394.22	380.118	347.69	333.766	384.674
E9QLQ7	347.249	353.042	387.261	409.114	339.845	370.432	411.517	380.49	434.537	340.879	388.981	347.55	345.264	389.756	364.504	383.847	514.552	404.896	412.007	343.042	399.502	447.2	492.716	358.113	415.864	379.33	453.496	438.313	363.011	256.781	390.047	351.358	351.498	333.416	314.81	336.755	363.987	369.421	359.036	346.898	402.418	370.092	373.79	379.427	327.123	349.215	393.565	487.483	351.376
E9QLT0	265.673	381.764	424.064	354.787	312.451	447.316	489.241	405.19	404.978	332.911	483.099	449.779	372.141	404.657	173	576.212	375.562	431.646	352.899	547.865	300.937	428.612	454.397	356.877	440.994	587.618	439.151	406.398	400.017	312.173	420.084	353.967	429.945	410.417	410.48	476.052	452.437	469.625	368.766	386.113	371.474	474.97	418.652	471.767	436.617	377.92	656.315	246.462	374.66
E9QM38	308.038	402.452	371.08	369.301	363.953	434.067	382.146	298.584	364.4	282.262	451.001	344.069	490.241	236.09	363.69	402.063	535.016	404.988	350.301	355.579	438.255	398.922	444.382	382.631	476.129	432.453	436.021	514.43	459.107	470.329	506.45	366.762	616.174	344.359	524.543	379.197	419.912	466.515	417.912	458.02	259.45	388.987	385.519	342.006	349.171	408.121	480.545	368.931	324.216
E9QM99	386.075	398.808	359.363	373.482	390.228	361.257	398.464	365.441	346.262	352.959	376.299	357.019	358.096	361.455	371.321	323.729	329.319	351.3	400.484	353.065	337.551	360.386	383.023	335.97	395.033	409.849	379.732	406.28	368.966	366.198	405.175	404.929	370.051	403.016	371.371	370.662	437.36	396.177	433.109	430.721	368.892	401.35	417.82	411.49	383.655	396.162	408.745	383.539	450.047
E9QMB7	648.473	589.403	452.223	957.049	546.788	573.752	644.545	1501.66	132.814	865.245	-41.5509	841.818	543.43	941.562	1062.96	390.43	275.902	440.927	323.118	712.314	736.745	47.5433	784.988	682.964	-120.432	197.18	786.266	560.076	761.643	277.894	399.138	2182.34	326.91	475.765	764.809	173.836	450.902	609.039	987.321	156.023	487.332	575.536	929.553	815.476	-796.916	789.683	343.292	480.409	557.13
E9QMK9	276.534	409.483	397.236	557.403	230.411	390.693	314.247	538.832	415.263	426.896	435.424	459.162	348.283	466.539	325.451	496.874	433.585	430.646	436.24	401.759	250.654	509.326	350.782	512.332	557.328	359.744	536.518	393.371	330.421	394.915	386.4	450.702	385.45	347.188	529.983	397.157	452.558	381.657	469.861	431.774	270.29	342.975	336.92	315.52	348.264	418.919	325.318	310.781	293.705
E9QML5	332.668	402.795	400.782	354.64	382.256	311.558	406.655	401.772	356.597	340.895	391.603	323.204	365.41	355.969	394.753	335.312	304.902	338.394	385.092	354.332	338.788	390.843	370.942	350.286	397.208	383.834	382.234	389.645	328.883	374.873	372.186	408.95	380.291	370.587	457.717	375.34	414.602	368.309	425.066	401.23	381.344	395.71	407.085	375.034	331.817	330.778	439.546	362.82	365.177
E9QMN5	554.075	455.436	410.847	461.546	417.451	339.605	382.264	559.982	403.94	466.58	431.553	299.922	387.156	512.765	397.014	454.216	400.825	401.1	372.189	416.284	498.354	395.378	378.239	399.344	427.463	325.81	330.409	348.241	367.861	426.384	372.575	439.639	336.736	416.608	415.789	431.878	368.701	393.474	448.032	465.977	359.42	378.801	405.665	365.353	428.597	338.263	346.041	335.913	411.115
E9QMP6	473.2	353.442	468.027	335.838	405.237	398.763	408.814	383.506	364.003	354.245	400.966	355.154	445.173	342.819	360.082	418.545	442.77	335.278	336.835	312.528	441.095	412.055	463.172	378.872	473.926	361.756	409.28	417.286	392.758	348.904	436.987	412.701	348.992	366.566	517.837	410.723	391.224	405.281	381.63	389.114	399.308	453.595	398.252	393.029	324.798	358.942	355.67	362.991	370.93
E9QN12	384.046	459.189	500.251	469.768	457.142	353.74	535.724	457.335	423.59	400.526	454.855	418.522	543.684	346.254	384.891	340.861	314.635	472.345	455.396	458.12	288.112	496.229	357.517	449.561	251.827	556.461	397.32	461.58	362.777	404.807	441.725	329.076	550.638	454.941	338.23	390.105	381.663	452.611	385.959	393.779	576.528	483.959	277.417	414.633	412.975	380.248	531.334	492.659	425.082
E9QN31	404.869	380.55	385.685	411.46	412.121	346.716	359.31	447.585	305.358	451.692	359.998	380.802	304.476	361.589	394.907	405.689	354.804	298.034	309.709	398.972	345.144	283.577	300.736	364.633	328.459	253.865	385.6	264.986	329.33	337.679	294.975	383.105	352.501	300.803	417.595	321.087	311.274	303.919	307.63	334.264	371.03	354.725	404.551	341.388	381.715	351.669	364.217	341.651	423.224
E9QN37	461.326	439.91	289.643	517.938	500.335	378.713	431.697	308.505	308.385	345.529	352.564	447.939	318.818	352.324	336.995	348.316	236.81	366.176	378.277	271.024	315.699	357.645	492.932	434.13	224.775	466.932	338.553	517.307	402.74	412.175	433.174	429.171	399.392	377.805	396.837	379.556	389.301	450.136	369.852	401.49	394.612	395.717	156.777	310.522	323.813	433.971	342.88	398.519	350.996
E9QN44	219.966	55.2058	677.684	276.663	726.818	70.383	578.466	389.432	583.597	591.154	596.816	238.012	635.964	257.949	867.791	266.817	239.605	472.125	309.449	511.431	148.071	590.1	429.342	551.326	215.371	556.395	839.796	347.002	389.696	205.147	604.708	346.785	817.484	455.922	207.659	940.311	1641.95	-13.2564	580.366	633.839	663.845	214.543	365.797	194.084	523.156	421.575	563.069	217.429	519.057
E9QN63	317.926	380.288	325.534	392.708	276.461	355.032	405.222	284.129	334.892	347.428	441.931	291.034	428.226	275.799	339.534	363.905	497.627	338.574	376.772	397.507	436.843	435.114	404.781	415.3	472.346	414.214	375.881	404.115	392.763	351.731	465.744	318.632	412.469	353.463	472.87	429.925	383.458	423.08	403.857	453.47	287.371	417.169	354.269	321.256	367.336	345.5	394.991	279.558	388.844
E9QN70	365.261	321.727	370.626	231.684	304.592	373.338	405.125	295.514	379.873	289.305	378.347	366.528	453.848	375.363	421.741	543.003	298.803	363.402	349.417	339.302	397.76	296.791	312.432	347.384	305.966	508.523	388.712	324.009	291.389	355.277	346.136	277.154	379.146	399.691	224.611	317.542	341.232	297.634	261.621	245.019	313.848	366.198	379.794	470.581	338.497	323.012	324.87	275.572	411.936
E9QN92	352.829	351.429	312.313	331.306	270.805	461.59	330.819	329.235	338.81	467.203	330.075	446.929	411.742	387.034	615.872	526.226	492.16	299.214	270.802	398.15	528.052	336.85	409.619	481.465	310.871	380.63	459.859	380.159	578.25	544.078	460.387	525.826	398.678	373.534	567.149	448.59	334.762	347.428	431.947	448.028	437.054	325.949	317.109	374.618	328.581	319.123	257.112	230.568	301.283
E9QN99	425.703	393.239	305.913	393.451	367.522	480.986	330.978	416.28	388.083	412.362	382.361	300.369	306.337	338.991	399.295	258.695	397.862	388.244	432.97	282.338	248.258	477.917	351.426	499.219	433.821	405.578	434.131	453.054	492.55	595.241	509.453	420.681	444.813	475.734	360.518	461.408	563.589	430.928	418.585	609.622	452.924	370.257	299.553	273.483	385.412	453.17	352.191	327.043	405.364
E9QNF5	396.785	468.592	365.973	379.132	346.281	388.894	331.785	382.911	381.64	417.399	422.594	363.111	376.253	400.012	430.448	329.31	397.8	340.349	345.934	358.248	355.95	387.734	341.977	455.259	320.539	313.227	414.867	422.657	398.298	379.29	423.187	378.057	402.094	311.656	381.766	343.97	351.269	361.409	413.631	360.698	393.811	410.982	347.501	362.405	399.867	361.003	367.023	315.479	389.564
E9QNL4	377.154	485.341	537.235	528.155	409.9	492.143	376.434	347.916	382.017	301.815	524.387	847.64	349.071	712.742	230.251	561.5	359.823	495.326	413.139	500.527	255.27	465.496	474.806	369.866	443.12	344.32	373.842	388.456	359.879	308.077	346.584	367.428	152.066	328.205	442.414	505.136	360.046	397.6	462.398	334.718	331.326	439.163	417.386	469.552	499.023	413.384	343.766	386.188	365.269
E9QNN1	346.12	355.151	389.997	341.252	356.789	338.367	361.997	389.96	360.833	351.907	366.226	392.006	347.48	350.326	359.931	346.25	346.901	355.894	342.398	360.598	328.162	415.918	347.93	356.774	343.472	343.671	361.087	361.996	364.655	350.632	357.808	366.089	361.547	352.983	379.814	378.349	369.16	355.823	372.625	361.132	372.208	345.414	362.508	350.614	365.494	341.037	361.612	323.472	334.742
E9QNP0	381.712	354.921	358.087	325.153	369.921	300.53	229.166	265.522	328.439	230.062	322.325	413.323	285.835	313.37	288.103	314.909	351.079	363.474	402.609	362.724	383.897	311.011	320.532	333.37	378.832	208.784	279.53	369.533	343.623	399.352	374.964	362.552	307.608	200.002	469.333	311.791	266.901	315.739	440.729	374.564	339.743	366.931	294.462	350.691	309.809	362.213	359.725	302.942	282.722
E9QNQ3	350.459	503.386	395.29	476.802	330.941	514.282	389.813	390.423	471.357	328.823	487.596	519.361	356.154	649.257	581.891	721.33	500.563	394.792	393.117	525.623	355.748	339.153	440.74	477.768	385.332	435.489	606.798	499.321	428.094	459.076	428.643	494.374	375.93	370.59	496.156	467.729	553.05	292.867	449.033	310.155	358.911	438.401	375.854	363.843	385.532	440.627	325.348	384.906	440.069
E9QNR6	299.66	320.088	354.652	321.982	407.693	296.818	380.032	342.304	353.646	281.185	348.326	354.237	370.562	321.031	305.62	256.047	268.286	311.362	451.71	284.856	273.075	345.641	351.536	264.145	311.859	358.747	360.234	392.844	338.773	337.413	336.863	321.856	344.271	361.442	331.239	322.882	393.992	383.61	340.035	373.56	280.753	333.86	389.709	334.528	397.413	368.676	343.149	280.919	316.022
E9QNV2	752.378	315.433	352.323	402.743	416.695	434.393	306.487	179.885	357.94	593.094	337.469	376.061	277.535	372.3	464.758	545.125	308.011	342.661	261.287	317.586	491.696	433.739	311.828	529.04	268.673	320.86	377.501	525.002	426.455	370.172	524.141	356.286	456.509	286.657	392.981	661.386	319.401	360.768	272.974	335.336	447.642	539.541	336.603	420.329	552.253	413.867	342.721	339.395	395.971
E9QNY6	842.537	516.97	462.403	350.711	528.692	297.524	620.532	643.226	530.335	551.883	401.89	58.8318	468.392	146.348	462.381	351.903	487.528	710.195	370.804	332.223	322.819	283.164	515.743	437.164	285.162	489.698	314.725	398.606	443.551	510.588	514.956	420.778	1039.43	360.96	297.811	493.135	405.507	480.314	463.485	456.308	557.611	514.634	377.696	564	455.353	583.327	645.056	441.124	399.028
E9QP00	350.448	442.241	441.741	350.431	396.059	397.882	358.172	421.318	359.543	399.092	422.753	386.271	376.091	376.02	401.759	359.185	387.849	350.044	303.074	348.541	330.001	393.202	354.173	347.01	321.809	397.729	387.617	447.511	385.004	357.593	366.021	373.119	427.189	322.864	386.329	336.579	370.073	388.845	383.985	268.688	320.938	369.295	414	364.616	403.817	377.938	366.179	457.58	378.403
E9QP49	337.067	393.912	377.234	355.955	361.273	405.81	363.339	442.139	440.337	309.037	360.286	355.416	396.077	373.232	405.859	354.596	438.986	375.74	290.556	355.185	340.65	379.756	349.439	455.818	356.006	377.817	350.491	368.218	394.79	296.294	362.184	387.872	331.775	365.984	373.18	364.8	306.531	361.161	372.04	327.373	526.785	345.949	398.454	373.234	331.05	401.783	371.9	400.276	358.647
E9QP56	501.008	349.36	1044.62	327.318	622.337	465.949	294.986	493.424	350.73	617.313	348.739	572.709	363.93	489.8	297.215	1061.36	345.895	433.344	254.176	-177.588	273.12	414.401	246.058	536.201	367.075	534.227	440.875	377.892	245.217	517.58	163.498	326.986	333.352	433.132	515.674	226.906	159.172	305.382	391.047	222.724	192.192	715.191	53.2371	158.046	280.409	123.78	-36.1859	1025.22	408.948
E9QP62	319.859	272.493	369.654	304.054	288.549	344.612	347.694	341.462	319.542	295.743	345.382	306.225	365.489	320.295	280.692	374.126	321.834	342.366	305.611	360.334	306.016	400.176	326.275	373.804	338.844	451.076	364.105	350.21	281.429	340.384	367.041	331.033	380.368	303.88	341.712	334.096	315.056	356.977	385.622	344.968	364.631	334.79	282.884	321.238	267.083	305.267	335.775	298.36	338.279
E9QPB3	327.131	351.509	350.54	368.014	352.644	454.069	342.421	329.266	423.943	466.768	309.448	401.13	438.552	509.417	682.622	396.955	466.368	424.579	343.487	383.13	604.073	296.951	322.097	543.906	351.666	240.86	357.321	328.608	473.767	525.049	421.995	483.626	365.692	359.302	404.725	487.561	369.149	261.501	349.262	421.551	568.796	307.829	401.594	408.974	308.754	410.792	334.49	331.411	319.674
E9QPD7	301.536	374.34	289.796	371.141	268.996	415.2	376.395	262.466	403.016	329.856	351.791	493.672	583.886	343.969	430.582	377.734	363.241	405.762	346.645	455.435	399.216	307.39	480.457	400.957	330.49	369.09	342.497	447.626	433.145	441.731	427.179	426.702	402.134	370.007	446.565	497.875	364.959	396.99	402.027	359.245	416.441	467.746	387.686	364.457	366.907	407.567	285.146	353.293	303.014
E9QPE7	295.29	360.595	362.526	307.405	312.586	400.759	326.993	289.681	481.24	288.654	391.407	358.597	381.777	343.817	317.64	347.792	415.561	375.413	378.02	387.551	366.144	340.733	410.696	359.531	423.204	398.866	422.29	394.856	340.581	489.305	397.209	320.515	385.941	356.331	356.528	377.679	307.665	397.253	407.522	386.552	348.148	359.815	322.565	331.261	326.397	312.493	338.603	335.219	289.739
E9QPI5	335.829	300.851	331.692	344.782	301.671	376.651	368.492	350.738	285.656	332.381	333.684	314.82	342.309	344.195	347.365	374.162	381.238	332.546	296.787	402.689	355.031	353.276	421.246	346.614	444.332	322.866	382.563	338.843	378.682	288.844	366.24	382.879	377.27	332.57	424.262	355.299	352.532	370.571	372.327	379.842	326.693	367.767	380.169	347.205	377.727	361.473	384.403	346.979	359.525
E9QPR5	424.77	504.36	353.86	560.452	312.781	430.454	416.581	356.997	429.643	598.085	455.023	386.455	295.21	345.021	471.33	403.356	491.409	269.947	347.183	494.7	345.677	394.679	389.883	484.437	434.011	375.181	580.16	366.622	489.799	357.314	288.904	413.234	468.448	424.162	499.083	285.699	281.513	485.34	376.842	302.767	289.432	358.327	490.526	309.088	442.988	477.821	420.458	362.233	456.516
E9QPU1	280.51	303.077	367.738	337.553	329.41	341.648	361.805	348.88	333.145	341.999	366.551	403.753	404.909	372.932	369.511	426.289	374.924	431.375	389.997	367.631	387.823	460.304	387.596	435.985	342.736	451.423	378.261	326.623	373.884	364.391	419.468	343.391	402.692	327.867	341.461	439.64	380.203	326.931	359.955	354.679	422.445	337.906	234.948	413.904	285.968	314.55	354.317	321.332	359.181
E9QPX1	379.682	375.9	333.138	434.618	434.563	309.783	324.068	308.59	438.203	344.612	386.489	386.8	377.61	365.493	398.608	374.717	327.616	433.823	417.63	356.74	312.062	512.601	382.58	587.944	284.93	402.085	417.664	394.649	312.497	387.323	448.121	302.592	562.956	422.045	326.973	382.948	319.951	377.508	310.291	331.59	327.24	415.812	391.506	329.504	319.446	353.894	396.195	279.267	409.388
E9QPX3	313.476	312.367	349.344	337.505	349.582	499.469	309.947	339.557	346.586	410.867	342.245	334.782	356.173	401.449	401.016	359.294	275.458	342.842	295.854	319.66	205.03	333.419	252.132	336.963	306.315	395.765	375.008	484.096	386.688	486.918	326.325	369.284	377.81	322.966	275.076	266.131	334.603	372.707	257.945	277.763	239.612	293.174	333.217	349.323	285.142	353.092	262.577	367.414	413.623
F2Z3U3	221.484	323.363	505.251	437.304	427.293	253.244	358.698	372.074	380.921	312.086	364.493	423.123	297.224	617.246	274.909	345.55	187.604	390.26	358.189	320.614	514.84	412.066	291.082	389.71	352.367	445.198	344.911	467.886	336.586	309.891	374.128	425.318	257.61	351.347	343.184	361.476	378.302	353.884	458.266	373.644	409.868	434.47	255.915	393.176	322.669	356.771	298.936	364.768	390.186
F2Z4A9	359.451	342.73	372.321	356.441	339.797	344.961	336.034	406.281	341.599	363.283	329.515	384.944	333.534	357.86	352.803	374.706	335.126	367.374	383.473	329.067	350.957	429.075	343.481	360.059	382.588	387.641	384.078	388.256	369.502	349.447	393.043	392.949	362.149	391.197	379.508	360.949	388.937	368.321	409.445	412.302	366.978	371.363	341.936	370.393	390.749	333.442	346.18	365.62	336.621
F6Q750	322.336	352.434	367.777	361.136	338.964	410.465	376.496	346.599	371.669	384.262	358.04	387.509	375.437	373.193	358.524	373.927	350.491	390.483	395.978	343.504	329.404	399.277	367.12	363.603	383.139	380.742	364.708	387.496	405.892	388.442	376.419	381.054	380.763	374.529	382.421	363.192	367.372	390.607	380.271	368.731	384.472	356.561	342.257	369.838	350.053	394.763	385.717	359.064	353.45
F6Q8A4	338.084	311.421	306.642	364.581	354.831	336.184	346.191	350.491	349.683	316.775	333.818	321.426	366.627	316.234	315.546	331.372	326.962	336.017	364.357	327.896	376.532	379.341	365.936	367.102	405.651	392.999	358.988	353.039	350.762	336.854	382.495	358.215	356.748	363.144	367.408	368.68	357.238	376.199	369.984	353.356	398.084	401.94	338.778	374.036	355.516	354.795	366.571	373.712	388.942
F6QM56	293.635	288.368	355.661	359.581	261.991	344.408	284.955	329.017	357.088	310.485	331.015	253.01	261.006	298.626	255.212	341.979	441.51	376.73	325.335	220.676	332.322	333.168	433.918	302.794	614.814	262.254	339.373	416.88	358.219	218.284	340.235	297.552	357.568	314.633	378.362	383.005	411.3	362.006	324.64	335.982	231.879	424.558	468.754	222.426	455.054	398.948	339.469	386.261	303.801
F6R9G0	403.859	432.431	461.009	395.908	492.971	432.657	466.653	421.01	369.44	475.044	445.27	276.479	470.323	390.378	338.076	274.097	399.637	298.577	475.299	296.308	374.267	547.455	420.747	523.544	476.193	498.557	479.889	487.024	369.284	377.977	428.616	468.112	454.756	474.274	626.557	395.899	354.356	578.057	544.782	429.643	406.936	456.7	498.361	333.044	325.836	404.947	419.62	409.446	381.542
F6RB63	288.342	331.953	400.804	332.467	321.285	406.915	387.829	452.41	413.432	398.95	405.642	280.859	606.701	307.769	509.586	316.771	215.319	276.327	278.878	201.333	297.822	430.438	337.333	339.135	261.408	625.521	377.039	460.155	397.339	512.362	333.901	387.564	416.608	411.621	362.676	192.174	394.298	435.916	265.743	225.145	274.613	322.231	298.52	366.004	273.578	398.272	211.799	357.079	335.688
F6RPJ9	405.838	328.515	391.993	327.518	404.49	359.535	356.765	323.311	352.42	336.944	337.311	325.846	353.779	352.534	351.938	311.213	354.188	342.134	328.224	345.777	338.24	300.64	357.866	359.975	331.272	319.128	351.542	355.501	357.019	361.013	344.766	325.019	345.651	333.904	343.415	356.978	310.661	346.836	298.165	342.438	413.719	388.856	373.354	368.086	369.489	378.385	356.183	383.372	332.911
F6S3Z3	391.215	470.657	382.969	307.364	341.601	366.754	360.72	448.522	397.04	337.926	340.499	378.182	388.177	350.183	378.65	405.457	407.407	384.007	329.711	373.472	594.391	284.535	351.017	400.524	428.544	344.384	366.921	402.07	372.075	454.871	449.681	448.765	384.881	366.346	370.834	354.451	399.87	338.498	404.348	323.838	489.833	460.903	436.998	367.689	353.456	365.88	338.934	378.843	367.06
F6S4D9	340.423	390.959	157.81	359.245	205.021	432.568	381.872	253.841	248.532	253.87	304.283	300.823	187.076	402.968	259.859	247.676	303.381	303.091	439.229	212.639	388.477	444.233	458.231	396.735	540.37	408.054	341.321	231.207	393.586	466.627	451.469	376.963	370.503	476.037	276.306	438.512	452.472	454.65	211.684	297.84	229.053	601.208	570.815	360.025	286.655	514.31	350.994	448.271	394.669
F6SMY7	387.573	369.98	346.656	357.517	344.288	384.058	406.359	424.586	369.481	360.801	376.956	390.211	403.963	337.27	345.594	437.174	393.055	392.643	392.093	420.843	428.259	416.853	407.797	365.584	403.041	481.616	413.768	402.686	386.376	386.521	415.707	404.641	442.901	393.775	400.204	370.356	397.511	414.29	447.508	422.985	418.358	363.928	363.411	370.216	404.247	349.69	382.335	331.761	358.795
F6SZ47	426.585	438.489	459.767	354.389	377.326	346.425	346.677	428.018	298.541	418.339	438.552	495.548	354.842	368.999	364.137	408.873	338.328	324.015	296.307	404.066	504.516	419.015	328.544	464.799	402.639	327.918	326.901	335.025	470.794	369.163	319.187	398.946	261.084	257.541	431.526	413.759	372.04	366.848	397.366	334.934	428.421	310.398	352.183	413.7	455.503	431.467	346.614	394.129	441.254
F6T1I5	436.603	293.193	83.7171	822.126	1096.45	419.039	710.312	-54.7057	384.326	906.824	441.542	231.627	583.822	467.549	483.216	420.798	-59.322	558.309	964.266	22.0823	140.442	183.183	202.487	21.9819	240.885	0.848161	261.945	352.628	293.022	138.098	125.731	117.132	436.298	113.264	76.0503	74.8532	283.479	210.24	156.095	62.8761	160.686	438.059	126.988	199.178	125.845	424.024	411.032	382.972	386.005
F6T4M4	315.107	317.69	336.831	359.409	319.921	317.701	362.994	269.214	325.067	356.33	315.906	422.122	340.217	358.795	345.129	358.986	283.441	285.002	338.449	382.343	369.37	355.522	379.376	381.358	308.549	332.324	444.319	334.927	329.693	358.785	347.598	400.204	405.781	366.981	498.32	355.3	357.382	353.814	324.357	310.318	298.002	400.036	388.713	344.086	333.642	330.789	316.266	290.98	267.926
F6TQW2	315.196	426.789	493.957	290.315	553.249	408.336	503.668	243.88	123.765	806.316	189.178	322.097	234.636	456.051	323.557	174.928	420.718	423.782	542.113	183.062	163.571	368.065	229.963	263.449	389.052	289.107	327.749	125.115	149.424	297.728	267.855	383.637	368.846	664.426	513.503	216.924	326.757	396.574	876.727	522.401	295.428	683.796	200.375	357.449	591.256	367.276	174.354	857.5	397.314
F6TVX7	410.664	585.563	407.697	299.429	584.008	438.769	499.57	335.411	465.514	231.97	379.379	615.133	329.602	221.224	484.109	338.774	346.801	353.801	536.93	548.783	399.513	233.231	379.258	208.583	316.664	347.397	410.141	361.779	481.487	558.515	401.42	395.824	391.265	488.698	396.858	256.525	485.921	356.278	367.704	456.485	516.777	462.451	468.943	392.76	486.05	413.308	470.26	611.295	475.443
F6VRP8	1003	693.199	501.408	649	1219.51	521.115	805.039	453.656	457.043	424.459	618.841	540.573	204.756	507.423	325.033	522.295	469.726	520.964	385.779	529.827	273.76	90.8087	301.579	320.235	205.663	238.995	255.275	439.614	233.809	251.235	419.273	270.811	269.949	383.892	299.162	358.537	196.78	432.203	349.218	244.071	313.998	1077.43	649.209	654.663	679.588	458.712	738.461	467.299	431.961
F6VW30	289.905	366.192	395.874	333.18	332.957	324.739	266.551	368.872	355.516	314.562	378.494	378.447	344.115	405.585	288.682	336.522	291.398	313.132	312.031	320.796	317.404	352.317	312.555	295.062	408.794	284.085	323.265	361.845	381.526	340.329	304.668	325.472	253.589	345.671	377.399	327.86	292.472	368.918	388.313	303.144	285.622	321.669	329.076	348.268	416.855	331.064	335.367	280.816	313.334
F6WHQ7	314.555	228.943	378.611	314.097	281.411	303.63	321.036	301.487	302.487	259.851	324.386	348.068	369.213	345.575	279.009	363.129	289.822	413.179	336.431	384.821	348.643	351.921	350.501	380.901	412.59	350.955	304.91	286.97	371.998	321.66	377.196	299.204	307.979	364.22	291.853	445.114	375.707	322.15	350.921	369.517	335.179	342.94	250.332	334.804	334.373	315.354	332.047	276.749	286.623
F6WL90	428.766	445.105	391.395	367.137	441.529	315.457	394.25	564.64	338.962	314.808	369.309	305.502	345.104	298.736	282.154	420.481	344.816	364.832	405.598	345.194	348.801	333.432	354.628	330.99	458.768	345.516	328.318	321.931	285.546	314.313	269.909	373.67	334.101	420.951	362.377	246.381	379.16	393.274	413.617	326.426	274.104	389.301	429.046	366.85	455.138	370.617	415.324	562.94	458.073
F6WMJ3	343.647	415.314	344.911	343.988	347.146	385.663	354.631	388.183	350.648	376.846	391.178	359.031	368.477	350.196	325.932	380.622	319.283	334.149	325.301	369.629	319.51	350.128	300.694	312.824	374.557	399.506	360.475	378.74	346.225	368.709	311.998	358.894	349.954	313.342	368.991	290.18	357.185	359.906	372.266	294.677	335.171	353.073	367.783	370.512	349.658	343.981	339.091	412.547	368.867
F6WR04	389.815	356.091	415.121	442.576	633.85	487.013	621.671	294.495	346.172	475.233	446.154	331.305	409.66	282.534	296.397	314.861	265.073	422.42	436.038	400.634	154.21	274.481	324.42	302.266	226.885	628.805	286.559	419.055	246.244	227.619	273.916	221.648	423.247	301.775	247.253	204.247	239.008	459.735	265.836	260.894	376.6	490.647	256.593	473.767	349.844	404.482	584.029	547.082	423.771
F6XCT0	333.23	366.921	389.925	378.507	344.447	408.11	457.089	398.616	366.146	371.195	394.834	316.576	430.991	363.55	361.568	393.043	389.511	412.816	420.946	384.39	374.71	420.824	376.546	362.493	428.745	455.843	379.287	406.629	387.884	381.78	395.637	403.364	428.691	400.335	420.326	345.997	403.43	429.209	430.513	382.293	370.973	388.217	381.931	387.193	330.748	383.46	468.237	396.686	339.225
F6Y616	520.013	403.922	396.276	424.595	375.095	562.814	352.324	328.82	332.393	334.286	503.302	433.178	407.652	459.538	344.461	478.957	365.19	298.863	315.134	525.271	301.751	450.701	444.843	495.787	526.833	405.558	464.448	358.865	426.78	405.959	373.34	360.308	340.566	313.801	496.586	339.072	381.206	461.306	399.969	297.33	320.458	407.246	382.462	310.805	452.1	439.581	394	357.813	466.422
F6YRW4	417.789	401.713	415.682	346.053	354.715	404.397	358.354	395.992	345.773	417.06	369.724	391.228	397.735	346.981	373.274	415.03	417.992	409.578	338.802	417.768	459.779	374.764	370.068	427.572	394.851	411.152	342.016	337.587	441.035	368.206	359.501	402.517	400.446	363.303	364.99	417.857	407.043	387.454	358.105	397.274	390.654	342.779	403.523	375.818	359.034	386.957	397.387	437.716	392.793
F6YVP7	295.277	374.008	363.04	342.913	326.804	401.618	332.83	366.495	262.872	342.139	401.412	346.456	402.38	382.85	417.646	317.924	371.388	347.2	286.426	423.624	296.59	329.16	322.377	347.332	334.946	423.893	354.514	288.403	324.384	354.771	352.444	326.333	316.87	359.507	288.981	383.795	415.14	324.439	361.348	314.97	277.003	356.995	282.443	339.348	326.021	338.463	302.672	391.147	356.39
F6ZBR8	341.063	343.765	373.969	398.717	395.294	355.399	428.864	442.593	417.789	458.622	390.466	249.377	488.701	345.77	380.474	251.287	348.405	338.346	388.74	265.089	371.694	363.243	393.024	491.237	345.087	564.004	431.872	356.25	342.093	389.426	392.76	407.33	434.829	474.088	386.432	421.2	412.97	473.308	417.766	417.821	431.515	412.135	436.535	448.714	394.928	341.073	451.642	356.451	380.262
F6ZBY9	586.188	627.207	450.765	450.311	497.502	539.525	468.64	487.383	442.22	658.788	624.559	273.33	433.151	609.176	528.764	200.351	543.27	30.613	542.285	524.318	647.984	596.126	527.272	400.597	575.593	419.259	787.113	510.119	612.454	481.616	546.251	500.907	372.593	564.279	746.31	411.343	536.343	621.044	368.846	487.41	363.875	545.411	621.337	470.216	647.809	460.555	268.519	444.978	639.953
F6ZDS4	344.845	365.238	350.867	366.397	346.087	383.374	378.187	426.269	347.684	387.362	375.072	361.808	391.987	339.179	347.66	398.588	370.202	322.054	349.357	354.367	385.91	386.735	383.669	357.371	384.29	357.917	380.406	352.596	378.523	346.782	349.603	397.316	363.446	300.255	425.305	350.259	342.196	388.691	361.244	352.363	353.093	346.583	356.756	359.189	357.846	352.47	374.938	360.068	352.982
F6ZFU0	381.526	395.52	356.679	317.707	349.47	361.567	328.196	357.515	364.816	339.662	373.623	383.092	349.474	410.561	381.808	398.367	341.071	359.815	310.565	399.196	364.34	296.523	342.451	318.388	298.824	306.177	301.806	320.202	346.766	382.564	342.386	339.422	333.533	309.766	362.328	325.923	312.764	303.203	321.364	289.628	339.678	351.63	337.465	368.291	356.251	329.309	336.748	257.174	315.842
F6ZHD8	371.831	363.831	359.133	431.563	297.309	319.156	378.153	358.712	366.854	279.924	427.62	358.458	322.329	331.742	412.542	416.208	487.11	330.37	423.343	299.992	379.168	495.199	470.697	389.059	493.902	408.845	423.822	363.437	384.344	346.796	462.991	357.192	351.461	419.692	410.378	385.837	544.836	352.941	420.423	476.538	284.459	498.271	439.942	296.537	423.548	373.022	339.582	385.846	549.565
F6ZQA3	367.021	371.821	348.224	394.312	363.775	353.855	374.834	383.015	346.331	387.258	364.422	342.519	384.458	346.495	336.531	352.665	355.866	340.306	411.891	347.294	440.74	454.148	379.272	358.139	397.681	380.742	401.677	430.58	388.549	362.197	391.055	407.265	402.412	414.341	420.272	349.599	362.243	449.7	436.42	392.491	333.231	367.664	375.11	342.952	397.339	365.246	427.467	372.536	313.921
F7A8H6	303.759	314.315	327.122	394.373	254.906	395.982	363.074	450.24	320.748	377.714	350.249	314.981	414.56	328.93	402.687	364.17	433.145	359.36	263.092	304.763	347.809	402.124	381.821	450.144	408.523	347.969	383.127	350.571	407.514	319.241	384.184	431.889	404.538	314.414	376.214	347.408	357.161	379.216	418.499	397.704	329.527	321.901	368.291	295.799	292.578	349.161	318.306	326.548	351.266
F7AA26	462.77	472.357	415.277	404.077	645.945	369.452	443.826	462.44	383.949	394.307	434.53	373.505	488.732	306.302	308.71	317.224	314.695	421.365	422.231	365.173	249.321	302.613	358.252	312.186	310.096	479.356	347.575	415.69	292.903	335.732	318.529	338.176	503.98	429.507	388.16	346.33	360.047	480.831	437.501	416.589	314.164	446.556	546.95	379.243	501.05	385.394	498.272	418.628	304.032
F7BGR7	459.159	561.787	436.269	394.603	500.951	499.641	409.023	426.121	393.768	546.222	501.151	519.776	546.197	467.069	569.048	340.789	335.906	151.875	516.728	396.643	537.836	482.388	473.557	346.572	363.378	446.75	562.058	458.752	508.716	465.722	447.798	459.126	288.981	461.692	554.238	376.197	472.42	470.667	344.04	477.781	469.719	430.942	373.441	412.959	512.26	384.237	266.75	452.571	514.262
F7BJB9	404.681	385.057	355.781	335.634	466.857	366.771	444.832	379.449	318.717	435.297	393.095	449.629	293.368	363.27	348.646	284.188	305.447	324.684	318.296	393.709	333.273	259.015	366.391	323.926	313.285	314.999	293.1	354.9	378.214	320.519	326.605	281.984	353.296	337.653	355.403	368.694	360.642	364.213	340.07	337.431	408.043	356.279	435.274	424.845	689.422	367.37	396.055	375.801	363.762
F7BP55	362.904	331.592	348.368	367.484	350.692	368.205	362.93	346.754	392.766	412.06	313.813	406.873	372.809	393.331	343.889	401.263	364.666	436.015	378.338	377.558	552.31	323.219	413.041	406.367	370.856	352.879	325.418	379.524	395.755	406.379	417.724	415.614	433.931	327.633	387.937	383.022	361.728	352.532	376.926	337.737	454.248	389.429	308.717	373.368	358.243	378.129	348.172	354.654	330.076
F7C846	295.13	246.755	371.335	525.706	387.805	378.02	437.433	482.228	474.064	537.907	462.403	280.923	523.095	360.189	379.308	398.897	371.03	484.039	342.122	343.018	378.484	502.296	265.703	580.858	474.821	648.464	320.941	372.11	340.567	272.59	411.501	347.214	372.436	395.341	298.542	537.339	435.017	424.753	411.28	424.486	358.534	413.814	406.371	424.017	317.074	362.031	428.069	355.648	323.962
F7D3W5	403.921	280.969	355.131	420.867	312.768	418.513	390.025	309.373	319.353	376.096	361.578	428.864	353.031	309.461	322.465	392.086	335.433	327.324	334.212	367.231	323.739	456.667	412.086	523.824	397.697	401.066	356.759	311.976	366.746	339.857	335.61	342.78	333.969	388.489	379.197	342.639	372.211	425.761	319.629	411.345	329.051	312.948	400.739	337.288	430.744	412.181	415.117	419.875	451.763
F7DEU6	425.439	339.867	376.604	427.919	360.7	375.88	392.124	355.268	398.776	380.063	360.889	366.809	399.287	414.159	369.112	413.895	401.046	389.982	408.822	398.603	347.964	338.692	355.962	327.066	339.514	342.153	374.878	289.553	298.516	331.56	328.868	320.681	329.926	428.331	351.137	355.371	345.7	333.439	299.07	348.497	442.55	373.319	373.309	407.739	405.436	398.944	415.408	370.2	384.058
F8VPK0	337.938	369.146	386.651	433.785	418.171	361.411	409.853	395.605	439.811	360.602	398.503	391.629	370.476	350.39	397.554	324.524	386.748	421.438	366.856	405.569	347.283	356.016	368.113	427.085	383.903	424.772	344.469	274.697	360.716	378.459	397.836	399.015	364.692	346.436	367.705	447.788	371.044	374.455	427.881	388.619	449.988	455.915	363.629	415.629	304.808	432.984	448.427	315.358	410.466
F8VPM7	341.215	409.832	329.363	383.513	378.811	423.736	320.554	334.619	487.595	416.833	404.419	377.818	350.707	382.751	432.937	360.414	418.976	388.975	376.253	345.881	343.58	411.92	341.73	405.142	415.85	334.938	377.906	400.492	419.93	425.318	381.245	350.737	360.745	339.455	367.154	417.181	328.4	372.66	388.207	349.514	413.042	354.312	330.402	399.421	380.356	400.998	392.259	351.675	357.911
F8VPN4	337.228	400.024	393.695	398.609	411.876	394.856	390.368	397.084	384.927	337.348	449.052	313.626	484.963	279.147	420.921	341.658	446.007	389.563	423.694	405.754	372.781	427.45	428.719	385.986	377.925	488.353	451.916	422.435	406.779	410.128	454.796	332.203	556.198	338.455	371.561	430.991	415.559	438.286	337.488	379.186	372.445	414.865	333.068	357.22	383.332	444.535	452.773	416.52	438.823
F8VPQ2	234.988	351.768	377.209	302.565	427.125	658.594	377.455	367.265	374.357	459.179	387.101	516.266	364.004	427.272	371.518	434.176	413.462	293.823	310.162	449.567	332.916	457.17	433.961	455.989	504.584	343.919	495.681	434.953	403.977	428.952	447.135	426.71	340.616	373.545	534.775	376.87	301.05	446.324	390.012	457.122	433.546	403.747	368.991	302.881	396.814	340.097	330.546	385.368	367.668
F8VPR5	312.091	408.07	365.938	329.868	389.581	305.738	329.451	375.206	387.33	326.582	381.598	425.565	324.843	410.181	344.23	431.032	375.057	405.368	357.2	371.53	371.743	374.942	383.347	321.738	427.242	337.027	386.378	354.619	398.851	377.684	353.702	393.768	402.806	371.691	400.141	500.688	399.285	346.192	497.12	384.28	441.709	336.086	433.271	425.179	428.673	365.311	424.829	373.292	413.061
F8VPV0	416.165	399.481	381.207	405.135	376.916	433.241	447.016	364.389	448.759	480.659	396.086	394.8	422.303	363.474	388.995	359.455	379.802	346.08	439.418	415.691	366.457	375.529	390.583	410.225	386.159	410.776	454.509	397.256	384.405	440.795	362.381	376.55	427.505	432.491	464.694	306.939	411.366	416.817	332.905	395.231	424.002	386.028	380.941	420.551	447.581	391.221	403.19	439.058	379.603
F8VPY2	286.929	354.216	378.974	407.693	433.208	274.175	337.652	435.196	416.841	397.4	369.884	479.281	346.125	400.817	319.622	403.116	386.938	425.957	345.011	357.68	566.296	519.735	320.339	349.107	464.272	354.506	335.73	405.21	361.485	355.039	467.307	374.413	363.405	400.405	381.879	524.864	315.941	362.707	392.564	396.474	419.437	394.615	396.379	416.051	373.998	272.08	292.84	254.022	372.809
F8VPZ3	467.08	442.458	340.812	390.738	365.187	422.964	334.166	359.639	418.887	328.789	372.525	383.866	485.553	526.434	697.779	559.217	463.229	380.888	243.628	410.921	407.087	304.373	350.445	357.787	274.279	299.557	456.594	476.045	452.349	473.545	386.114	509.331	435.472	379.994	436.269	358.583	324.839	303.992	583.675	340.243	463.286	350.111	475.472	377.386	414.423	456.952	302.312	341.975	377.234
F8VQ05	374.387	346.471	317.138	352.9	355.442	369.399	370.58	367.132	364.776	369.66	335.07	378.195	339.16	341.913	364.624	375.965	344.792	332.167	347.384	329.965	361.961	416.441	350.565	421.078	364.34	354.059	410.247	402.287	433.546	372.705	397.401	412.849	374.98	393.935	393.61	370.045	396.74	387.295	411.821	415.212	396.755	345.377	375.416	374.619	399.801	385.093	371.353	340.336	337.594
F8VQ28	356.673	309.418	317.477	274.454	368.379	360.624	347.233	323.316	338.526	352.575	325.474	279.912	313.156	312.666	296.296	360.507	376.213	372.967	367.148	334.42	381.568	354.105	340.436	339.935	404.241	319.376	326.023	277.538	348.874	337.311	339.197	308.244	378.271	332.795	324.047	431.839	329.642	338.726	304.321	388.159	395.461	290.145	324.988	348.028	325.278	362.027	354.254	322.142	369.903
F8VQ29	369.05	306.558	297.782	341.362	349.697	362.697	331.427	359.473	347.476	325.263	315.708	331.476	299.649	296.268	320.473	293.186	379.25	338.028	365.272	368.443	357.29	357.855	387.603	449.575	416.625	379.687	399.676	394.945	328.514	375.824	423.672	362.201	414.157	367.151	382.426	393.575	368.971	395.424	387.844	367.311	359.548	410.296	409.299	365.712	439.442	374.677	356.368	403.207	347.82
F8VQ54	443.249	382.569	363.547	376.785	381.355	489.626	426.242	398.958	354.179	482.822	416.502	353.337	413.846	389.202	407.671	414.691	428.503	392.02	355.178	424.005	396.852	350.625	364.835	450.835	371.691	376.381	360.113	346.838	377.061	378.797	334.451	345.002	406.257	337.681	367.812	408.082	405.323	387.021	329.481	362.822	346.721	301.108	379.119	336.349	461.888	382.481	380.926	458.587	319.971
F8VQ87	335.74	407.533	417.658	374.53	365.278	333.904	334.798	339.196	428.336	341.563	413.584	374.273	506.873	321.362	439.654	415.837	508.405	351.652	461.621	396.351	535.693	333.58	406.071	385.652	413.155	495.344	422.115	377.903	453.368	448.1	454.588	416.326	428.793	395.005	586.412	429.164	452.111	389.684	457.518	390.137	477.057	459.646	461.113	484.334	408.037	393.738	520.765	436.506	358.507
F8VQ93	313.606	284.97	438.19	463.419	455.182	280.263	453.541	445.294	364.799	331.23	351.244	292.3	417.486	302.489	332.765	268.968	331.941	342.617	367.125	296.126	430.008	382.023	376.997	421.469	442.053	489.285	388.733	437.194	400.235	367.975	389.288	438.614	424.379	430.178	518.475	401.162	323.454	497.36	450.727	434.335	448.905	425.964	362.653	472.667	411.522	426.73	461.636	469.219	420.511
F8VQ94	403.892	305.931	448.642	318.96	440.932	456.523	504.082	184.322	522.015	409.112	419.158	493.392	373.298	408.004	342.515	436.915	430.211	456.148	414.783	443.404	267.555	465.904	310.884	260.85	389.427	408.496	360.196	579.013	455.926	328.332	375.56	236.067	342.298	367.717	295.006	423.391	413.089	332.323	358.422	331.515	630.359	465.984	350.363	461.78	523.233	318.577	371.677	466.668	544.408
F8VQ95	334.351	363.507	376.577	329.159	368.683	492.925	372.786	332.591	382.678	458.559	352.349	429.916	342.429	417.531	442.316	324.981	331.387	368.308	385.838	343.941	243.972	432.685	380.109	454.938	334.042	375.598	416.594	353.982	424.903	414.005	382.863	410.175	364.232	392.361	357.792	336.624	393.119	371.839	357.483	384.031	445.285	363.964	306.369	375.275	299.367	407.28	362.303	330.982	390.795
F8VQC1	380.32	348.022	391.05	345.624	360.858	363.49	362.988	365.044	355.166	340.286	366.528	397.305	351.22	372.552	385.955	370.477	365.118	365.979	348.293	414.541	318.831	328.445	304.034	338.037	332.726	299.821	337.951	312.27	353.344	355.958	348.904	338.31	297.204	356.899	352.158	346.914	322.522	317.523	320.825	350.665	362.942	367.942	357.489	422.829	365.068	344.801	388.834	279.619	361.582
F8VQD1	331.409	363.973	351.073	354.436	354.606	365.963	393.442	350.831	347.357	405.695	373.016	358.964	365.581	380.927	435.566	363.626	376.831	334.101	359.749	393.087	408.82	370.269	376.752	380.906	362.4	365.427	427.183	363.735	428.369	425.619	396.411	425.109	400.221	378.182	411.473	452.534	368.947	389.205	422.711	408.053	359.43	322.755	370.096	359.723	336.521	373.045	343.022	273.528	359.14
F8VQG4	706.527	509.139	288.444	436.645	665.251	387.649	314.769	418.828	347.356	304.028	386.449	459.316	331.947	405.152	396.843	367.59	402.107	386.219	418.517	289.318	315.157	273.783	441.936	311.32	282.501	284.617	305.827	397.061	379.903	392.744	390.531	350.877	328.852	356.924	298.788	318.205	282.546	362.109	321.099	382.42	332.936	459.596	599.872	345.627	391.337	286.461	307.508	336.49	285.562
F8VQJ3	357.028	380.077	431.629	352.144	459.187	374.127	318.617	328.439	465.892	279.779	354.28	490.356	336.264	366.535	422.664	422.269	296.061	444.448	361.823	378.498	278.319	403.266	339.368	418.7	394.482	321.495	422.121	386.838	251.893	289.912	335.967	332.408	385.616	459.352	276.403	357	282.31	346.569	390.145	306.196	278.827	394.57	378.373	364.266	337.915	331.111	369.806	382.526	369.571
F8VQK3	380.87	198.157	283.742	515.886	335.468	372.146	317.042	374.399	396.497	343.111	367.571	254.176	210.911	248.756	327.426	146.49	515.803	469.595	367.692	243.418	265.011	995.161	385.933	816.317	650.34	188.777	391.634	385.994	734.554	318.458	490.162	476.036	471.572	294.309	429.431	542.458	558.224	502.203	425.663	612.183	317.361	332.778	470.722	270.604	204.362	663.873	432.845	520.161	444.33
F8VQK5	336.883	297.415	398.226	395.608	354.429	454.706	427.355	355.648	395.647	450.526	368.75	316.922	326.498	402.858	430.932	386.508	364.697	466.764	337.422	442.132	333.614	331.557	439.343	343.726	363.961	391.093	316.135	308.471	354.394	453.426	309.359	359.435	413.613	393.046	274.502	381.792	334.018	389.942	350.61	358.225	432.083	362.5	316.937	441.951	421.201	478.862	577.811	513.217	458.116
F8VQL9	430.446	458.326	411.104	332.517	345.201	331.444	340.426	339.106	438.777	395.638	464.382	294.755	410.724	345.63	473.661	326.271	400.84	369.927	425.214	397.541	453.206	424.369	356.642	254.032	426.813	402.326	365.244	352.324	322.999	486.589	412.958	295.843	403.656	468.181	321.756	455.496	411.141	378.639	387.339	378.628	261.552	342.274	386.355	289.433	355.991	298.853	347.393	255.522	330.054
F8VQN6	291.349	398.061	462.301	365.629	309.165	342.376	307.204	375.251	406.93	343.263	330.461	362.543	364.453	418.982	359.427	367.284	410.92	354.319	384.541	405.188	415.391	327.951	412.471	365.811	374.225	404.215	367.391	398.125	378.039	457.236	398.016	428.328	398.457	405.575	489.798	404.235	359.959	353.556	428.597	404.798	659.5	371.482	354.649	268.749	322.545	381.379	351.348	359.696	554.362
F8WGM5	390.806	339.911	333.415	385.614	357.913	385.391	351.518	322.577	355.913	380.934	350.408	343.718	395.583	359.295	333.435	376.868	400.27	406.727	401.289	383.106	388.689	381.917	318.986	390.946	352.614	389.439	373.222	390.523	364.992	319.905	420.955	337.355	374.445	388.56	308.374	377.218	345.295	373.709	370.611	384.116	352.546	397.253	277.433	386.243	343.47	337.947	363.954	330.419	346.634
F8WGM8	337.035	396.894	364.126	357.659	443.078	476.925	303.946	479.791	498.576	385.475	407.12	440.255	374.339	404.687	292.066	363.918	458.791	408.903	387.287	395.28	489.08	412.793	412.859	435.028	486.342	345.828	343.972	377.033	368.766	477.256	426.558	371.584	333.317	322.983	358.679	380.98	295.509	422.68	377.624	416.856	449.11	369.739	346.379	384.108	407.499	366.36	356.367	342.486	427.403
F8WGX5	403.962	408.791	333.199	480.725	341.775	320.532	455.731	372.118	383.054	425.792	417.656	273.518	419.592	311.973	421.31	336.122	447.841	400.273	426.703	354.741	665.43	543.798	378.675	577.52	476.291	371.917	350.934	413.58	334.095	464.392	412.728	366.086	451.888	411.752	430.746	362.764	381.005	430.566	402.939	458.313	295.354	349.133	376.96	298.613	377.548	325.477	354.32	638.457	349.354
F8WH23	309.095	381.28	382.754	431.586	337.338	369.103	393.223	262.513	378.827	372.093	458.489	315.555	326.751	337.303	217.027	308.799	349.09	338.819	340.002	367.839	224.321	398.633	410.862	420.195	347.845	437.888	418.077	378.461	391.259	336.045	307.216	294.29	397.726	279.372	353.066	390.072	236.141	491.189	376.524	356.468	302.502	367.287	393.559	328.195	344.747	392.346	499.751	335.62	363.192
F8WHQ1	353.571	308.351	298.519	318.404	295.724	386.517	365.51	272.172	316.263	339.334	345.322	430.24	325.817	314.41	320.258	333.624	363.568	319.552	413.602	475.762	385.725	338.287	400.718	388.623	358.843	292.06	362.621	326.153	360.957	312.562	415.211	377.071	283.049	279.609	400.956	283.628	393.184	324.65	431.192	340.403	409.273	335.588	281.462	374.855	345.284	336.365	425.719	248.561	381.991
F8WHU5	349.615	324.879	382.4	283.153	356.861	347.312	339.103	390.031	343.072	339.926	317.185	357.28	314.931	327.906	338.331	345.603	345.998	339.518	364.079	356.782	372.878	345.337	339.236	311.918	422.205	329.32	366.837	368.93	363.299	369.516	370.698	382.263	353.72	366.498	392.379	380.354	342.552	362.382	399.032	404.049	393.986	349.185	404.855	363.077	388.392	334.538	361.965	325.327	327.316
F8WHW6	477.674	396.629	268.764	532.49	330.938	422.206	412.527	352.039	333.18	382.66	392.532	351.568	439.655	281.386	376.16	369.486	452.427	331.063	484.048	373.154	475.075	279.48	515.775	547.888	459.887	531.174	522.136	361.178	426.662	501.464	395.99	400.46	470.232	376.709	432.732	383.395	474.071	495.149	392.543	430.891	401.116	342.041	398.167	329.916	525.484	552.135	393.83	491.424	383.004
F8WHY8	371.389	326.143	367.099	356.7	384.209	409.361	383.379	433.94	312.04	433.541	354.21	379.949	406.113	355.9	334.562	399.296	411.665	382.405	319.755	364.294	385.491	376.29	373.849	382.549	359.006	368.387	342.429	386.708	377.539	304.251	375.762	423.25	369.002	331.958	361.2	378.182	334.283	407.645	443.981	393.653	337.306	351.183	409.435	358.549	356.147	358.955	372.425	318.006	354.222
F8WIA1	339.689	363.852	336.346	413.563	319.742	342.709	413.8	327.616	310.307	388.074	369.122	414.065	350.766	349.266	352.45	420.846	333.414	344.438	374.27	414.119	326.038	356.245	343.405	363.859	327.298	324.717	345.719	337.986	378.844	326.125	341.038	361.304	329.073	340.482	408.618	329.246	377.299	341.711	372.875	332.373	318.467	355.245	303.488	348.151	383.91	346.516	395.177	321.02	366.676
F8WID5	316.791	389.331	345.051	331.282	348.812	382.052	378.186	376.328	439.128	392.277	368.429	319.103	288.146	307.585	225.297	405.348	361.529	312.795	309.992	356.98	286.836	375.252	376.85	328.01	438.759	427.204	413.305	410.04	298.765	415.467	333.718	307.162	424.495	443.036	399.621	372.592	314.089	429.944	314.356	270.72	299.603	370.147	353.901	342.479	391.071	285.33	355.306	463.527	358.759
F8WIK0	347.557	284.229	401.713	342.423	364.607	320.623	402.881	356.063	351.419	385.293	334.12	307.68	450.41	335.383	446.827	401.31	359.212	354.459	388.093	338.398	398.839	358.752	308.086	360.554	322.281	522.961	332.174	339.703	383.416	391.072	388.986	386.326	413.381	487.369	488.69	367.976	411.769	359.53	376.46	416.331	363.308	361.543	405.942	357.873	321.142	299.043	338.913	277.835	295.277
F8WIS9	416.821	420.91	308.028	363.882	321.081	350.992	341.48	359.704	338.198	357.729	379.741	303.582	350.686	360.851	271.851	388.18	338.053	266.233	345.788	347.49	350.373	404.811	347.439	357.356	364.511	331.879	426.89	357.178	394.492	341.482	333.505	333.467	298.272	382.387	338.002	336.786	393.816	375.728	290.584	388.377	324.337	362.417	311.765	339.334	388.766	359.825	297.617	412.081	429.351
F8WIT2	364.64	373.273	352.416	337.138	351.172	357.916	321.023	360.885	359.804	322.122	381.234	336.437	342.331	303.151	312.256	313.049	382.657	343.284	380.14	365.961	345.567	391.429	375.759	349.608	410.817	385.118	355.715	374.707	344.976	370.723	373.027	316.784	359.815	351.241	367.791	361.58	369.484	384.93	336.288	376.265	346.017	372.977	356.855	364.541	391.914	376.818	384.176	389.552	372.639
F8WIU1	410.591	310.225	341.543	311.675	353.887	469.297	277.74	279.715	370.306	462.873	295.161	452.53	387.605	448.85	307.708	525.671	478.923	410.696	347.293	375.996	434.19	367.932	474.507	529.221	342.586	376.34	379.871	393.431	464.189	333.419	436.738	401.575	314.506	381.188	434.776	399.204	349.769	352.8	365.416	454.609	434.894	376.576	108.498	462.191	351.86	331.147	280.538	332.261	390.816
F8WIV2	251.966	336.321	286.808	300.146	252.869	326.599	289.161	229.184	319.8	279.444	306.925	307.592	279.931	307.287	254.424	297.055	313.236	315.307	369.85	278.4	294.346	372.084	309.728	326.256	387.878	341.032	368.47	398.342	366.904	361.823	364.976	318.087	350.287	335.018	362.274	366.251	350.514	357.982	331.848	393.26	328.024	302.844	311.436	325.553	304.732	348.182	337.945	319.494	297.203
F8WJ93	413.242	410.817	406.132	411.975	420.758	359.553	396.58	392.275	355.653	463.633	408.487	386.848	364.534	311.099	257.797	372.716	340.568	374.351	405.63	304.87	326.287	507.824	412.213	413.882	380.537	479.693	386.303	420.662	369.774	414.89	377.252	380.985	447.261	439.901	410.121	395.163	424.231	478.736	411.983	429.159	395.074	364.466	304.76	412.841	384.498	413.242	497.782	428.612	466.607
F8WJA0	448.995	529.771	380.727	378.143	571.45	273.17	396.912	568.568	363.006	350.69	424.371	368.37	329.427	265.058	345.45	309.645	333.882	291.043	304.785	292.415	341.645	273.092	299.733	259.343	306.386	326.622	306.394	309.103	282.594	317.818	288.422	353.313	338.908	342.69	344.317	296.189	274.391	370.017	321.385	298.872	308	397.905	545.451	383.71	383.977	277.488	396.541	331.743	398.475
F8WJD4	382.931	343.579	344.932	361.945	357.926	331.112	349.23	406.771	343.434	377.005	362.636	318.371	332.673	350.641	341.722	367.021	349.584	321.238	340.512	385.008	363.595	408.761	300.269	350.296	422.831	271.63	358.41	329.904	342.315	315.987	337.778	361.31	356.579	333.127	403.239	392.718	343.4	347.509	374.715	409.776	353.559	300.496	455.414	306.133	378.727	305.836	364.851	328.842	364.961
F8WJE0	421.258	406.834	366.632	401.352	504.831	349.268	397.958	410.186	305.492	361.345	396.87	377.16	282.563	321.928	292.167	295.743	311.54	351.338	391.786	346.762	241.915	328.979	298.96	259.73	333.416	288.887	267.001	326.982	326.464	246.862	269.382	268.564	297.026	328.535	312.451	269.126	309.177	368.978	324.566	348.148	283.43	343.92	406.98	317.558	480.163	361.035	420.066	394.6	324.247
G3UVU2	402.306	357.967	291.285	370.028	383.066	399.031	373.496	378.681	298.917	401.717	335.062	353.548	349.359	349.354	419.742	427.444	366.58	368.687	423.315	370.255	344.121	395.279	288.35	385.939	400.349	356.34	355.686	330.576	365.683	372.413	377.299	391.85	358.174	410.117	414.517	380.559	417.214	341.19	413.049	447.931	372.75	352.018	351.995	395.468	401.763	333.257	408.216	380.822	379.799
G3UW70	262.411	546.667	450.395	728.853	297.772	359.417	498.255	369.568	431.493	594.092	556.367	480.728	508.159	497.2	576.561	147.943	316.477	490.743	771.262	403.726	360.615	420.326	407.007	348.213	372.39	537.819	352.936	483.549	505.149	705.404	444.972	382.616	435.134	510.482	316.602	309.319	698.635	477.64	349.124	508.129	115.049	488.367	629.081	445.929	511.019	499.115	582.943	733.848	350.894
G3UW74	469.099	416.896	345.853	336.263	414.457	407.48	359.416	352.571	392.702	440.856	318.713	472.561	281.723	425.132	319.749	442.901	400.629	317.509	327.916	424.517	441.431	365.908	416.593	426.54	326.828	283.746	476.944	371.932	420.661	417.369	371.163	447.601	414.148	346.009	457.942	450.264	340.368	366.906	377.026	396.227	553.687	339.887	409.93	379.269	422.112	374.797	289.955	407.345	444.987
G3UW85	330.361	432.329	369.148	250.582	326.551	271.533	266.892	341.16	267.552	228.221	331.814	203.783	217.559	342.436	188.186	317.643	412.358	163.025	301.855	321.62	447.413	298.633	379.506	352.062	586.635	236.398	548.283	347.26	339.568	353.608	337.078	385.309	311.449	400.019	483.078	526.951	408.776	388.61	385.983	412.956	389.825	343.323	455.212	340.921	387.076	274.064	382.071	499.615	457.315
G3UWS4	422.124	392.776	347.624	328.956	363.306	375.393	328.863	407.132	322.036	352.551	322.913	334.202	367.899	416.842	348.463	366.623	349.784	343.929	355.667	378.591	377.484	317.743	315.154	376.624	322.8	373.243	380.303	352.258	379.706	398.535	349.631	400.242	356.201	371.93	370.578	372.886	357.587	357.409	344.537	332.085	429.859	396.134	335.514	410.241	366.062	383.629	322.058	391.973	336.839
G3UWZ0	419.681	382.39	425.239	392.907	436.771	366.857	368.618	408.321	399.589	431.826	371.941	382.325	335.268	370.087	440.146	357.305	390.099	359.761	319.772	334.963	341.025	362.973	353.253	417.765	325.309	306.884	387.268	329.399	382.094	372.11	345.339	364.577	370.128	392.116	371.426	397.921	342.156	354.073	311.203	390.141	395.776	355.412	366.144	392.326	405.026	394.287	399.788	370.176	354.006
G3UXA6	435.916	357.374	394.254	365.521	368.767	416.068	344.522	338.138	340.219	389.769	364.6	473.003	343.13	424.064	347.51	403.674	389.001	426.978	365.974	403.099	429.444	416.197	444.866	367.544	389.242	324.476	372.216	388.091	401.746	321.577	398.267	389.938	352.214	349.169	323.201	421.197	362.662	385.016	392.636	333.95	312.033	397.152	410.088	356.284	383.594	383.842	321.701	395.703	312.749
G3UXL2	418.917	380.596	359.754	410.478	365.542	457.872	376.554	391.881	350.865	459.466	384.995	429.768	425.45	435.935	401.625	444.269	405.128	393.905	386.438	375.569	359.347	399.437	365.58	396.845	387.534	361.485	373.238	358.684	379.429	374.786	370.654	406.78	322.461	385.646	397.364	380.68	382.213	373.617	380.692	391.75	363.746	390.205	381.676	384.249	361.698	392.064	339.651	334.682	352.86
G3UXW9	389.484	380.82	367.236	354.424	357.718	398.545	330.338	440.995	385.185	342.603	388.786	373.758	382.747	368.044	327.566	384.743	431.747	357.163	283.473	367.741	354.301	363.737	379.682	330.209	457.031	313.958	357.106	359.509	390.832	290.383	350.264	373.002	275.686	295.913	393.388	364.708	333.875	354.681	391.083	303.288	472.426	375.145	329.059	451.955	400.811	408.539	385.587	373.254	397.96
G3UY42	262.274	394.726	345.47	453.004	388.182	286.085	288.722	348.225	487.177	438.864	413.074	277.111	323.447	399.534	342.672	341.218	393.58	348.301	370.059	264.487	316.912	427.067	304.603	392.621	452.261	244.147	401.562	432.721	382.471	324.219	332.722	320.635	331.462	345.567	424.406	477.045	283.931	369.527	363.619	347.408	342.383	340.597	408.489	347.728	374.997	387.37	362.745	327.564	354.452
G3UYW1	221.81	356.08	502.259	360.856	453.159	267.677	490.213	495.708	485.764	391.679	417.681	359.445	407.431	317.743	434.339	299.267	490.074	466.434	440.362	274.927	527.974	352.563	419.286	361.526	433.035	488.074	335.785	270.931	425.61	439.055	404.437	375.608	352.103	369.12	265.956	495.62	376.321	348.942	355.165	375.839	591.168	330.37	405.99	495.171	199.209	350.618	460.485	352.76	438.811
G3UZF1	363.582	529.008	374.822	434.606	340.08	303.434	429.474	418.425	327.934	443.413	416.708	292.222	340.697	365.541	386.499	332.243	305.447	360.178	401.837	335.935	251.935	290.195	261.272	305.715	268.232	354.906	305.964	320.819	263.029	344.938	256.478	326.604	350.156	369.208	355.411	272.228	353.115	327.255	323.394	286.052	270.474	416.837	338.663	338.487	338.48	319.711	402.879	419.407	333.96
G3UZI2	315.318	357.047	373.922	343.848	355.829	360.409	346.782	334.317	378.071	349.198	354.665	359.275	379.684	347.204	362.015	341.407	386.378	324.324	341.374	357.189	378.379	322.73	359.011	333.333	354.781	348.033	383.307	360.216	391.115	337.663	347.277	374.165	335.26	346.073	385.281	350.754	337.842	364.865	347.707	348.886	362.935	381.132	402.003	371.392	336.965	365.682	364.778	348.816	360.484
G3X8R0	349.959	315.523	403.806	408.957	288.376	251.966	371.566	307.178	450.014	344.175	357.919	351.209	305.855	326.381	351.66	329.594	392.877	440.863	347.42	451.528	509.271	297.16	331.784	314.87	336.349	456.369	319.442	324.246	313.076	378.105	357.788	318.689	384.751	332.525	268.964	375.985	290.892	343.299	445.883	313.763	366.53	313.712	282.765	305.971	325.912	310.52	337.385	304.89	236.175
G3X8T3	284.126	336.222	333.547	301.165	396.95	482.515	353.202	367.407	354.983	347.494	358.316	359.214	331.733	324.795	372.921	329.375	393.431	415.066	522.191	345.754	309.325	415.937	360.277	352.494	442.302	389.611	344.693	394.756	344.57	381.385	437.398	369.342	301.043	306.356	357.018	374.474	365.059	354.11	452.331	417.603	561.657	372.271	230.074	378.617	286.966	406.613	479.158	387.454	367.24
G3X8U3	358.798	397.481	393.896	310.738	377.366	359.882	360.484	355.705	355.357	367.895	358.063	426.5	351.304	376.934	327.966	428.52	316.586	340.321	347.323	326.932	333.206	390.294	368.628	375.878	341.987	355.007	426.773	353.065	390.235	379.201	357.092	368.032	361.545	416.047	388.409	384.264	417.054	352.164	365.841	388.232	419.149	400.273	318.201	382.807	430.903	391.171	347.043	362.588	391.467
G3X8U8	348.408	588.862	342.887	440.439	357.694	421.355	446.038	389.37	394.349	375.786	503.514	515.851	393.864	428.578	347.862	474.081	412.668	319.124	358.856	551.511	437.942	357.101	331.481	335.799	445.363	305.078	447.07	361.281	345.334	502.046	403.451	400.886	383.899	246.339	480.726	389.25	330.339	377.225	470.056	312.439	374.876	476.534	474.641	377.415	410.251	350.164	360.419	410.896	468.934
G3X8X0	338.327	384.636	467.059	420.836	446.68	390.525	409.915	363.534	464.452	462.473	354.125	508.038	368.887	388.149	437.091	388.496	401.473	490.79	435.542	359.977	416.395	347.48	372.832	401.06	369.022	414.076	365.454	402.61	373.599	427.047	384.705	417.222	396.134	434.947	329.448	437.772	439.771	364.968	418.748	411.82	464.573	423.469	478.367	424.52	402.705	427.069	456.236	480.923	378.119
G3X8X6	369.558	461.049	427.696	403.351	420.124	415.678	351.936	328.28	502.038	383.299	447.121	522.506	307.7	432.853	421.195	342.755	355.784	429.528	389.391	432.455	445.049	409.823	462.849	505.307	370.049	376.203	317.215	443.141	377.459	434.039	407.3	375.659	360.603	349.486	304.312	422.139	375.607	416.134	394.91	311.574	361.232	448.3	448.912	425.404	459.975	497.27	477.467	470.627	491.461
G3X8Y3	329.231	379.631	407.838	398.068	401.619	328.72	386.3	388.952	385.362	323.389	403.992	373.688	360.158	374.456	355.944	399.924	387.823	406.129	355.192	344.749	356.036	329.954	329.95	323.923	355.837	378.354	331.473	328.147	367.201	322.939	326.359	327.086	343.758	325.455	319.778	363.569	314.625	344.341	352.937	330.362	369.266	351.681	420.73	404.243	347.954	376.859	435.83	375.316	353.554
G3X914	350.197	375.669	350.599	369.867	323.845	365.097	333.893	370.653	333.568	401.097	372.079	374.305	314.919	341.376	364.943	334.58	328.782	337.846	329.411	370.85	353.329	380.438	340.517	353.041	389.551	346.103	341.484	376.881	371.036	380.478	359.692	369.987	356.483	308.727	395.125	333.801	360.81	359.682	359.568	359.21	301.577	344.829	356.956	304.686	352.01	350.995	323.632	319.248	303.445
G3X920	322.856	417.32	391.134	287.717	354.502	313.421	286.387	416.901	347.682	339.325	312.934	344.531	343.694	368.234	395.534	247.121	367.43	299.909	316.786	281.92	458.153	316.49	398.206	311.947	332.66	367.704	377.524	429.494	418.491	336.064	412.682	490.909	353.729	366.579	420.884	326.961	364.966	388.929	451.995	429.065	358.18	464.099	465.624	391.243	337.313	378.365	302.446	336.372	356.745
G3X924	333.729	438.361	345.442	376.735	380.459	318.679	296.232	380.954	397.231	299.033	405.889	406.966	287.128	424.044	333.089	422.645	305.97	385.124	321.753	470.003	323.138	330.783	321.159	308.34	404.262	282.963	344.131	292.691	335.583	356.455	300.894	324.539	283.935	325.869	301.413	360.339	333.462	289.779	339.721	340.831	317.891	347.465	475.251	343.025	351.414	393.919	358.837	355.048	361.317
G3X925	380.049	366.91	346.94	311.477	350.48	396.021	266.336	453.726	449.418	456.187	307.184	397.195	339.617	393.567	316.952	395.749	532.642	378.328	299.612	377.958	548.95	338.623	406.274	548.461	431.134	317.424	411.378	358.407	452.576	438.233	392.048	442.726	400.185	301.361	460.841	400.037	311.464	365.167	368.425	388.759	428.58	329.673	378.603	376.109	384.35	332.451	139.128	360.032	384.068
G3X928	397.142	335.441	444.671	378.188	453.017	374.857	378.184	325.673	373.882	359.274	369.178	388.655	337.352	375.087	355.4	303.763	358.68	381.068	358.823	342.696	375.195	370.608	364.239	392.002	345.811	310.61	331.453	373.442	393.131	319.02	369.87	357.109	318.507	354.212	341.444	362.522	332.081	378.45	390.137	382.59	392.94	385.493	371.151	309.2	356.384	384.152	376.953	358.646	357.677
G3X934	394.2	439.467	401.706	354.269	344.591	327.103	342.871	410.588	333.782	434.57	390.581	354.528	382.695	310.658	425.295	362.666	367.946	287.007	341.085	351.877	377.167	362.864	303.678	401.018	393.353	289.134	379.643	353.593	431.725	383.33	339.125	391.936	391.936	347.994	499.598	392.581	428.045	344.869	321.234	395.411	375.491	325.411	425.528	364.23	404.244	387.311	398.252	358.56	375.913
G3X940	398.837	353.422	376.475	418.618	379.632	287.654	439.651	377.143	386.682	316.432	378.563	351.432	399.953	334.744	282.551	519.198	410.647	338.831	365.845	388.149	526.941	359.011	345.016	295.517	507.886	389.315	384.593	383.822	391.5	288.898	318.152	409.993	398.555	291.661	459.945	389.901	345.157	388.735	430.751	353.943	415.49	384.474	591.272	405.068	382.245	369.412	404.565	482.648	534.549
G3X949	351.597	363.776	374.113	377.298	332.631	374.812	373.341	430.906	339.066	365.96	379.118	367.705	363.475	390.464	347.345	404.882	356.668	392.518	452.525	377.326	394.748	443.783	396.475	336.055	501.367	380.783	434.509	394.92	380.225	403.567	404.666	436.158	401.485	399.702	428.855	330.183	479.904	390.165	450.904	475.813	352.7	341.359	388.966	383.475	366.294	359.297	439.331	327.829	396.884
G3X956	382.761	353.475	417.497	269.359	373.436	368.317	352.449	430.579	368.744	327.277	339.561	357.287	344.433	331.633	336.855	354.31	371.975	358.753	329.892	335.548	335.858	347.84	370.438	332.539	372.104	308.398	333.979	366.454	361.536	352.404	349.393	375.304	352.548	334.691	398.426	339.047	299.197	365.965	361.684	349.625	364.84	342.367	356.464	353.274	345.24	337.198	328.322	302.1	308.645
G3X972	385.465	391.082	374.824	397.866	352.828	363.243	426.197	367.789	337.301	403.747	372.911	353.208	337.662	356.652	373.931	359.411	383.753	359.946	403.887	315.145	369.84	369.162	367.735	476.981	363.75	374.021	377.861	346.561	394.792	386.156	343.065	368.493	402.305	387.058	395.549	339.326	461.843	383.747	364.473	376.851	313.447	352.204	389.893	334.179	453.025	418.052	373.074	451.353	374.732
G3X973	325.9	339.256	357.861	310.817	285.962	409.575	304.039	302.634	327.994	332.58	338.379	447.65	313.244	459.907	362.742	518.586	386.176	364.964	330.647	497.233	474.868	374.107	396.879	390.412	399.773	319.117	426.416	351.015	421.918	441.519	375.384	414.692	391.719	325.345	428.832	363.987	455.89	314.315	348.271	452.738	306.694	266.655	374.834	320.957	389.209	448.292	289.228	335.844	383.191
G3X977	330.872	318.037	419.054	348.915	363.959	393.348	353.822	264.477	363.54	376.345	374.439	411.063	352.45	410.433	265.812	480.769	352.716	386.544	356.157	331.948	339.098	304.204	349.286	341.727	292.345	558.052	327.661	352.109	282.802	459.985	331.239	309.747	382.911	352.729	401.33	299.599	207.299	399.478	401.485	306.157	266.836	453.93	364.155	361.945	324.816	282.862	294.787	361.517	311.451
G3X987	365.1	373.656	443.199	302.526	445.143	318.515	394.086	347.388	363.5	334.132	384.226	437.738	373.197	384.793	296.358	302.345	267.41	366.932	395.548	331.859	220.937	391.233	282.095	218.249	263.5	320.729	288.542	378.178	289.582	295.063	282.651	267.235	298.909	365.073	312.673	311.195	311.981	351.409	321.743	354.775	290.725	319.575	382.275	405.414	417.765	323.765	346.44	334.617	286.565
G3X9B1	427.057	376.789	371.958	427.373	424.932	352.987	364.56	453.918	385.171	420.332	356.144	412.396	295.106	347.126	363.824	342.639	353.584	346.7	322.948	367.246	316.878	351.773	347.872	339.567	325.038	269.785	333.73	327.436	287.09	302.793	321.54	359.688	320.887	357.282	336.082	322.021	277.034	347.42	314.566	327.973	373.284	367.039	398.685	362.374	388.201	351.424	383.011	348.248	392.618
G3X9G4	364.168	350.3	350.651	330.342	341.42	393.447	369.521	324.13	327.768	322.078	348.619	351.692	343.293	340.296	345.476	404.117	380.201	343.556	362.594	353.026	320.813	360.74	365.429	317.595	343.757	382.412	402.91	399.828	361.895	333.56	378.909	362.598	379.367	360.391	369.536	341.106	354.326	370.37	364.959	376.257	369.306	365.672	338.172	364.219	349.844	374.574	397.158	321.793	365.044
G3X9H5	403.953	436.968	379.345	366.234	408.108	436.385	378.594	430.288	360.616	392.401	374.168	441.727	340.47	384.655	446.161	412.898	389.384	382.443	337.136	448.448	392.834	330.74	396.958	366.392	383.29	385.337	366.566	382.025	392.236	403.101	336.544	402.144	363.915	345.233	364.621	378.847	385.904	352.582	346.555	360.101	451.343	340.269	402.317	409.94	431.88	401.897	383.482	540.426	426.259
G3X9H7	292.88	309.646	315.971	331.721	341.187	317.177	337.964	274.08	403.311	242.465	374.715	303.527	381.216	400.032	416.397	348.983	361.923	356.68	261.457	535.747	660.564	329.452	312.418	288.832	360.274	450.74	319.4	440.049	263.273	194.075	377.404	335.084	381.138	293.034	290.836	329.002	263.374	340.507	340.827	243.528	249.949	303.566	478.08	366.85	303.843	287.405	338.74	305.595	312.48
G3X9K3	396.784	395.248	259.406	404.751	347.681	470.172	364.155	470.836	320.509	368.887	343.317	315.048	344.152	335.559	333.629	334.544	420.319	306.171	308.787	406.572	311.697	345.924	394.712	392.732	388.102	398.956	427.366	396.43	358.801	309.911	371.208	439.111	379.419	342.14	418.433	245.35	325.919	430.203	387.622	282.736	415.31	451.97	377.885	382.443	390.803	439.777	403.115	403.141	387.545
G3X9M0	365.681	355.184	395.375	440	353.87	420.8	388.08	434.406	343.316	408.149	366.365	380.099	366.665	388.666	440.677	341.335	424.837	397.214	398.607	374.434	332.239	310.671	353.952	405.422	361.898	330.633	320.649	277.94	303.508	422.987	372.589	367.072	324.106	383.716	384.447	353.779	338.907	341.658	356.442	396.009	367.134	428.447	383.404	334.509	386.543	352.628	378.178	418.325	336.723
G3X9Q0	366.991	337.984	342.582	360.993	374.579	327.471	310.7	375.084	344.218	408.499	318.44	387.674	300.859	391.595	337.278	381.674	343.762	366.994	345.117	336.225	375.966	366.64	387.043	310.086	360.966	301.262	385.068	388.811	398.76	324.441	340.973	418.825	346.186	326.508	319.025	384.909	367.899	348.532	458.637	348.569	373.421	338.398	342.273	345.304	365.274	335.666	339.438	380.166	359.552
G3X9Q3	391.299	330.015	327.523	293.224	366.021	389.587	349.566	447.917	282.98	318.956	312.683	339.363	360.971	280.594	311.951	356.043	393.199	339.317	404.017	358.353	368.449	384.588	342.345	322.127	434.488	388.557	380.681	359.891	339.076	370.231	383.143	376.591	365.721	396.577	376.029	335.694	374.684	393.317	384.327	412.891	367.376	348.372	356.003	375.438	399.236	321.502	351.264	376.773	354.13
G3X9T7	697.279	518.121	420.097	381.756	656.021	470.439	341.41	654.001	372.044	556.952	467.563	372.654	312.422	354.862	349.176	311.663	378.48	366.664	270.704	282.594	165.016	361.91	291.397	357.483	378.311	295.926	327.013	315.622	313.773	367.291	324.622	351.984	337.79	324.667	264.727	397.564	305.111	403.204	288.226	335.698	298.886	447.855	518.95	419.148	404.263	383.521	301.572	312.361	412.074
G3X9Y5	343.884	340.15	403.181	389.921	343.402	332.375	385.92	381.131	370.318	329.373	348.581	320.447	398.89	341.853	333.141	297.608	350.128	380.6	352.228	353.004	351.885	369.318	380.316	437.619	352.644	383.052	344.337	394.749	371.541	365.108	386.084	377.709	384.842	390.66	363.347	381.147	378.887	398.194	384.152	365.352	431.96	383.591	342.851	340.416	346.479	406.404	421.903	404.016	344.957
G3X9Y6	343.922	309.405	325.003	342.917	319.839	279.941	267.733	279.246	322.608	316.042	325.408	273.259	300.776	334.512	308.365	415.131	346.622	339.813	376.166	341.353	395.821	399.527	365.936	309.894	442.578	363.843	398.5	380.99	375.472	345.849	364.651	397.379	433.606	328.975	524.9	395.3	395.658	340.622	416.431	399.111	368.124	294.092	329.991	335.677	258.306	343.759	430.531	308.694	284.533
G3X9Z4	414.027	363.977	331.651	381.866	385.747	408.046	397.938	373.882	308.181	447.967	336.081	380.656	348.443	355.126	420.509	280.105	369.454	367.091	408.79	384.239	333.71	413.551	413.332	390.731	396.196	285.937	402.399	392.852	394.714	415.044	435.266	442.539	414.91	425.703	455.679	394.113	402.747	406.953	443.354	409.275	378.509	409.072	366.569	388.212	395.362	373.258	403.585	371.013	327.11
G3XA17	346.801	368.184	412.122	375.643	396.618	359.99	394.73	402.141	314.968	372.064	387.332	388.567	318.908	382.397	375.092	358.654	344.971	381.231	300.203	428.023	333.351	322.394	223.136	334.586	332.865	312.867	337.718	321.977	314.75	332.564	342.191	342.915	324.161	336.539	327.371	369.07	306.8	316.27	357.936	312.325	361.405	406.563	399.194	388.68	361.922	336.178	404.4	302.114	330.163
G3XA48	342.465	331.86	294.106	425.567	349.943	361.95	402.748	295.878	396.175	292.274	422.27	248.048	362.308	401.389	482.099	343.412	337.707	260.958	351.196	358.692	347.244	475.722	432.463	728.355	417.852	399.748	468.283	361.174	313.515	369.409	407.901	379.545	417.288	368.886	566.394	473.469	399.24	393.132	396.296	473.993	371.754	417.285	355.381	263.528	371.938	236.028	416.514	307.307	393.181
G5DDB7	328.384	358.42	335.994	359.605	378.395	391.769	368.62	332.744	329.4	335.604	312.41	343.469	334.661	381.867	334.003	314.884	314.211	324.415	472.993	406.443	362.456	331.597	359.184	315.923	423.287	428.67	424.82	404.343	397.482	464.269	407.071	416.308	416.373	410.735	468.668	366.34	387.989	398.129	399.833	425.477	548.857	380.164	396.332	338.239	353.445	370.091	389.508	370.582	415.459
G5E814	345.428	427.316	739.215	223.694	321.867	306.602	401.897	402.717	391.789	349.164	386.602	389.466	302.97	339.045	332.276	396.385	376.272	439.778	292.517	296.948	370.85	343.235	344.132	345.255	418.37	371.338	351.059	419.746	329.663	317.821	326.839	335.493	363.699	340.869	344.705	379.066	361.317	316.685	337.713	260.255	349.452	410.758	372.547	302.81	242.028	308.981	310.402	545.637	296.767
G5E829	336.835	358.771	373.693	354.275	302.073	459.538	433.363	365.487	413.052	334.494	430.399	372.571	475.795	374.323	416.941	396.24	409.298	432.402	360.409	487.603	254.236	382.478	392.248	399.242	373.899	484.477	343.215	368.939	376.406	390.959	374.413	359.58	398.854	342.849	387.59	344.712	410.476	382.812	390.369	443.976	338.954	333.8	336.478	370.702	321.116	404.933	367.176	289.456	370.796
G5E852	350.111	316.733	326.828	405.677	282.034	434.989	370.871	317.017	269.83	338.592	373.188	363.912	448.844	337.063	252.418	331.313	409.537	365.963	380.279	305.245	319.626	470.465	425.943	533.152	415.787	417.465	416.603	352.605	381.117	320.178	406.641	355.483	343.247	388.291	336.724	362.018	419.128	459.165	439.02	401.79	303.548	388.772	293.996	296.791	367.166	426.277	352.298	401.592	326.17
G5E866	348.291	350.844	357.564	351.496	366.187	344.928	359.53	372.704	299.718	307.036	329.387	362.012	346.608	348.835	335.837	314.378	366.594	325.762	367.398	351.147	414.505	370.029	383.044	349.486	408.043	338.94	331.733	404.466	359.983	345.082	397.812	417.113	359.107	388.076	484.562	354.919	328.203	410.436	428.977	351.548	325.443	416.846	470.015	340.993	375.443	327.409	365.628	368.049	315.95
G5E870	391.411	377.082	399.308	357.367	436.415	385.505	381.186	407.737	403.758	370.344	359.203	381.939	376.325	370.237	394.459	356.262	401.588	389.09	410.676	357.66	397.034	376.467	406.765	385.42	409.539	362.316	389.752	373.941	390.804	369.117	392.944	394.9	383.224	402.143	395.769	409.136	361.374	394.4	402.346	428.083	449.488	398.614	416.126	391.43	410.995	388.188	400.334	395.285	380.524
G5E881	635.307	532.286	399.835	410.51	465.348	564.238	455.734	510.321	341.354	489.923	413.556	279.644	303.157	497.662	462.521	361.476	492.189	-17.9555	423.142	457.368	598.684	563.444	517.403	427.148	585.688	288.382	798.166	737.582	640.947	357.641	581.277	647.805	376.224	583.22	781.119	410.749	556.303	631.768	408.9	609.436	457.071	692.389	702.18	380.897	742.197	491.294	390.921	584.54	661.246
G5E884	327.762	359.183	367.691	312.713	357.029	318.457	361.045	330.44	379.209	288.005	358.696	289.236	335.544	305.926	301.198	303.934	390.078	371.835	346.736	293.677	347.968	355.919	400.852	320.705	427.053	358.547	350.441	359.565	352.227	285.175	368.041	331.798	357.481	349.581	318.933	378.843	411.638	357.724	381.295	349.912	337.358	424.19	403.003	361.545	341.451	366.347	395.513	447.205	352.718
G5E895	354.207	339.871	363.398	310.906	343.727	324.949	304.839	298.685	325.039	328.243	361.288	297.596	296.416	345.489	302.879	405.156	339.817	336.694	392.366	343.204	334.987	448.403	391.818	306.165	426.461	394.385	395.021	389.741	372.59	391.929	386.418	346.825	457.194	358.616	484.367	396.75	365.652	378.938	400.954	423.219	386.63	344.458	336.242	318.537	349.717	347.054	411.541	315.062	376.514
G5E897	375.393	414.764	340.601	318.184	338.648	534.259	379.115	364.305	307.749	289.294	413.63	466.186	393.011	366.507	407.654	401.43	464.727	471	431.744	533.979	369.636	355.936	473.179	272.64	440.557	442.619	376.83	413.931	410.928	443.685	503.113	397.687	395.852	396.13	326.252	370.217	536.853	380.323	429.357	537.442	300.252	440.98	355.524	388.351	402.691	380.021	440.385	382.659	365.013
G5E8A0	576.125	544.527	449.764	497.479	332.967	574.153	531.487	371.405	425.242	631.753	562.171	346.783	451.451	520.205	458.88	504.65	483.354	353.762	409.966	442.296	731.778	502.925	446.347	613.81	473.685	534.032	499.915	473.667	462.858	493.575	464.334	437.877	420.998	431.144	427.856	393.717	458.102	545.105	420.663	440.325	319.63	460.124	449.976	356.469	500.766	395.3	458.509	522.395	420.163
G5E8I8	384.373	376.69	309.897	380.111	326.589	339.928	354.704	353.85	338.099	385.115	347.704	376.015	265.713	391.908	346.36	383.645	359.464	328.502	349.941	342.218	323.5	419.921	343.585	425.373	368.137	256.044	429.693	348.047	386.274	349.706	375.859	399.373	350.119	377.391	382.882	414.027	396.834	345.805	400.917	370.675	339.556	340.451	378.619	331.155	367.798	360.982	333.787	291.405	359.321
G5E8J3	352.033	364.218	321.063	385.163	351.41	385.992	441.792	373.872	354.829	335.345	417.876	308.208	390.65	289.558	397.383	303.352	374.57	301.933	330.533	449.563	364.795	400.363	365.893	383.177	364.543	526.764	395.744	307.625	309.116	388.175	360.826	358.866	370.499	368.077	383.823	360.368	389.929	400.62	350.613	403.891	407.022	298.182	376.389	363.923	288.342	352.344	421.274	360.432	377.362
G5E8N7	382.28	347.063	372.549	363.336	323.437	360.987	379.039	365.644	346.583	365.989	410.884	305.669	410.464	319.511	324.032	410.177	397.442	385.91	379	419.229	352.452	429.633	382.593	368.753	445.719	382.189	391.827	343.365	393.706	408.357	379.067	322	459.977	376.063	371.662	447.817	405.164	400.101	377.277	379.375	361.488	346.845	363.073	333.895	403.479	388.779	422.09	378.966	432.3
G5E8Q4	298.237	320.396	305.345	356.222	318.593	309.635	380.758	374.85	307.952	300.93	286.851	328.515	376.04	288.455	378.992	289.853	239.725	391.983	351.76	282.845	314.723	343.662	348.15	415.069	252.808	538.144	309.813	352.95	371.977	353.758	424.972	355.309	459.468	404.841	273.987	345.029	396.968	368.147	327.787	364.641	462.195	416.781	354.15	398.367	393.679	372.203	429.595	365.147	325.102
G5E8R1	314.826	401.761	344.952	344.92	346.598	376.425	367.59	378.087	417.086	401.942	381.408	326.121	275.042	307.63	223.843	413.433	347.524	318.032	282.684	365.362	275.445	394.007	365.778	325.252	419.841	448.306	397.696	405.799	292.275	396.224	327.098	285.105	430.999	435.574	380.655	361.949	311.867	421.936	295.545	230.893	276.236	372.295	346.748	332.686	400.753	284.822	351.162	485.317	354.227
G5E8R2	318.157	406.05	345.445	343.82	346.641	381.344	369.996	382.085	415.246	405.549	385.855	325.973	278	305.611	227.104	409.731	351.435	317.67	275.859	366.827	277.054	392.168	367.545	328.728	423.23	446.131	393.983	407.762	295.745	392.33	328.98	286.692	429.692	427.265	381.743	365.137	310.231	423.058	295.082	225.808	278.585	373.491	351.356	335.538	400.487	287.149	351.136	485.052	356.289
G5E8R4	481.097	332.54	366.97	403.154	349.986	443.921	328.466	343.604	400.767	391.992	353.283	371.889	326.029	452.075	383.266	419.902	413.578	375.511	332.817	375.914	325.56	347.524	350.651	518.88	331.439	272.5	363.079	356.934	379.769	384.856	351.069	371.217	280.032	349.29	394.383	357.363	319.874	332.361	327.847	381.046	428.324	350.484	314.426	359.325	368.407	405.054	347.194	345.212	324.564
G5E8R8	371.201	364.857	343.696	418.584	363.705	326.031	499.505	413.518	425.831	479.575	400.739	400.569	421.39	315.038	467.488	376.624	361.973	371.554	518.295	352.521	548.326	440.863	413.016	396.676	387.751	386.546	400.758	382.463	396.397	443.842	437.106	398.449	406.113	407.894	371.337	419.081	473.644	388.994	431.916	439.118	406.318	369.833	361.697	368.912	479.952	357.989	396.907	402.815	375.426
G5E8T9	292.741	323.051	393.375	411.491	221.931	337.132	232.079	155.317	342.654	356.592	330.135	455.44	376.395	490.384	369.692	529.025	447.12	253.321	465.814	341.618	450.022	397.455	520.102	388.914	403.877	370.909	637.787	419.485	392.656	461.499	351.626	413.927	385.028	446.058	661.063	365.525	346.211	392.298	403.06	503.605	263.808	319.513	334.097	293.961	373.556	313.341	260.574	341.432	224.366
G5E8V5	281.272	389.437	396.821	449.875	376.06	335.121	392.898	463.213	485.321	324.101	389.648	272.871	365.836	549.355	407.567	417.291	439.564	584.519	454.106	290.529	293.876	421.572	396.093	439.841	448.777	402.539	348.944	434.103	335.242	362.17	422.529	383.973	513.236	409.8	322.857	397.489	387.358	359.208	528.142	361.119	391.826	483.03	347.058	404.08	388.374	385.039	408.484	371.176	461.613
G5E8V9	316.436	382.528	353.433	335.06	376.254	377.175	383.788	440.762	333.829	279.387	394.208	369.997	316.72	325.228	380.852	323.116	344.924	366.272	357.356	376.368	304.161	417.756	355.54	356.302	404.644	400.227	370.197	350.988	342.138	382.41	380.506	351.674	358.673	373.827	363.809	357.963	382.096	387.765	358.572	382.454	334.033	348.865	313.541	432.26	418.249	451.145	420.753	326.356	351.608
G5E902	346.14	352.658	391.703	381.172	341.697	342.947	402.611	402.228	364.036	314.307	427.41	314.533	392.852	314.761	373.673	350.534	430.788	357.027	387.957	342.861	327.156	445.503	362.612	399.964	404.399	410.203	412.517	324.475	335.096	339.398	368.752	359.546	351.396	321.892	382.94	363.911	370.256	377.499	454.95	371.176	386.457	335.299	319.925	337.384	276.59	343.459	425.011	296.729	347.855
G5E911	292.469	399.471	345.654	238.541	302.165	246.844	461.323	377.92	378.334	262.909	334.952	240.042	368.751	332.437	289.911	237.577	436.828	431.836	295.505	309.118	531.911	233.585	349.604	204.679	357.062	352.967	235.199	351.064	287.484	306.054	376.823	310.098	386.871	343.529	206.194	414.214	298.191	351.885	358.597	284.335	362.992	402.596	336.113	533.651	362.907	281.632	411.079	342.898	294.475
G5E924	362.176	350.075	336.544	294.651	361.677	341.513	314.906	387.198	315.84	315.846	342.446	315.624	370.557	339.935	333.464	367.876	336.755	317.463	364.958	354.727	399.317	375.805	335.744	324.029	365.833	371.155	351.058	354.265	357.503	339.664	357.396	356.804	374.354	363.967	392.122	362.468	333.917	376.762	376.664	365.975	334.688	319.344	341.976	337.906	383.849	313.38	338.633	313.827	342.863
H3BJN3	322.474	366.434	319.95	412.571	315.532	362.294	424.631	404.72	363.364	379.418	340.081	337.689	318.961	436.872	400.837	418.006	370.22	392.163	394.646	458.014	384.938	357.972	347.682	349.939	408.335	362.936	443.869	449.015	419.311	331.681	393.385	461.105	422.487	407.329	399.676	377.827	431.419	371.206	429.006	376.133	334.408	372.373	366.103	399.065	366.38	352.091	386.201	336.204	395.086
H3BJQ9	312.834	353.583	294.319	361.778	317.226	364.083	395.893	317.613	346.498	356.69	328.438	323.536	300.433	398.097	380.206	414.086	385.758	389.841	385.895	458.741	402.363	347.705	367.972	349.722	414.597	338.528	413.137	361.48	407.943	349.141	357.438	402.241	413.243	392.963	368.226	417.026	422.854	344.622	351.996	383.637	334.931	307.721	349.513	385.453	325.708	357.613	398.205	370.767	392.942
H3BJW3	406.601	407.678	367.121	402.699	356.409	377.23	344.568	425.634	370.424	455.033	391.058	344.895	375.453	371.835	376.163	454.573	384.107	331.665	320.714	408.64	409.422	430.016	329.775	385.115	420.833	333.041	444.078	399.254	406.013	360.865	365.983	417.069	426.141	342.033	447.944	372.298	359.042	380.754	390.086	350.11	381.477	360.173	384.267	366.106	368.45	359.979	398.372	384.508	403.235
H3BK01	327.64	412.806	295.529	469.05	267.688	351.468	419.596	469.216	335.274	316.562	353.906	422.576	354.133	340.629	365.265	298.08	344.048	394.818	438.161	332.127	403.518	442.997	402.531	357.668	324.965	353.849	272.372	405.615	424.413	379.594	366.388	425.931	367.476	388.68	386.333	356.272	398.041	440.579	355.06	459.073	349.849	377.138	486.333	244.505	471.708	355.541	416.97	302.107	278.917
H3BKF3	328.653	349.774	398.08	504.824	428.823	256.7	371.842	412.885	495.151	436.85	424.601	365.077	345.108	220.06	362.725	335.334	293.332	414.874	428.42	306.328	474.679	517.186	431.958	490.567	613.939	455.341	406.262	415.63	328.347	422.225	440.405	381.586	501.261	379.249	457.184	447.677	410.474	448.694	507.697	437.815	370.175	428.666	346.28	301.582	391.957	351.165	462.158	409.603	405.48
H3BKH6	430.13	433.754	401.355	438.989	459.03	321.113	308.054	522.824	485.529	365.708	381.008	371.582	424.822	292.445	312.091	402.43	367.648	385.069	319.214	375.848	324.642	329.149	308.4	458.339	428.586	287.896	427.95	286.922	490.08	330.41	343.937	474.661	339.917	311.508	442.024	272.634	505.829	325.817	469.633	480.233	427.036	263.153	313.488	298.094	252.782	433.386	360.286	291.99	333.33
H3BL37	513.075	404.113	475.375	336.612	426.258	300.136	292.745	412.96	322.303	372.731	377.127	330.399	337.461	438.729	249.331	440.573	376.493	363.173	425.605	400.826	425.86	514.765	383.924	329.061	464.973	313.742	444.296	435.389	293.535	344.892	384.393	366.17	462.663	426.981	563.804	334.028	321.888	420.364	403.541	325.008	256.395	435.17	377.747	372.695	423.486	340.227	339.773	345.287	316.068
H3BLF2	430.538	452.025	362.397	325.741	427.003	451.794	394.201	468.619	358.17	475.83	391.057	393.722	312.853	423.32	330.333	385.508	363.423	338.339	424.965	357.513	329.873	514.019	375.099	266.856	400.92	441.531	459.183	436.844	455.884	402.479	419.168	438.374	434.226	446.155	422.533	412.393	429.355	464.716	450.068	430.81	392.158	404.105	416.907	363.914	446.283	371.628	331.446	352.889	367.538
H3BLL2	342.072	429.818	265.052	462.461	206.671	454.167	322.638	166.273	287.418	387.586	334.993	575.558	358.143	421.94	351.907	533.951	390.125	304.895	533.981	339.523	356.942	377.105	407.025	352.347	336.942	298.085	455.44	452.87	409.045	387.4	358.221	381.392	340.116	341.685	459.01	280.969	347.875	369.591	378.206	333.838	355.143	421.618	392.906	333.918	482.762	426.991	318.175	492.585	510.385
H3BLL3	368.022	389.024	371.045	350.971	368.676	409.124	350.989	370.161	344.233	344.26	381.442	428.599	360.088	379.318	331.193	380.835	373.94	422.733	439.408	369.06	297.771	411.609	407.607	320.111	413.172	405.055	381.915	402.181	359.074	355.297	403.537	372.712	387.212	391.289	344.192	407.238	397.3	408.027	431.604	385.6	317.594	405.836	404.064	398.297	397.598	394.783	395.981	361.25	380.062
H7BX38	233.281	265.98	419.202	293.648	274.212	316.704	319.436	272.025	315.254	265.651	330.11	318.478	347.97	332.077	463.196	228.608	248.603	373.9	303.243	342.878	280.015	310.756	320.596	312.828	246.093	345.423	205.868	281.882	221.645	274.724	235.642	312.937	249.241	215.486	349.559	255.706	269.534	247.198	298.774	241.533	474.437	242.772	289.991	380.108	262.226	438.276	412.914	314.952	375.351
H7BX95	373.526	356.174	368.472	364.747	378.159	370.02	328.626	344.501	441.96	329.189	333.777	372.852	352.115	399.248	401.215	349.28	307.851	319.945	359.347	329.844	408.091	364.768	385.142	354.9	371.264	325.033	425.966	437.405	407.551	396.091	386.992	412.023	333.637	388.988	358.227	302.601	360.688	375.602	353.127	304.406	387.876	401.35	357.871	387.923	361.924	386.176	362.04	364.647	369
H9H9T1	382.871	328.433	372.346	351.61	383.033	350.186	359.518	423.363	323.657	346.766	360.034	366.776	240.252	289.298	194.056	357.743	385.766	361.5	319.653	310.095	413.344	424.152	360.072	359.84	433.365	229.819	343.006	394.367	268.706	304.617	363.979	310.556	343.943	255.072	301.833	300.66	223.774	387.265	324.772	206.377	273.215	364.432	326.602	343.119	359.714	300.879	363.752	377.302	365.871
H9KV00	395.111	405.624	431.376	450.612	399.065	335.118	447.523	352.898	332.822	483.005	380.084	359.85	426.643	362.395	427.516	471.368	310.84	334.969	438.428	389.386	342.669	419.164	337.093	347.695	300.541	435.189	416.051	414.678	384.685	355.124	346.794	400.515	464.473	485.774	516.506	325.765	452.317	391.48	391.953	411.243	334.303	392.076	408.703	290.777	398.689	340.407	463.203	461.008	332.632
I1E4X1	343.878	408.959	372.457	409.273	361.645	488.178	462.547	379.702	373.847	391.554	468.312	526.724	438.469	415.963	708.785	494.907	495.772	309.875	376.751	643.53	469.733	461.96	504.862	347.169	400.83	400.611	426.892	378.447	413.533	366.26	437.261	439.447	353.52	369.229	584.693	407.975	447.473	341.858	381.663	388.226	364.398	381.578	422.96	389.32	476.415	390.981	405.917	351.52	464.369
I1E4X5	327.951	383.593	379.814	364.755	318.019	369.348	372.844	369.781	380.32	369.104	370.864	334.622	359.32	330.996	331.666	324.963	385.837	372.709	363.546	320.228	341.692	366.24	308.636	373.956	377.624	365.372	367.431	421.065	380.279	370.543	377.567	382.921	376.142	326.645	380.388	359.413	347.423	388.333	416.036	376.15	404.656	385.072	392.851	366.185	343.548	396.038	409.986	365.524	324.229
I7HFT9	428.344	320.375	387.583	407.32	403.484	357.239	334.955	380.2	380.183	571.858	313.061	390.642	431.266	408.398	371.952	497.029	386.073	367.495	332.748	370.451	714.206	335.053	370.945	370.409	485.269	260.62	432.413	387.969	591.349	567.556	442.381	504.109	472.099	388.435	468.619	465.658	380.631	392.129	366.161	507.525	459.811	315.282	338.1	438.495	378.425	324.463	313.477	330.971	513.056
I7HJQ9	322.483	399.342	297.095	399.306	328.67	410.314	304.155	326.116	327.24	375.96	371.015	468.447	316.629	593.128	350.934	342.056	262.685	317.956	382.444	378.127	340.535	400.803	417.454	344.22	340.506	312.247	373.951	345.153	391.541	345.981	339.814	379.182	242.644	410.443	373.266	391.482	399.989	367.873	328.54	391.595	358.679	327.549	361.291	411.256	483.399	375.227	348.158	292.886	344.032
J3KMM1	445.278	364.118	403.703	406.706	379.736	381.892	375.914	382.8	359.602	340.8	393.257	358.6	371.636	318.25	370.781	323.831	420.387	435.166	354.375	352.699	355.637	374.001	417.371	409.606	374.336	356.967	279.315	343.293	415.631	357.845	379.401	341.613	372.296	363.354	308.257	399.581	364.041	402.608	339.105	421.97	344.337	355.227	387.868	349.686	381.131	397.396	432.944	366.457	405.463
J3KMQ6	407.782	417.948	376.059	454.862	298.716	392.277	368.379	489.497	357.667	414.599	319.035	395.592	350.45	398.466	415.834	349.936	400.762	575.517	509.791	332.751	479.019	366.064	367.152	413.383	303.17	363.349	346.918	562.425	335.04	512.884	644.649	510.539	509.372	420.54	220.977	497.703	500.78	379.986	503.98	439.1	400.845	641.901	361.671	427.411	358.065	376.071	535.413	451.608	302.698
J3KMT7	331.866	429.639	397.211	353.67	367.094	351.706	408.834	365.759	362.24	415.566	364.906	386.806	328.246	316.092	289.179	387.161	374.954	404.868	400.545	344.155	355.792	333.52	336.934	342.635	369.461	336.484	370.521	324.301	355.043	384.516	351.513	355.895	399.238	382.888	333.044	345.383	337.82	369.445	347.493	325.338	318.892	376.802	376.363	389.354	289.007	346.937	410.432	411.629	361.875
J3QK52	419.97	378.541	421.762	463.811	419.931	397.164	497.156	373.444	399.465	420.212	479.867	348.087	331.654	448.969	384.555	404.368	354.733	352.288	311.684	408.866	326.286	367.71	330.911	328.89	393.131	455.863	399.214	350.379	284.107	319.458	304.87	297.139	337.638	288.271	342.923	325.972	351.039	356.703	300.35	329.967	301.618	381.574	472.163	333.85	385.329	354.39	319.533	347.99	355.692
J3QM81	332.076	415.469	481.865	490.532	380.158	371.105	561.031	400.169	380.603	329.458	475.93	452.959	494.37	421.767	449.781	456.263	348.865	730.301	563.146	193.835	393.418	519.446	436.623	425.986	403.955	580.474	180.28	477.578	537.034	432.173	402.691	396.232	472.09	443.093	187.635	483.73	501.267	478.612	535.954	449.121	389.761	416.281	369.035	536.239	406.19	518.644	689.313	520.852	403.159
J3QMG3	356.474	342.88	337.678	329.665	328.022	399.667	348.296	327.729	373.944	412.635	365.746	363.735	281.108	321.387	330.372	373.871	425.538	317.314	286.864	315.239	327.058	408.777	335.072	405.481	400.19	341.143	371.509	396.947	303.635	336.535	373.115	327.239	338.87	314.92	376.748	360.928	343.435	336.69	328.69	295.403	365.612	363.284	359.026	362.963	338.548	285.348	349.397	348.398	377.83
J3QN89	504.057	429.121	379.06	462.654	382.488	453.527	444.733	397.824	340.14	534.757	407.797	384.97	467.133	340.719	318.463	383.37	457.737	356.032	367.679	372.806	311.9	403.834	430.164	416.124	332.423	389.728	419.207	371.557	390.82	319.211	331.145	403.665	400.893	355.352	401.412	366.324	342.446	463.668	373.579	296.93	348.752	415.731	430.544	354.757	333.021	368.168	386.687	499.907	358.948
J3QNJ4	314.345	405.481	352.737	305.286	402.377	287.291	386.964	330.456	371.395	389.061	316.417	293.564	221.917	313.019	303.118	355.507	351.767	409.897	455.465	209.994	310.442	337.364	348.17	288.481	432.312	216.802	366.372	378.704	364.853	334.26	326.202	343.198	438.86	385.852	348.446	322.379	347.992	353.298	418.903	348.949	330.555	378.297	383.318	403.064	414.585	399.396	486.481	395.04	373.351
J3QNK5	410.353	393.734	396.935	361.304	378.708	386.396	420.571	412.288	333.493	347.085	361.369	606.721	433.069	433.211	330.057	456.427	272.934	390.91	445.202	453.391	295.277	452.438	428.323	417.093	397	347.019	432.115	385.249	390.391	461.208	434.468	487.947	364.841	437.897	605.701	408.405	407.351	411.584	537.506	464.395	402.83	396.666	344.632	471.047	437.299	391.895	308.783	296.71	299.917
J3QNK8	400.053	383.686	353.862	379.527	353.691	355.492	362.358	438.521	361.449	403.047	379.524	324.568	392.328	312.059	336.456	360.821	379.383	351.942	390.748	373.352	375.554	410.967	408.435	384.054	430.231	394.678	403.022	386.367	360.999	359.018	417.023	412.736	416.367	392.014	414.38	348.6	413.76	414.582	470.64	361.298	340.115	379.606	373.874	327.812	353.947	321.558	410.122	351.595	359.362
J3QNW0	363.145	380.058	362.324	349.564	373.367	400.859	338.46	421.669	379.003	445.694	335.734	361.927	381.296	469.015	475.346	390.182	395.234	368.36	251.441	341.256	406.67	313.375	367.853	432.192	321.279	230.908	364.556	367.205	386.952	388.83	371.108	451.586	353.991	310.926	393.46	379.474	273.107	323.595	406.403	321.215	387.281	392.549	347.87	386.765	333.202	358.915	280.978	320.253	323.417
J3QNW4	376.784	200.083	444.905	420.48	423.65	395.067	442.338	414.98	261.717	351.186	377.304	240.783	428.651	264.469	43.3579	157.058	290.316	212.182	218.855	266.872	300.122	390.658	571.692	388.319	365.632	480.413	350.766	460.945	388.933	95.6099	269.446	418.114	385.813	222.319	469.559	272.092	235.527	667.937	350.436	301.479	242.173	412.32	664.943	265.602	421.701	527.306	480.82	426.2	358.443
J3QPG5	411.642	377.975	389.901	350.773	359.772	408.183	405.274	398.92	377.572	449.506	420.861	355.921	301.165	269.049	328.356	341.377	342.436	336.673	352.329	308.528	248.313	345.065	416.582	360.087	373.79	413.54	412.216	358.98	299.405	435.748	338.193	327.827	400.178	287.116	328.807	323.852	462.319	353.934	295.02	264.094	362.992	367.392	287.037	341.516	346.417	345.99	403.539	386.982	394.987
K3W4M4	317.875	307.189	412.379	324.211	339.41	323.409	362.054	340.042	358.861	290.738	350.615	332.398	397.905	324.492	339.075	321.587	307.276	375.105	335.401	335.946	303.011	313.543	355.753	322.448	358.53	415.989	361.278	379.173	356.041	341.276	365.084	332.324	391.727	359.244	357.598	401.788	364.117	360.439	364.043	355.556	414.335	356.997	358.639	355.712	368.775	358.481	373.048	314.79	311.132
K3W4R5	321.785	387.839	341.765	333.091	335.523	366.095	357.981	359.801	358.71	366.087	374.463	326.33	313.075	368.451	394.064	345.196	354.369	344.656	288.234	371.547	324.508	330.689	318.931	331.792	333.52	303.672	352.351	311.91	367.817	382.408	317.672	347.261	349.528	308.903	329.074	331.325	314.535	318.218	324.999	286.12	374.332	326.325	333.729	362.113	314.962	366.589	365.442	309.562	363.657
K3W4S6	331.591	307.087	363.729	313.175	376.012	350.668	330.585	345.89	398.408	312.219	346.895	349.224	333.676	328.115	359.857	333.223	406.45	385.504	356.572	321.346	311.678	322.063	338.388	322.636	338.042	259.004	277.08	310.065	383.194	360.671	374.138	305.013	324.247	269.619	306.44	355.722	324.893	282.464	300.299	353.64	430.23	328.773	324.214	371.46	313.586	353.617	368.519	289.997	411.966
K4DI61	342.65	424.999	401.786	379.511	314.932	363.985	435.384	317.43	423.157	455.18	452.103	341.541	388.022	435.8	474.266	442.622	376.638	359.528	330.428	329.989	387.006	390.491	401.245	378.808	359.717	461.153	394.703	315.945	460.681	447.079	342.765	365.353	388.559	374.073	411.486	430.809	375.646	359.537	372.197	384.207	453.782	293.789	372.392	404.229	330.323	387.941	395.574	316.333	388.93
K4DI77	318.587	383.285	372.264	471.899	387.602	358.533	471.772	418.412	471.357	415.071	405.409	396.462	431.432	347.907	371.669	479.71	365.505	455.546	428.486	423.638	307.203	354.078	379.445	409.468	486.02	515.224	438.397	404.115	329.371	372.437	348.328	365.82	486.125	448.314	416.699	406.284	449.758	400.433	452.426	443.298	381.041	370.974	417.652	390.641	459.119	351.375	437.908	464.935	383.526
L7N451	817.339	613.129	564.019	169.615	1047.42	259.74	160.156	913.968	716.689	561.474	414.66	493.917	243.302	137.6	468.575	459.484	508.489	368.564	188.643	210.362	307.144	-49.1018	202.221	219.563	223.152	171.623	306.061	529.78	520.829	147.194	336.864	84.2692	370.13	416.929	211.095	160.513	242.869	244.556	209.937	154.443	285.698	539.028	280.216	622.519	1316.35	170.793	252.922	325.063	194.983
L7N466	333.062	366.69	311.84	346.974	349.902	322.818	321.243	436.448	275.68	343.646	329.019	367.635	336.708	296.987	251.517	339.817	277.222	289.642	402.783	296.605	343.34	425.592	276.872	296.347	383.166	333.647	371.53	426.475	384.133	361.449	381.422	359.973	357.7	298.203	404.43	286.967	327.809	375.334	362.664	323.903	362.947	401.405	321.715	317.728	392.205	279.393	295.893	382.514	304.439
M0QW48	307.676	376.141	389.7	360.297	334.872	399.095	376.457	393.468	381.037	352.318	376.473	363.332	573.608	413.673	569.05	389.509	377.596	390.602	332.637	377.449	516.473	306.119	323.806	442.862	307.856	409.803	342.48	387.762	386.85	392.468	416.63	420.831	349.184	341.722	355.727	375.111	301.496	336.07	428.858	348.446	434.678	382.696	333.232	341.455	294.733	327.04	285.885	293.477	286.212
M0QWP1	483.042	443.03	516.047	430.081	503.949	398.681	404.478	391.643	449.087	387.584	474.704	478.995	433.892	363.731	502.512	423.968	404.151	440.242	479.225	447.994	495.004	384.312	375.257	424.365	500.891	401.5	437.909	419.214	335.503	412.384	424.982	359.078	358.341	429.498	338.052	425.837	409.294	382.383	371.352	460.223	335.947	414.794	505.367	416.572	380.955	377.379	445.689	411.387	417.772
M0QWX4	401.429	412.075	403.455	426.393	449.807	359.233	369.603	618.975	461.73	441.106	357.933	302.599	380.108	265.378	490.658	343.942	407.66	382.924	302.971	308.026	383.128	350.483	359.236	354.654	413.884	464.762	393.66	469.137	347.499	309.362	446.519	497.085	425.923	382.66	401.328	374.614	377.566	390.113	476.976	397.55	470.105	483.707	405.216	413.042	352.035	350.931	410.53	439.869	406.189
O08528	411.884	413.057	370.34	441.674	424.177	389.763	344.722	380.931	367.556	322.86	421.841	424.422	360.727	415.826	348.276	361.81	378.039	387.558	385.458	406.072	290.257	360.256	326.702	385.117	326.686	312.49	311.794	304.356	291.946	383.945	351.751	301.539	297.189	328.572	328.645	355.087	321.439	341.541	316.123	299.38	325.25	436.663	361.652	383.863	388.964	384.846	389.637	383.895	398.795
O08529	301.126	359.492	371.666	342.903	359.521	355.517	338.641	355.812	323.864	277.167	353.504	305.305	352.272	317.858	327.417	309.24	394.041	361.151	391.24	355.385	369.368	322.829	398.753	334.245	408.361	388.745	380.788	373.803	359.889	368.033	349.586	348.35	383.951	344.866	384.502	344.226	345.917	389.045	368.405	358.229	378.091	351.612	320.735	323.084	348.501	378.847	395.925	395.365	341.49
O08532	302.89	332.095	336.979	355.025	333.227	445.049	403.635	291.573	397.807	278.031	454.172	347.478	442.528	358.116	482.832	341.407	376.141	379.425	361.76	444.844	386.624	420.523	457.999	417.563	581.967	478.867	408.773	390.72	413.826	354.933	429.685	377.399	418.075	316.182	442.801	485.823	594.645	369.68	371.079	419.18	295.812	349.474	459.86	298.672	331.118	394.405	353.085	318.792	356.593
O08539	363.452	323.65	371.102	381.268	383.434	305.806	382.045	402.665	409.368	323.565	374.758	391.469	295.109	406.131	328.507	319.219	325.407	346.722	337.794	370.101	367.952	428.552	389.367	342.639	356.893	368.461	397.709	409.55	412.018	315.875	420.376	384.245	327.001	384.621	345.72	350.615	346.019	396.778	407.69	327.048	352.017	359.617	319.839	427.762	382.936	333.483	387.071	193.318	316.256
O08547	273.406	383.523	337.925	350.631	292.917	344.636	372.004	343.581	390.715	236.966	446.099	360.881	411.929	381.302	397.676	374.051	346.64	348.712	424.268	371.018	317.673	416.635	455.026	323.934	366.404	424.696	435.23	366.104	313.788	376.335	384.789	337.85	293.412	371.693	358.072	434.342	387.09	370.314	405.8	379.088	325.506	371.389	322.984	359.695	325.084	335.505	411.251	286.893	261.193
O08553	339.827	367.573	329.337	330.763	355.281	385.622	332.284	381.262	344.179	368.038	358.517	370.09	362.891	310.877	288.844	352.405	358.427	377.987	418.232	348.113	347.79	442.765	366.295	377.878	437.948	400.746	365.218	401.805	388.443	367.25	422.631	382.444	396.107	372.393	397.85	360.49	419.12	405.024	442.334	432.285	352.105	342.744	325.401	345.382	352.574	336.717	385.632	338.514	351.864
O08579	524.994	344.057	389.482	511.718	520.799	552.721	409.709	393.955	396.332	453.825	319.208	629.177	354.433	536.091	533.445	484.083	455.947	574.81	506.919	468.448	451.405	463.54	346.4	512.956	435.841	309.812	279.936	498.07	396.238	436.383	516.594	424.04	354.468	465.904	371.603	429.79	414.958	361.519	484.837	539.295	595.419	553.308	438.938	505.283	703.613	538.889	454.562	582.744	486.947
O08582	415.512	370.277	395.366	409.876	391.127	359.827	331.819	378.148	456.294	420.381	403.175	381.279	366.11	395.966	415.474	458.385	475.499	405.414	350.557	299.292	424.102	468.727	399.838	436.699	457.357	413.529	402.213	401.421	462.078	398.591	418.182	391.157	399.754	377.816	433.276	461.724	427.694	371.737	421.383	455.599	374.907	375.664	359.957	372.807	382.611	379.293	289.83	348.754	410.531
O08583	250.777	264.077	821.722	369.564	359.716	165.183	369.379	434.753	403.416	338.082	490.405	283.201	278.233	272.317	379.96	255.165	330.145	391.696	448.082	333.446	202.094	561.994	383.093	359.99	424.287	584.286	437.131	405.093	347.828	296.539	340.651	290.481	440.428	492.143	455.313	398.962	487.92	449.88	442.905	366.487	234.211	390.117	399.493	353.296	412.232	382.421	668.98	445.913	384.387
O08586	173.55	286.718	217.134	324.808	129.217	249.933	352.498	424.344	112.586	265.916	257.522	85.648	301.376	236.944	230.364	323.386	460.465	141.187	410.606	340.152	542.085	272.525	589.173	248.014	584.489	364.482	537.831	346.97	378.093	260.534	349.265	484.092	462.475	381.13	518.031	136.887	486.472	426.497	448.966	532.799	181.123	361.38	467.326	267.077	384.013	241.332	403.945	626.419	606.216
O08599-2	509.446	362.243	366.031	265.272	433.833	425.01	421.427	415.439	303.898	284.091	335.806	338.342	295.493	389.738	292.053	405.667	337.94	342.573	330.937	387.815	280.397	282.95	563.508	248.129	333.945	301.091	367.369	355.739	327.877	386.98	356.959	368.858	440.72	378.775	415.328	297.007	297.92	421.46	354.482	361.417	334.195	388.506	308.457	365.231	498.367	365.066	379.416	320.054	404.653
O08605	436.177	401.322	355.308	367.266	315.309	386.617	352.47	379.847	392.27	295.387	452.835	309.642	348.526	305.113	551.706	423.741	418.452	414.582	371.436	404.392	360.073	369.646	333.758	370.277	439.702	366.558	345.568	322.795	352.164	469.628	379.854	291.457	357.472	352.093	302.239	324.279	355.111	308.092	383.443	345.516	277.78	274.385	318.439	326.612	370.038	344.81	382.732	304.267	338.682
O08638	293.991	360.795	365.396	307.129	312.213	399.143	324.279	290.052	482.611	285.317	392.834	363.473	380.113	343.444	317.977	346.27	416.341	369.261	379.288	387.415	370.644	340.378	411.107	356.601	424.885	395.442	425.01	396.513	337.994	492.742	399.705	320.185	378.003	358.312	360.222	378.196	305.084	397.122	408.69	386.561	349.848	360.502	323.932	330.308	329.216	307.846	337.758	330.986	288.966
O08692	347.964	172.704	208.782	334.126	258.464	307.684	401.744	314.08	408.967	321.86	318.874	282.606	478.385	317.494	363.186	395.504	452.983	399.613	342.661	386.849	400.742	424.599	471.252	423.887	359.839	282.735	403.411	245.766	300.603	300.909	364.353	297.204	439.978	289.537	237.235	305.03	262.406	354.289	369.883	282.051	210.793	321.859	171.366	537.429	387.743	365.661	329.365	311.819	427.317
O08734	392.163	325.642	529.078	317.353	450.456	357.139	495.09	439.734	482.709	396.789	362.876	400.627	317.549	330.283	560.281	435.6	418.623	434.689	392.325	328.772	759.907	351.05	391.46	370.509	371.191	496.72	317.269	447.386	413.865	478.276	509.624	421.103	391.773	421.638	310.218	369.507	424.405	345.389	371.346	363.461	553.244	490.536	493.508	447.642	469.849	391.013	516.723	466.92	359.616
O08738	286.435	351.502	301.521	314.083	328.17	323.921	306.688	439.504	231.842	249.502	312.779	338.063	343.213	314.5	263.791	337.572	324.221	335.674	333.613	287.682	370.662	311.717	409.131	316.941	375.301	357.826	349.746	343.404	282.944	317.984	303.261	383.046	329.315	261.608	334.806	320.885	315.784	359.107	383.702	296.885	321.245	292.881	285.7	320.744	305.796	300.326	303.013	409.495	300.656
O08740	445.986	351.029	353.14	422.011	365.028	412.038	387.383	529.321	358.697	400.968	431.149	280.903	251.963	300.634	241.671	251.034	331.834	340.508	320.282	260.043	162.435	576.263	395.744	551.468	461.937	218.758	361.056	340.885	244.54	448.508	384.335	389.327	385.036	315.772	446.067	267.145	306.015	449.458	422.64	350.451	278.36	361.928	301.92	242.143	249.589	335.695	440.783	242.052	327.509
O08749	394.542	347.706	316.557	323.832	322.649	456.844	323.699	337.062	282.462	384.941	349.661	349.585	326.584	305.161	309.816	380.498	402.538	355.355	382.117	336.762	394.783	371.048	382.666	354.563	411.462	391.254	397.702	411.187	334.446	357.15	394.788	342.66	372.777	304.103	304.978	345.896	371.686	376.049	300.715	400.387	293.298	325.078	351.811	291.137	310.321	334.384	309.008	403.176	307.485
O08759	286.84	348.035	409.416	338.026	323.658	346.243	407.69	385.284	325.38	335.554	398.182	362.961	460.305	399.529	376.982	298.448	315.243	374.712	363.525	434.049	347.235	395.394	375.865	347.792	288.359	447.71	343.598	322.929	372.555	351.094	365.698	364.023	359.549	360.271	344.022	311.996	383.029	365.068	382.992	375.487	376.36	334.481	301.894	367.966	286.277	310.153	379.859	304.409	320.428
O08788	361.423	371.417	361.13	385.741	336.579	359.295	389.333	384.781	365.763	342.043	378.609	372.792	364.41	358.935	330.85	400.617	375.933	368.11	383.623	385.247	375.086	403.614	382.936	371.71	390.779	377.174	396.728	378.706	393.609	384.159	381.612	381.119	378.634	361.43	404.713	368.444	370.524	385.993	388.822	386.596	413.157	367.917	333.561	376.444	378.313	377.198	394.943	346.967	396.226
O08795-2	431.93	443.8	366.278	333.211	391.867	431.907	367.856	440.64	408.417	369.901	421.367	297.739	317.081	338.135	371.639	379.94	434.822	330.526	335.357	344.649	489.054	418.798	395.717	394.632	472.447	360.278	403.361	464.7	342.212	452.274	437.151	346.928	414.397	339.616	350.896	325.539	371.275	394.537	295.586	280.355	323.675	434.708	373.11	319.432	375.895	338.66	333.33	448.078	398.69
O08796	298.609	338.499	300.622	426.224	196.548	406.456	380.405	252.121	292.59	495.361	415.64	350.482	486.043	325.798	308.22	390.842	386.193	159.615	349.2	399.55	373.235	474.562	532.073	548.236	327.09	479.024	546.561	373.744	403.708	307.99	381.092	375.127	413.685	412.01	547.868	290.185	472.772	474.542	329.164	352.068	207.308	316.337	282.254	220.792	378.314	368.495	312.045	331.967	386.172
O08797	365.719	433.445	402.564	355.141	520.336	351.846	375.898	370.094	395.612	313.688	416.285	364.192	306.155	327.745	278.442	282.959	366.893	364.284	382.712	390.311	285.146	331.215	275.692	316.148	320.538	336.315	291.91	321.942	293.556	249.846	306.534	262.075	327.577	292.707	291.681	317.421	294.1	355.028	307.569	316.067	341.677	365.072	460.469	331.846	355.35	381.246	423.882	376.71	378.797
O08804	345.544	331.297	317.787	283.214	374.533	348.019	303.01	319.092	304.357	307.4	320.65	347.487	284.635	313.098	276.119	295.961	316.966	323.183	360.663	323.491	328.966	384.308	330.542	351.136	331.657	287.301	331.352	325.596	322.014	319.796	344.573	317.859	336.901	317.514	304.205	382.081	351.695	345.918	319.956	351.944	338.099	283.215	311.697	304.072	340.306	384.268	331.781	327.932	345.137
O08807	335.213	337.655	331.199	381.705	356.344	392.439	389.2	328.938	368.166	344.235	394.886	383.533	395.162	378.402	378.73	367.068	377.857	361.08	341.016	401.826	322.808	402.923	366.579	364.927	305.32	319.601	347.301	383.71	393.274	353.584	383.086	324.357	335.61	339.96	350.64	341.685	346.222	352.797	324.904	353.212	352.13	358.057	329.43	365.713	385.554	382.104	380.962	324.668	341.182
O08842	338.293	434.181	446.557	231.441	342.201	389.848	398.952	410.45	454.072	158.936	427.969	305.013	347.848	392.095	395.425	371.193	406.39	439.662	410.354	446.485	452.823	214.291	402.689	144.775	403.567	342.259	237.542	344.719	295.503	415.821	435.805	281.308	355.536	220.239	242.378	315.463	398.61	262.641	381.122	246.735	441.395	460.939	372.333	400.951	424.079	348.777	476.928	550.634	412.301
O08900	429.626	385.891	350.898	326.717	363.647	353.669	383.146	461.115	435.363	466.18	383.193	436.389	284.364	417.006	385.889	672.261	354.678	366.207	286.528	473.039	394.364	449.232	299.69	306.317	413.417	276.939	531.027	367.611	457.892	408.991	346.931	355.779	512.367	354.396	310.726	485.698	379.112	306.888	321.651	475.815	339.905	265.368	443.525	331.814	529.913	297.234	256.684	302.425	449.099
O08908	333.075	410.55	359.721	335.454	333.758	324.952	287.185	280.56	428.508	334.058	350.459	384.081	326.535	331.898	355.54	348.646	374.142	368.841	509.773	246.177	362.918	368.025	378.566	289.002	422.702	378.914	354.69	408.383	367.031	390.915	370.73	352.261	354.759	364.054	377.588	313.972	332.053	369.908	425.486	383.484	356.906	360.316	385.223	377.323	322.672	389.657	346.006	355.607	426.547
O08912	329.752	308.88	334.939	399.51	410.463	362.371	430.806	360.617	422.771	455.733	358.831	337.592	407.699	322.492	405.153	315.339	354.583	408.213	367.117	263.668	318.539	433.644	376.405	442.027	344.528	379.626	365.502	412.722	386.954	381.995	418.85	428.462	414.421	357.407	347.224	481.948	364.46	406.692	473.739	337.938	420.306	388.445	348.233	429.267	274.103	370.42	426.013	389.106	367.376
O08915	443.296	415.473	280.098	323.916	406.886	427.973	345.286	447.841	309.296	394.124	346.254	343.781	324.871	395.666	333.81	367.803	342.433	345.936	397.954	399.538	362.821	366.365	351.606	315.858	382.428	335.885	355.933	325.08	362.473	390.384	366.528	375.244	364.878	392.163	324.857	326.146	364.421	381.287	351.091	364.441	331.86	323.85	323.029	360.484	393.793	317.983	335.444	335.136	364.79
O08917	394.853	393.464	427.905	475.834	379.864	409.511	396.955	358.342	377.166	364.205	389.573	518.649	293.199	395.25	329.16	504.383	516.694	525.522	368.092	506.274	399.878	383.28	358.568	416.913	422.187	314.374	358.661	435.798	346.129	388.808	389.235	344.834	369.035	355.156	343.893	329.755	336.149	323.425	363.954	335.931	382.724	396.517	315.762	419.026	356.306	364.536	423.048	489.411	420.054
O08992	551.998	539.763	430.017	445.232	252.785	676.813	459.692	272.853	406.428	446.143	528.187	386.974	480.481	616.208	821.017	617.041	690.82	516.004	490.634	636.069	378.1	345.385	469.966	425.536	379.5	336.982	453.087	348.462	481.397	605.721	444.543	390.916	367.544	476.122	377.564	431.094	394.037	349.41	374.651	561.042	227.015	395.512	385.756	371.456	371.006	426.127	450.234	346.941	358.57
O08997	416.106	401.941	360.221	490.148	303.356	455.189	415.766	367.867	471.983	552.305	329.659	305.281	452.116	384.574	244.808	399.264	373.99	427.658	459.544	389.536	410.05	430.99	329.503	559.767	362.276	398.445	478.473	399.413	443.391	445.731	281.512	377.327	389.619	485.965	184.704	214.206	309.136	479.953	299.728	343.747	504.455	327.535	321.931	429.991	318.759	447.088	523.308	725.554	440.606
O09005	456.397	424.602	286.314	403.048	479.823	541.068	410.938	324.27	322.223	474.352	349.146	288.468	359.348	381.726	460.041	350.054	437.297	340.792	539.938	388.642	367.436	358.516	379.05	481.988	405.093	380.498	429.011	349.279	407.383	426.63	428.74	386.429	395.686	473.898	448.934	406.907	421.21	400.415	324.353	480.506	543.349	430.993	319.874	349.046	397.248	406.028	443.852	513.592	496.649
O09012-2	469.71	417.458	547.323	428.287	492.804	415.034	410.816	261.461	492.26	384.543	502.208	335.025	439.789	342.403	313.312	306.004	376.009	358.078	382.785	436.652	334.572	397.181	297.845	474.66	451.418	479.437	450.237	391.493	401.202	532.769	365.15	258.427	374.695	434.996	418.154	384.768	357.996	453.85	327.655	385.881	493.127	419.966	391.937	334.177	351.615	421.781	472.124	427.04	350.438
O09043	346.803	309.703	252.636	342.697	321.665	396.92	315.239	382.052	296.2	334.842	336.952	292.828	302.717	299.015	297.61	362.737	292.132	345.908	334.164	350.42	320.92	371.08	421.551	414.757	496.149	421.321	380.106	345.004	397.032	287.518	414.766	328.255	389.99	346.9	321.206	388.806	437.36	376.397	327.577	368.055	394.616	288.37	265.902	359.626	424.509	398.647	428.936	358.652	349.963
O09053	429.552	476.864	361.689	206.752	429.44	528.027	421.647	399.936	445.738	501.868	339.82	272.772	575.109	270.662	247.192	256.861	458.099	378.436	453.295	332.83	223.929	175.211	596.119	501.805	247.482	508.488	380.716	368.262	568.378	381.748	358.016	413.804	516.338	475.241	406.827	339.262	391.793	566.519	403.065	386.575	458.116	320.718	375.993	357.651	395.281	396.247	440.863	397.504	317.339
O09061	415.515	463.125	371.434	402.188	372.544	399.086	391.289	467.776	443.736	408.098	431.894	386.04	437.463	401.829	414.071	427.359	432.05	328.702	376.161	460.48	454.417	357.896	417.307	442.277	388.691	430.912	474.034	342.91	347.409	483.969	380.768	384.806	367.087	393.555	371.269	401.308	422.389	371.376	358.296	371.198	483.894	390.976	363.786	437.795	448.752	341.302	364.697	516.212	520.136
O09106	368.908	392.155	344.231	366.529	343.293	385.286	348.27	360.571	386.257	370.112	360.423	386.366	345.432	375.593	366.603	405.053	407.215	379.218	302.171	359.559	413.886	356.495	348.152	411.569	396.295	360.477	349.452	385.304	415.02	347.373	372.48	391.504	337.657	303.69	395.095	429.694	321.87	356.925	385.872	332.202	420.996	387.747	369.176	385.602	353.476	373.755	319.37	393.303	325.552
O09110	296.517	387.965	319.05	321.885	299.95	387.312	423.026	339.369	291.726	375.953	366.744	333.926	424.761	321.589	371.836	256.978	378.373	343.982	325.651	238.055	373.173	347.244	466.823	379.291	330.151	347.989	288.154	288.578	455.336	358.58	329.012	375.153	366.958	330.098	338.69	332.422	374.15	406.826	329.558	402.083	308.043	262.1	386.01	314.873	307.736	390.071	327.467	353.859	326.715
O09111	260.701	336.049	312.837	407.676	271.423	309.584	366.5	381.243	353.347	286.829	383.149	313.46	360.176	314.604	316.264	256.806	340.766	283.007	306.866	366.716	295.952	393.187	363.29	398.527	376.96	390.744	352.265	370.982	337.561	236.958	315.368	365.028	346.548	334.492	409.132	337.132	303.364	417.45	334.966	259.392	287.315	326.309	528.766	328.76	312.552	339.401	399.358	294.028	368.778
O09117	334.846	335.948	410.741	305.279	194.347	281.091	356.52	336.702	446.044	317.365	450.039	347.778	428.726	277.164	352.251	492.428	286.143	465.573	330.469	340.995	190.403	457.29	268.892	277.315	261.025	1005.53	243.429	285.751	263.91	264.793	240.741	150.52	477.947	382.012	303.446	404.13	374.25	351.993	349.413	336.223	365.038	270.138	344.334	334.614	424.83	279.793	213.133	344.465	220.173
O09126	369.222	466.737	418.636	360.682	396.622	319.826	405.551	428.825	359.168	403.435	414.608	475.844	378.91	355.251	293.674	353.806	357.395	373.456	398.508	329.926	319.459	464.402	372.178	345.978	363.959	365.492	358.221	384.708	326.633	285.826	343.8	336.1	339.118	391.183	344.264	366.562	369.131	395.586	410.774	333.226	287.533	402.338	425.387	374.637	408.049	302.66	334.042	447.941	317.469
O09130	308.75	398.5	335.925	439.422	359.471	336.664	386.849	334.522	307.868	401.971	380.961	358.549	307.214	360.092	352.999	329.854	390.392	271.516	448.208	353.562	473.885	456.789	373.583	312.65	470.987	342.611	465.713	379.932	311.838	364.707	394.466	389.384	326.899	431.727	454.338	375.169	388.12	412.768	426.607	498.434	354.892	416.083	446.477	362.296	421.749	324.844	475.861	466.251	378.956
O09131	358.165	285.548	337.185	377.084	290.733	472.371	384.649	369.968	286.791	371.052	397.824	285.145	389.342	283.879	276.164	373.64	395.195	414.95	331.17	390.595	270.363	407.174	310.925	420.697	479.339	480.071	359.246	306.491	353.913	358.703	386.738	317.242	405.18	347.563	317.692	389.528	435.351	397.367	360.778	448.073	304.19	333.123	283.237	272.496	287.739	392.258	354.147	340.417	339.451
O09159	342.183	287.989	385.633	314.723	412.486	376.364	304.887	364.983	398.383	322.633	339.173	402.754	418.13	431.748	305.045	381.005	285.202	390.528	364.505	334.263	307.155	322.727	405.747	337.537	317.951	370.808	387.279	364.72	343.639	524.914	360.831	377.433	384.435	386.731	317.841	327.158	351.112	371.942	371.581	294.71	347.321	373.406	345.292	410.253	342.537	374.469	308.886	304.242	405.523
O09164	491.425	696.156	442.687	476.858	592.001	279.746	439.193	535.098	619.817	635.175	508.455	61.9044	237.636	409.379	353.473	240.877	594.388	453.082	424.857	368.445	162.235	356.181	383.636	593.069	583.453	373.173	490.43	484.369	487.993	565.288	432.412	305.214	477.831	423.394	421.117	805.534	352.17	416.203	234.489	323.003	839.011	515.32	664.181	606.393	359.217	472.212	615.407	615.112	506.996
O09172	410.338	329.976	378.81	326.684	355.8	472.048	355.09	309.57	414.785	391.016	329.653	404.554	454.245	392.745	567.428	404.954	487.14	374.293	333.487	359.783	428.141	316.414	396.406	454.393	302.081	340.751	409.862	413.023	434.363	546.631	418.959	461.154	391.186	345.164	463.182	365.473	322.253	328.946	353.211	490.823	504.651	353.577	362.182	450.812	274.364	356.37	324.677	337.847	395.432
O35075	452.014	360.068	293.632	357.77	356.156	389.062	502.909	359.44	338.552	443.53	315.521	364.242	318.249	428.07	313.112	487.866	332.534	411.352	544.226	432.765	434.892	477.013	375.16	252.509	298.961	410.079	337.801	353.771	400.639	382.528	523.971	428.257	473.598	480.46	383.543	372.445	461.33	372.997	368.158	454.405	422.764	504.658	380.146	440.482	332.248	292.374	491.789	317.096	455.915
O35099	403.437	266.025	328.526	294.027	322.329	291.265	358.279	249.021	294.866	313.191	266.57	285.504	278.617	227.75	274.816	203.497	344.646	236.8	403.664	341.31	515.393	396.913	387.582	337.154	343.53	324.424	368.423	371.344	293.142	250.088	432.73	309.612	370.672	457.367	332.097	349.791	371.467	392.752	300.564	485.513	444.488	352.285	394.65	275.194	456.562	355.741	370.023	350.398	481.064
O35114	353.592	392.818	313.664	431.613	337.735	353.526	431.204	342.418	483.683	284.59	399.823	347.769	463.68	421.997	382.039	450.137	302.492	380.759	344.117	415.357	382.272	333.798	328.168	397.634	392.544	320.122	391.401	370.757	385.774	349.006	325.999	326.069	418.191	447.301	382.02	257.128	474.037	325.702	333.831	352.235	391.043	350.727	353.793	327.371	491.817	452.643	379.449	365.717	389.706
O35129	357.75	423.369	365.318	422.63	320.731	382.228	398.867	378.21	362.233	394.907	404.339	377.082	400.285	414.024	394.36	445.88	430.145	397.228	349.604	318.083	397.417	392.541	352.992	365.668	385.162	381.553	314.549	359.41	375.82	410.999	349.665	360.279	370.091	343.214	419.285	340.738	388.139	332.206	352.102	372.06	384.651	365.974	339.564	363.432	354.376	340.928	318.046	437.239	419.978
O35130	693.859	327.672	506.437	508.393	420.591	497.347	403.668	552	262.799	427.217	392.899	354.036	388.312	420.518	477.295	367.419	459.924	407.159	501.045	319.304	231.45	414.054	449.485	377.221	379.316	427.591	487.812	262.26	254.859	372.475	376.189	370.199	341.138	543.345	256.751	296.554	431.669	430.168	399.026	655.747	293.559	363.47	376.997	222.025	465.122	280.768	353.041	346.676	377.922
O35134	487.626	393.879	391.531	409.069	426.227	317.626	349.829	432.045	370.142	397.321	362.479	361.723	291.388	361.898	326.907	407.626	390.242	414.684	391.939	346.639	549.948	354.611	369.662	372.758	446.492	351.019	300.893	359.952	341.277	385.16	396.562	366.877	313.054	356.834	363.049	374.596	299.529	353.871	359.856	397.8	419.026	431.815	308.483	360.631	361.766	323.198	323.893	325.499	371.17
O35144	372.845	441.524	435.511	387.651	433.761	144.738	438.221	251.733	889.163	449.126	579.988	429.759	462.684	434.294	454.861	389.679	435.845	541.943	343.424	533.708	138.107	437.736	534.102	548.532	487.665	386.818	442.72	316.805	385.686	562.727	355.546	43.6656	321.569	406.751	280.756	191.976	281.92	163.972	240.063	214.657	790.707	250.348	521.593	611.254	348.628	341.627	476.643	79.8685	223.207
O35166	385.606	407.103	384.233	454.771	302.332	334.468	300.934	263.332	358.288	347.569	380.261	634.308	310.234	515.226	373.772	526.358	363.02	344.373	472.765	399.004	381.252	378.978	428.935	426.312	387.939	258.065	383.042	378.941	432.337	427.513	375.312	404.477	165.137	391.757	574.008	450.691	405.612	307.784	379.359	362.438	381.146	388.615	315.498	479.958	477.234	424.943	288.222	326.844	425.209
O35215	358.182	358.797	398.45	334.659	430.71	400.997	420.194	363.985	365.391	344.697	355.207	419.993	408.077	388.798	333.493	405.414	378.826	370.446	429.408	380.051	358.023	312.316	368.866	298.74	447.742	374.433	410.426	377.089	393.7	414.312	356.143	366.73	313.466	412.734	392.878	515.708	430.703	367.768	360.138	436.006	579.495	399.572	410.682	477.627	481.962	440.728	407.265	475.084	461.14
O35218	346.145	429.459	345.423	321.252	389.823	373.947	288.481	448.421	322.73	387.333	371.45	353.367	288.933	373.937	332.569	365.682	389.243	319.918	359.007	297.821	357.819	355.638	361.424	306.88	389.432	316.982	380.228	341.12	359.499	382.567	341.882	360.799	334.898	341.51	378.598	339.614	330.13	360.549	381.451	373.48	326.289	333.122	347.169	327.081	411.497	339.7	304.565	359.162	345.372
O35226	305.725	378.934	357.386	319.333	365.886	361.079	374.001	442.405	322.87	327.207	333.686	298.037	469.094	343.36	362.778	330.619	352.638	333.808	347.243	374.643	439.098	316.594	340.688	361.213	382.587	365.791	377.265	307.815	360.112	410.504	359.594	400.252	366.14	409.441	359.479	366.364	378.583	371.872	355.918	374.618	402.639	363.716	317.949	347.079	307.179	313.818	339.418	405.612	355.266
O35226-2	304.922	380.763	349.434	323.96	353.926	363.306	376.595	445.289	321.971	327.828	336.666	296.791	468.351	345.088	361.518	332.546	352.409	334.448	348.008	373.974	438.462	317.012	342.17	362.658	384.411	369.717	372.976	301.033	361.333	413.049	356.441	400.204	359.371	404.832	347.675	364.866	381.503	372.114	355.805	373.838	399.278	360.061	318.87	347.685	305.28	314.614	340.659	408.454	361.369
O35239	357.695	414.778	409.85	411.04	377.129	472.62	397.365	586.661	299.917	376.067	301.915	594.215	372.223	436.579	447.909	349.071	401.173	421.767	423.111	366.315	445.821	269.177	527.793	382.428	326.714	321.843	414.12	462.274	363.825	479.531	583.632	599.543	414.486	374.903	380.578	339.423	444.719	410.447	570.675	337.187	384.964	598.438	399.524	474.358	491.582	392.051	376.687	497.926	452.065
O35250	289.515	334.095	360.169	411.377	330.547	372.011	320.886	348.975	363.429	351.104	378.031	421.118	315.113	368.902	319.285	330.452	360.499	336.735	320.492	334.369	317.004	436.03	387.785	355.308	407.731	328.168	358.649	365.604	394.862	311.114	355.663	365.193	299.672	331.722	393.042	340.998	329.022	385.317	364.178	378.787	298.547	344.466	381.09	321.32	331.702	342.943	359.702	332.875	326.644
O35280	274.055	478.101	350.986	379.67	315.023	394.347	298.953	299.95	376.638	404.64	395.03	621.614	345.662	561.995	524.884	443.286	297.26	307.425	199.969	397.014	409.696	265.535	524.653	360.007	230.251	265.105	384.369	347.228	503.131	455.945	366.335	496.384	306.38	262.142	473.991	367.961	280.213	310.706	443.086	308.005	372.246	436.888	417.587	401.2	386.306	354.453	278.16	293.465	317.655
O35286	360.905	415.148	363.845	368.056	365.023	344.972	361.834	410.033	389.163	373.098	384.887	346.976	355.552	366.426	374.597	351.316	375.825	385.064	391.472	314.596	321.286	396.848	353.004	355.579	386.968	354.326	328.578	363.352	347.031	374.354	357.702	366.382	384.561	349.441	388.399	389.305	369.751	357.508	397.981	388.776	383.893	356.03	417.569	350.549	355.117	357.697	368.006	381.111	371.931
O35290	882.257	148.561	475.234	536.183	418.453	428.322	324.585	531.48	722.504	678.828	389.958	652.963	482.558	765.114	484.496	765.527	156.524	523.433	381.912	628.587	690.995	291.108	283.131	381.442	461.425	543.393	581.619	606.131	398.589	1426.08	499.834	715.898	401.875	404.537	367.887	348.224	1015.38	271.606	612.559	802.83	409.117	342.374	418.646	782.438	653.456	383.508	312.718	401.762	393.539
O35295	337.003	343.851	336.648	349.265	327.259	346.197	279.251	386.829	259.75	299.834	313.416	383.319	317.268	330.935	317.527	318.503	347.022	282.957	333.219	273.502	381.809	420.878	435.751	283.577	357.588	347.239	405.981	418.259	387.364	272.421	407.66	409.46	336.07	405.033	337.375	297.346	411.183	396.576	393.119	386.078	268.342	371.066	340.287	271.397	366.994	345.509	306.44	353.603	362.162
O35309	404.279	506.511	436.527	351.684	531.987	336.131	434.326	386.161	312.372	400.439	431.831	385.351	280.909	306.989	283.6	317.471	331.255	292.974	352.997	265.097	240.786	291.456	260.306	212.502	305.968	316.252	314.465	385.364	255.762	250.786	284.179	260.269	314.681	313.322	309.666	268.519	321.894	345.125	300.441	302.928	233.056	436.073	515.195	300.69	406.226	290.097	336.867	439.905	386.007
O35344	382.305	452.601	477.705	307.571	458.104	364.563	332.66	447.421	398.587	346.844	390.511	398.177	330.978	381.625	350.616	384.661	410.783	400.838	268.442	401.674	366.217	305.354	289.263	309.894	341.645	317.359	334.77	342.402	385.802	414.033	326.69	355.831	339.17	327.886	353.044	401.218	279.497	339.808	337.596	293.572	385.338	369.753	333.463	423.17	333.07	355.897	349.048	395.242	321.168
O35345	300.251	351.866	418.986	418.576	339.325	280.935	332.418	369.248	352.434	348.187	422.468	345.283	415.678	345.442	354.839	333.496	380.658	350.772	277.464	352.474	335.083	372.728	289.331	378.997	344.857	343.595	360.263	312	383.599	337.379	315.626	310.219	315.731	280.219	320.999	325.797	304.373	333.419	356.389	288.946	355.69	293.953	364.352	375.696	299.691	383.322	393.331	312.299	340.63
O35350	313.751	330.334	321.953	353.982	329.989	332.603	328.994	333.63	324.508	275.597	341.667	360.011	409.566	311.665	314.864	326.825	358.721	348.154	346.681	350.987	376.988	364.475	346.057	365.993	350.177	410.941	340.572	357.562	363.916	336.721	363.855	357.101	332.082	354.216	345.325	343.837	349.214	379.419	389.139	374.379	352.072	334.344	343.3	372.691	326.481	350.579	365.248	353.928	333.592
O35368	498.838	17.1376	1749.55	252.528	201.056	39.7984	450.749	470.987	473.779	377.325	507.262	311.689	272.99	390.909	372.83	284.971	441.423	382.718	355.686	351.259	253.087	306.065	165.733	377.851	349.009	331.462	423.542	328.809	121.541	304.921	268.893	174.15	182.57	397.727	441.408	316.752	384.817	258.631	320.345	351.389	219.126	429.152	369.18	195.108	336.17	316.872	469.257	340.006	356.281
O35381	341.534	405.908	314.073	248.122	366.688	372.015	287.449	478.418	375.846	362.571	340.066	310.596	285.752	289.992	261.106	283.512	323.893	313.258	318.384	298.252	358.078	369.116	388.483	313.057	456.449	379.534	333.338	338.445	323.837	421.625	324.792	368.315	349.201	345.422	354.475	326.651	344.249	406.58	363.706	316.794	335.348	316.356	349.852	351.617	378.892	322.75	318.06	381.591	324.132
O35382	385.268	363.751	384.9	405.47	394.623	390.533	409.489	452.613	427.638	434.07	381.407	372.914	353.325	329.313	382.062	352.262	404.163	432.012	347.08	407.35	375.399	431.77	374.961	478.629	393.311	374.769	371.123	347.086	357.506	388.399	401.257	406.771	423.641	358.399	378.832	412.821	364.227	392.175	404.915	396.304	423.471	391.743	360.21	386.972	343.817	366.631	448.145	381.542	343.595
O35405	275.786	423.144	290.291	446.451	277.747	437.393	334.578	293.978	330.9	327.528	391.437	486.596	259.565	245.984	340.996	374.466	435.923	361.433	348.087	287.619	345.925	491.824	464.777	472.743	597.616	467.861	436.449	500.676	472.199	384.361	521.54	444.534	311.902	433.224	475.404	528.975	520.657	453.79	552.492	509.357	322.93	424.055	239.834	251.003	334.095	370.391	337.072	380.211	296.574
O35435	343.622	312.079	349.012	354.142	331.457	351.508	368.945	386.966	346.367	309.832	327.749	356.419	329.853	347.858	346.156	314.059	343.232	363.726	304.067	511.815	342.398	355.586	380.112	421.501	370.058	373.49	359.595	323.542	312.073	310.567	345.292	364.878	360.786	378.012	358.619	372.444	341.557	370.233	336.674	342.236	344.275	393.804	426.363	366.784	397.837	374.367	379.36	405.149	339.059
O35448	274.52	510.45	332.143	476.249	287.099	353.864	257.289	244.236	465.959	491.992	401.772	434.381	272.957	525.036	310.325	329.971	397.706	359.267	392.327	271.317	420.738	427.975	421.509	596.511	377.996	340.452	379.546	314.07	334.576	412.67	361.298	406.339	296.991	332.414	438.984	398.638	370.138	381.173	445.985	403.256	324.403	363.509	342.608	406.147	320.208	446.589	349.888	459.28	426.354
O35452	255.283	384.163	208.171	301.981	308.615	370.067	367.022	334.795	382.834	390.32	340.655	281.74	469.56	290.068	362.511	375.674	364.762	416.674	428.501	309.2	418.339	544.972	462.71	401.362	495.671	478.07	538.986	550.861	524.777	474.321	539.569	437.206	762.785	440.728	416.719	546.513	478.635	504.101	493.865	453.286	282.154	425.495	351.115	269.905	373.717	354.863	249.868	326.124	322.601
O35459	325.499	341.907	369.67	345.602	358.24	377.733	326.957	352.115	351.456	320.137	341.876	360.585	298.114	361.496	391.879	325.637	370.535	372.748	360.673	381.227	323.973	318.315	325.531	348.493	320.951	279.23	314.849	318.924	390.628	324.686	380.24	341.162	297.753	350.846	318.512	404.488	314.224	315.356	324.995	340.848	510.202	359.667	329.455	391.137	375.1	457.92	458.548	310.251	417.508
O35465	326.14	459.96	322.198	326.472	357.457	335.654	380.034	365.932	298.504	283.242	411.505	358.497	394.53	323.241	388.382	384.865	386.184	305.87	285.958	289.355	272.753	337.445	327.146	260.366	329.228	385.993	395.549	380.085	364.109	308.295	381.609	335.881	350.535	324.208	415.586	342.466	349.849	320.942	358.065	355.641	354.529	397.668	330.022	392.206	327.741	330.181	301.61	226.685	313.088
O35465-2	326.257	461.466	321.362	325.33	358.688	333.279	378.087	362.783	299.418	282.314	411.334	358.62	392.795	322.861	388.767	384.533	385.077	302.913	289.511	287.094	273.509	338.439	324.187	258.639	327.86	384.609	397.018	378.008	361.112	316.24	382.743	333.218	349.58	328.544	416.203	341.959	351.184	318.725	355.826	364.052	355.596	396.04	328.721	391.579	328.249	326.72	300.376	224.593	315.797
O35551-6	297.895	350.236	319.294	387.687	336.259	317.522	439.443	358.171	360.506	300.937	344.881	307.76	433.605	345.657	344.424	330.35	301.267	349.519	451.112	286.727	325.541	333.176	426.209	312.967	390.089	402.466	363.786	384.261	411.122	331.755	359.17	402.852	380.978	398.792	427.393	366.192	448.232	400.551	378.367	407.132	393.063	394.746	398.529	405.657	378.451	422.53	436.034	398.179	371.347
O35593	417.925	399.325	311.044	388.074	339.192	427.977	393.082	355.138	394.662	408.065	331.917	440.977	280.358	406.75	393.478	421.544	384.029	390.644	375.367	387.969	375.134	358.968	321.335	431.621	339.366	203.264	350.331	348.635	388.825	447.434	396.544	396.383	356.487	371.441	335.73	363.746	342.966	325.63	315.393	404.103	361.726	353.322	353.51	355.159	346.627	343.869	352.406	314.373	379.626
O35598	332.05	306.773	352.815	330.05	278.427	383.211	334.868	333.757	334.63	361.494	371.379	348.315	467.519	337.79	446.751	415.559	381.052	355.192	342.465	322.05	386.729	355.117	405.977	405.211	366.356	538.018	359.092	335.007	410.503	440.561	385.772	375.814	410.486	347.181	438.479	399.459	407.728	356.332	363.328	380.05	379.808	314.73	360.723	366.154	317.939	338.823	282.202	332.913	353.78
O35601	330.679	312.572	335.998	372.749	343.711	357.676	346.849	320.085	335.805	344.188	377.459	304.187	409.214	393.527	316.714	346.846	371.747	331.912	325.663	323.177	319.781	375.965	377.451	346.956	372.021	326.299	369.453	359.686	301.026	270.425	360.584	335.986	329.779	283.478	384.449	303.426	334.923	349.891	397.083	375.802	284.246	353.082	300.032	342.609	313.395	288.361	352.245	290.05	310.709
O35604	307.536	460.084	376.973	374.524	377.252	352.681	363.792	397.109	337.824	304.992	437.729	383.77	329.836	348.287	308.961	348.44	314.239	337.51	254.145	339.62	249.278	351.471	336.336	303.258	367.761	354.009	421.059	393.559	386.521	331.835	332.326	356.614	362.474	284.47	326.474	343.607	408.445	352.673	423.08	258.598	347.203	344.72	301.801	302.265	330.092	342.847	369.566	352.735	326.25
O35639	394.539	326.137	304.479	359.948	356.736	393.893	290.688	292.706	374.4	375.618	338.2	378.936	339.709	374.464	347.298	342.393	392.677	333.246	398.013	347.225	422.833	328.399	356.273	417.616	353.951	271.086	364.864	354.748	335.856	415.056	352.783	333.988	326.773	310.107	330.684	315.597	332.729	341.688	313.379	329.807	327.987	352.977	364.381	388.263	413.187	367.784	326.322	408.731	429.079
O35643	339.519	332.675	359.863	312.216	318.787	364.622	304.26	309.75	332.912	312.888	347.123	341.477	338.709	346.522	357.003	363.687	369.303	317.454	334.772	335.745	332.761	360.349	347.444	335.215	384.67	316.429	382.035	353.286	367.796	343.136	338.915	324.47	329.269	339.95	373.476	348.517	325.563	346.499	339.585	344.176	321.679	324.079	344.298	314.896	365.77	349.847	328.586	320.815	299.234
O35648	598.558	329.429	732.188	270.52	512.794	235.796	427.536	445.577	405.959	339.653	325.208	150.88	261.738	336.719	257.128	354.82	409.36	465.187	241.451	357.858	415.882	316.553	394.633	181.814	566.997	411.396	438.276	399.725	348.749	317.47	254.814	268.623	420.501	542.112	229.441	471.917	386.176	356.828	257.186	293.874	513.077	454.702	480.345	440.563	381.973	335.525	398.615	994.409	330.831
O35654	397.264	368.94	372.142	371.15	411.651	387.29	428.069	434.639	369.188	375.806	338.649	373.312	395.511	371.998	361.862	353.05	420.704	405.738	432.133	385.992	413.79	376.787	375.84	391.146	399.048	365.226	383.288	402.442	357.546	373.175	422.732	444.851	384.715	399.839	389.057	395.31	437.087	389.508	414.107	461.437	396.295	444.463	411.865	433.622	357.514	408.697	384.687	434.387	396.761
O35664	272.162	342.688	357.874	501.47	328.595	295.916	431.107	284.386	281.387	269.282	345.757	427.189	421.548	325.016	409.959	274.961	221.136	391.919	295.122	279.783	351.074	271.28	353.768	322.632	258.495	347.294	359.204	282.104	312.582	309.292	130.223	346.122	250.475	228.867	305.196	191.902	338.016	302.368	217.187	219.473	395.476	346.453	161.526	454.168	351.361	198.086	445.388	412.393	354.18
O35682	312.862	403.631	438.278	361.953	341.295	355.277	370.584	390.36	483.602	325.196	440.278	455.589	325.324	296.147	313.213	413.151	395.236	416.16	300.292	362.389	423.655	443.894	290.366	467.674	497.128	344.022	308.641	400.355	349.279	377.379	343.259	275.384	277.262	348.599	305.955	394.665	428.113	333.03	293.467	334.97	329.229	267.667	319.241	364.917	390.456	376.901	383.381	440.814	319.83
O35683	256.065	335.567	396.317	280.145	389.596	415.898	314.328	264.314	362.254	288.604	353.804	459.659	387.612	380.768	377.43	439.479	374.952	355.709	452.392	374.188	509.798	324.564	460.252	360.453	312.621	465.7	391.057	417.65	395.75	383.428	377.546	370.41	358.118	337.142	353.956	393.331	385.926	372.035	331.085	313.309	403.519	382.18	398.986	355.007	368.813	349.793	424.838	438.993	399.601
O35685	438.474	372.972	377.719	357.39	335.199	390.56	378.526	365.317	310.633	370.336	356.3	313.685	325.355	343	378.845	352.014	415.198	342.347	347.274	396.199	354.677	305.292	349.301	334.461	366.21	323.887	363.94	322.475	346.713	358.035	357.07	374.737	364.907	366.087	377.657	319.486	344.706	356.007	351.29	365.685	345.228	369.403	390.624	338.869	331.026	355.817	379.879	323.294	397.534
O35704	369.413	382.86	289.382	307.961	324.605	392.136	329.844	351.476	311.175	310.967	336.663	346.466	306.213	419.731	360.698	416.733	322.279	340.932	384.366	285.703	270.073	322.771	309.253	279.08	299.454	352.814	330.673	309.847	256.996	338.636	277.474	347.416	265.962	339.444	309.6	285.389	336.688	294.165	322.678	319.448	392.571	288.29	305.161	435.221	317.396	349.367	388.269	292.326	402.065
O35711-4	273.798	326.451	344.36	280.126	344.621	343.125	335.305	353.057	352.378	212.102	336.964	322.555	319.554	369.776	340.867	306.646	325.226	353.755	388.146	334.193	342.685	299.152	391.345	267.01	377.836	381.055	319.094	398.419	290.274	404.165	410.648	341.34	326.787	355.132	326.761	363.793	410.698	322.468	372.252	365.49	371.762	389.891	342.287	326.091	349.886	310.958	346.859	322.911	350.765
O35730	308.888	418.536	454.447	328.706	491.7	354.883	403.494	425.066	404.701	323.144	335.07	472.052	405.265	532.01	411.251	400.815	378.607	448.184	546.583	359.91	420.017	389.162	385.162	399.755	426.002	348.179	335.771	448.319	326.115	418.176	455.82	438.193	276.65	458.933	473.431	477.285	454.233	297.938	439.421	573.202	669.929	466.939	352.86	554.078	390.503	348.295	413.595	495.723	524.897
O35744	404.734	331.769	217.902	274.605	340.468	376.937	286.775	395.878	299.613	262.455	378.244	268.599	344.448	318.864	298.968	400.935	376.676	322.914	187.651	278.562	356.127	397.196	481.427	517.874	604.516	302.802	379.172	229.107	335.925	350.712	374.182	282.934	237.052	323.025	225.25	396.852	333.389	333.373	337.326	326.954	357.559	326.051	236.381	441.144	372.621	315.55	274.827	326.667	509.775
O35841	349.772	344.995	360.64	328.109	319.498	363.121	339.588	423.623	306.394	336.507	346.38	312.589	329.995	331.396	349.82	320.009	333.025	331.014	322.429	352.734	315.702	363.205	346.443	399.147	386.05	334.473	360.851	304.363	353.525	401.419	331.534	370.867	359.539	372.619	382.471	353.579	352.717	378.194	368.147	354.66	344.168	321.007	346.819	333.986	388.847	354.177	379.057	352.631	337.442
O35855	395.05	400.554	362.479	352.765	347.189	416.769	338.067	356.359	350.796	344.759	430.25	338.41	373.132	336.266	327.73	409.077	396.797	389.693	338.678	430.916	375.307	386.687	378.417	376.227	429.27	416.466	345.937	346.207	388.34	403.034	368.945	323.421	360.664	311.917	349.6	382.964	329.382	385.347	356.891	351.39	355.448	349.421	321.416	331.036	307.059	350.974	394.843	359.174	353.43
O35857	361.916	358.13	329.515	338.206	372.922	326.999	392.566	348.519	360.44	338.433	348.158	335.445	380.005	383.658	391.349	387.348	356.473	389.007	390.728	300.387	387.449	335.029	375.381	291.258	341.171	301.641	304.567	385.816	363.236	363.129	364.548	359.134	328.39	341.456	332.757	335.382	343.536	322.201	404.823	373.289	366.681	353.152	336.095	368.047	354.67	332.992	340.344	338.536	328.4
O35864	398.095	370.849	490.535	319.073	454.282	354.405	392.445	387.299	402.627	388.163	323.21	419.933	370.737	410.764	366.651	414.415	361.466	415.26	456.908	371.1	476.584	266.353	310.87	348.739	335.028	295.506	368.77	396.764	436.22	417.25	349.281	404.609	350.792	351.37	367.879	345.713	375.529	323.8	359.964	354.17	468.714	360.037	344.112	402.098	367.779	374.869	356.144	439.483	351.416
O35887	378.535	440.612	464.307	552.445	486.124	316.684	381.196	467.187	533.573	396.484	446.981	373.051	239.143	322.34	236.484	314.108	274.414	274.212	292.421	310.411	118.022	396.503	304.89	486.87	551.844	329.439	440.987	429.549	293.021	388.772	323.418	298.247	353.527	463.913	604.963	353.244	345.983	413.163	308.687	305.708	487.23	378.526	417.62	224.976	441.966	334.035	432.131	312.345	307.386
O35901	363.223	422.071	345.773	350.698	406.245	391.108	370.87	295.375	325.404	406.727	364.485	338.566	319.943	277.621	321.809	264.885	439.251	273.012	349.196	263.811	364.922	359.289	369.223	332.765	377.061	319.874	393.68	383.156	321.103	361.218	365.865	337.72	334.734	346.375	404.631	316.181	344.936	380.748	311.337	309.052	346.468	391.325	358.634	367.231	307.234	312.544	357.548	474.894	383.701
O35930	296.158	257.287	262.314	283.897	266.83	321.626	286.47	278.658	287.473	298.333	301.666	280.984	376.906	343.22	269.215	406.157	414.727	382.357	356.853	299.218	336.962	350.84	346.884	337.404	305.757	377.892	373.061	313.566	299.948	345.716	367.687	297.5	374.783	317.651	276.823	421.852	324.488	302.874	334.148	346.381	380.928	239.567	221.865	361.254	235.741	314.548	313.173	220.424	277.206
O35943	383.429	339.902	319.678	299.064	294.507	350.569	344.583	335.168	293.545	479.401	281.766	354.229	378.051	412.738	443.476	397.428	259.449	229.562	336.664	489.633	420.047	282.894	341.92	388.5	342.969	300.877	618.054	359.14	477.016	439.112	339.238	513.068	400.479	388.059	451.164	339.698	449.883	327.95	389.446	337.99	406.649	326.991	341.398	423.802	339.568	362.435	281.848	350.547	323.038
O35945	362.202	333.205	272.179	450.411	283.02	364.384	331.14	370.912	499.204	315.739	356.643	397.116	497.04	421.236	521.457	469.651	436.329	400.604	245.516	348.933	412.237	384.764	417.011	517.035	300.984	399.23	389.016	415.877	437.056	486.313	405.338	465.712	353.856	375.179	413.576	444.337	272.556	361.575	450.271	398.67	465.522	322.102	323.108	446.425	279.064	305.41	324.884	285.602	309.592
O35954	363.43	459.427	491.724	616.439	452.559	410.425	311.987	331.191	538.951	464.496	420.068	961.582	302.759	555.182	416.437	539.496	405.695	523.203	541.652	529.818	385.287	496.821	429.408	593.915	413.574	379.113	363.268	408.088	419.354	536.338	358.235	427.074	119.886	468.666	497.999	418.287	424.825	345.423	474.817	593.408	473.262	326.23	345.384	519.243	541.394	501.085	319.11	531.613	437.23
O35955	423.365	476.682	379.883	441.197	485.902	385.254	338.134	427.552	420.239	406.125	438.123	556.011	366.356	401.359	420.129	403.645	384.174	435.992	446.656	393.491	350.083	342.269	401.736	346.017	399.329	269.282	320.882	315.339	366.353	389.914	331.028	323.686	269.155	375.843	299.397	361.724	365.67	338.469	376.768	370.42	327.162	339.722	349.375	426.644	492.557	413.376	379.616	385.215	413.28
O35963	376.194	379.721	418.277	348.097	393.385	379.209	530.029	433.263	347.624	369.768	352.607	424.578	328.239	310.104	340.597	423.699	491.88	459.747	346.002	399.433	352.186	344.051	366.877	386.603	410.506	262.263	383.726	440.331	373.973	334.106	412.729	396.441	442.564	347.46	344.361	354.12	389.324	358.006	468.917	371.068	363.874	379.276	404.258	423.024	422.096	341.604	412.901	488.744	393.483
O35969-2	337.529	292.418	137.134	811.815	280.588	174.75	482.764	242.513	416.258	284.676	409.801	407.571	410.481	404.11	378.409	317.537	380.416	354.837	417.526	402.056	310.447	348.566	426.882	343.256	381.237	499.597	397.86	288.378	369.45	317.759	345.599	378.674	207.284	465.824	386.122	442.139	511.764	366.142	518.028	402.851	398.167	324.254	342.446	408.409	388.041	387.37	388.132	345.482	390.355
O54692	384.252	342.396	407.824	369.417	443.316	379.391	375.313	403.25	405.503	429.499	380.273	353.524	396.158	383.203	437.535	359.239	347.009	377.057	279.05	361.411	376.849	417.395	297.786	515.979	275.19	359.601	345.784	327.486	343.71	346.955	351.651	362.432	376.991	326.011	336.23	373.906	296.73	343.464	357.317	328.706	421.134	345.358	286.784	337.205	310.048	376.573	333.208	326.567	339.833
O54724	336.293	391.939	401.698	369.959	346.134	342.819	325.076	329.291	475.238	309.78	420.789	357.802	480.334	336.454	407.305	386.91	336.551	385.66	434.566	405.916	393.208	462.697	328.914	429.055	367.567	478.495	462.568	426.882	428.56	509.182	465.58	345.825	506.914	447.246	395.857	484.027	429.963	414.305	394.29	424.407	392.128	450.371	342.601	305.375	375.322	368.645	389.534	308.216	317.913
O54734	320.708	389.478	392.111	341.013	357.981	350.411	328.594	345.124	324.968	310.833	394.171	452.556	322.429	384.757	345.181	334.2	345.531	350.169	346.604	348.855	317.918	400.96	344.545	285.929	297.642	300.368	331.737	387.032	316.16	298.193	365.122	327.758	273.675	284.11	293.471	289.079	336.921	321.237	362.243	281.983	245.675	385.137	355.611	347.687	330.485	333.473	316.57	340.662	326.961
O54774	375.67	320.916	471.395	345.717	379.635	330.072	340.326	450.309	307.826	317.234	379.205	330.323	318.367	353.066	346.751	304.132	351.841	297.338	359.421	339.033	316.801	421.835	394.975	369.887	327.351	366.573	396.527	349.613	314.715	320.989	350.587	364.63	350.921	357.616	405.897	276.716	342.462	392.918	383.807	339.708	280.864	289.695	315.92	275.224	344.757	329.369	352.527	314.083	344.55
O54782	362.762	299.27	357.703	477.315	385.117	321.838	303.024	376.604	433.083	554.637	306.379	338.465	332.849	395.248	263.429	280.874	261.895	335.757	336.205	253.813	535.546	415.345	422.272	593.689	331.84	334.212	363.731	362.956	423.656	488.7	400.6	401.97	327.664	413.418	248.884	415.73	294.467	437.322	346.796	331.6	523.703	405.323	310.328	321.383	376.004	380.444	360.607	524.768	461.8
O54784	333.01	348	339.479	304.737	274.124	357.227	335.64	364.648	334.563	321.947	280.391	403.748	307.772	276.085	352.42	373.664	319.965	358.266	276.882	350.449	464.091	372.458	412.608	303.766	331.583	397.615	353.152	338.784	475.658	385.33	419.66	426.156	401.879	441.841	314.545	347.583	329.254	402.785	322.637	379.994	325.064	470.79	394.639	340.907	344.969	347.16	344.874	338.787	323.097
O54785	337.301	573.833	554.656	497.552	384.844	358.34	416.742	503.846	368.423	440.26	507.464	476.796	309.748	441.646	603.512	290.861	331.926	356.877	355.979	320.506	255.714	435.855	434.211	476.332	384.497	403.299	446.792	461.132	434.641	491.271	405.785	512.649	374.601	379.332	488.272	421.587	574.282	402.822	482.401	455.958	286.461	409.786	405.046	382.739	407.242	516.968	443.846	440.242	437.546
O54786	450.217	429.765	442.493	437.201	377.49	400.551	421.282	499.313	362.216	390.005	455.563	350.464	467.648	380.503	279.303	419.879	387.409	363.996	451.529	407.783	348.562	456.381	406.508	390.246	533.261	445.901	545.51	461.043	457.059	425.65	434.899	455.567	480.984	466.6	497.876	421.227	506.148	514.47	527.98	474.244	397.256	449.185	433.87	404.291	475.851	391.837	523.67	399.641	416.238
O54824	425.891	419.826	334.922	370.24	388.428	332.977	345.328	418.68	357.86	389.501	389.244	364.985	350.413	315.352	300.456	349.215	365.602	343.491	351.015	325.092	424.162	428.831	367.859	350.995	413.562	337.022	360.63	350.739	369.37	341.375	359.237	360.975	357.522	355.466	347.314	363.117	362.403	403.234	398.882	386.793	329.016	337.584	350.399	352.595	403.026	335.716	365.318	335.079	360.224
O54825	432.055	418.443	441.812	387.339	380.414	271.718	303.42	324.794	399.413	319.61	340.156	282.352	232.199	363.74	371.684	386.322	434.685	290.519	419.073	284.377	432.821	305.819	371.547	359.014	420.727	264.864	441.632	311.924	337.308	370.489	271.901	350.937	331.058	377.534	437.385	325.154	276.371	336.732	364.885	313.683	405.348	347.683	468.711	333.295	367.137	343.652	394.741	595.312	436.91
O54833	416.874	396.331	283.265	344.919	354.448	402.223	315.114	356.827	368.576	358.916	355.613	336.911	340.719	354.541	381.043	320.341	374.164	311.468	346.504	311.145	350.712	426.991	520.668	394.454	341.931	300.578	390.864	424.686	383.859	449.426	435.438	425.376	437.231	356.44	432.371	427.527	359.367	419.167	391.742	383.807	394.837	418.366	371.071	301.735	369.825	371.021	358.932	356.391	416.055
O54834	275.872	335.736	246.047	360.851	345.023	363.155	412.803	349.365	406.25	312.026	377.98	418.794	474.925	337.763	434.801	309.663	316.039	440.332	424.75	395.777	340.011	431.253	336.119	425.12	270.766	559.728	262.752	357.971	423.861	448.335	453.833	348.293	403.706	389.928	311.848	427.33	442.327	371.036	339.691	482.132	441.977	352.379	327.14	539.015	369.896	408.12	441.268	297.388	337.067
O54864-2	310.637	447.69	382.073	359.213	344.792	459.035	440.148	391.349	345.951	553.757	488.04	349.413	451.301	461.034	556.35	446.193	383.027	218.938	268.009	349.476	291.366	364.634	478.809	401.881	367.836	417.114	552.969	342.906	431.256	409.181	350.637	427.394	424.741	364.799	555.074	418.297	380.669	411.002	384.719	364.455	258.724	358.614	412.402	362.023	414.894	356.104	291.543	225.499	379.513
O54865	301.856	388.228	395.566	310.011	388.307	334.589	365.88	418.464	368.553	286.005	332.608	264.552	384.316	280.678	352.68	287.391	413.404	382.488	448.485	338.545	464.313	403.633	442.472	339.565	479.217	513.787	423.025	450.476	404.42	377.703	422.151	403.811	456.235	444.979	389.921	399.849	415.387	440.584	396.193	450.251	479.623	404.991	392.716	375.877	320.496	380.565	443.684	537.762	350.06
O54879	504.704	370.743	356.122	294.055	345.795	515.345	393.7	533.657	328.431	644.951	261.086	126.053	318.857	366.976	570.426	230.981	351.265	110.467	258.655	353.475	519.401	421.438	455.128	521.287	442.612	316.764	555.945	579.741	732.406	532.246	448.664	683.72	475.29	491.126	680.549	295.662	432.428	561.048	339.622	358.252	416.335	450.634	434.609	400.775	450.112	494.68	319.764	546.906	400.937
O54890	255.852	316.369	329.915	316.059	268.593	302.349	277.011	295.241	365.903	267.021	371.974	358.875	391.313	400.9	389.786	424.152	350.721	404.444	298.715	319.175	350.533	378.354	358.683	341.483	272.531	391.5	311.277	301.044	304.951	314.504	363.407	275.467	336.518	274.475	262.567	367.914	328.422	239.919	274.84	286.418	374.183	296.407	248.635	382.94	241.322	307.282	333.577	222.529	311.219
O54901	265.261	364.345	374.652	379.288	351.23	327.982	351.881	316.589	419.61	364.869	432.512	374.809	510.926	330.531	303.567	265.231	273.28	337.199	367.878	216.632	365.735	395.421	342.564	332.743	324.293	566.819	300.756	374.708	391.723	354.564	354.177	289.646	347.502	359.684	295.84	363.351	384.54	426.108	346.506	423.761	309.895	307.044	395.644	286.792	311.427	316.46	286.336	281.469	246.971
O54910	496.071	263.284	366.762	401.802	268.452	255.693	545.591	378.728	432.98	258.02	303.301	341.426	482.14	171.323	407.908	452.631	441.664	396.049	328.013	267.027	406.327	223.13	387.491	159.515	373.663	409.471	460.917	411.781	352.55	714.118	539.102	444.997	564.423	514.754	457.419	433.179	444.111	374.498	485.177	473.457	602.793	574.588	358.2	626.6	497.829	505.012	473.978	314.704	478.402
O54916	299.849	308.122	367.63	478.661	274.023	271.36	422.912	269.883	355.48	411.912	388.16	274.15	436.229	309.929	361.492	280.332	346.401	105.489	361.154	246.842	441.141	486.913	343.183	421.161	411.502	337.048	620.473	442.004	394.248	355.63	383.733	444.71	396.058	398.534	669.603	282.338	460.9	439.921	451.009	421.514	361.146	459.049	538.284	281.849	423.301	373.045	409.337	443.026	272.093
O54941	512.027	438.609	340.52	269.026	409.781	483.828	276.998	422.242	378.198	433.924	349.723	394.872	329.948	437.991	425.309	469.602	427.957	351.998	458.142	344.452	457.041	393.257	389.951	340.826	486.79	310.305	481.941	389.725	391.128	520.737	437.597	421.873	392.941	430.625	405.42	404.001	401.446	364.987	422.781	470.69	423.009	354.752	403.867	362.052	447.16	327.849	262.546	342.097	400.803
O54950	256.305	398.888	459.29	231.111	328.436	370.107	300.428	312.322	303.784	303.699	355.514	370.687	382.924	352.494	371.943	291.218	386.033	345.916	319.032	301.252	434.473	314.42	352.14	248.814	389.695	291.975	324.106	367.881	382.02	455.624	305.298	361.41	327.704	323.475	387.48	258.421	321.501	355.102	373.702	382.963	253.53	278.29	373.693	303.839	293.095	361.693	284.626	399.153	245.874
O54962	449.679	325.488	325.355	378.245	410.343	330.456	392.672	348.996	408.186	277.301	338.731	377.327	268.398	283.936	222.397	286.404	280.488	350.198	309.815	378.557	324.729	439.484	412.231	385.961	357.09	325.216	337.78	410.963	281.867	349.15	392.595	344.724	352.714	343.503	350.705	313.077	291.114	391.974	336.266	208.485	361.471	490.555	305.139	296.235	276.751	263.669	324.429	380.881	300.27
O54983	365.686	311.729	377.495	420.432	318.651	458.849	412.566	276.523	448.62	411.174	402.001	359.313	285.695	271.658	301.958	212.502	415.489	412.841	485.471	360.367	328.59	413.952	446.616	566.092	495.689	505.092	328.693	523.802	505.765	372.138	433.309	341.567	321.884	371.645	270.577	407.59	525.265	468.526	366.662	177.229	329.364	379.601	279.712	367.597	324.357	409.824	409.607	657.885	458.082
O54984	362.144	382.241	399.27	389.473	354.808	341.235	387.794	372.431	430.679	367.93	410.381	374.858	352.316	368.305	330.614	389.728	381.823	316.879	378.319	364.799	336.727	425.078	317.452	397.858	380.092	368.443	372.835	331.175	319.808	358.972	315.185	322.031	283.32	339.832	410.497	344.249	314.819	356.931	329.318	379.633	407.775	308.99	366.195	402.412	341.731	340.122	390.858	381.53	398.747
O54988	347.845	330.167	344.506	402.384	352.457	404.45	399.574	328.149	370.542	436.103	360.251	359.888	416.255	452.631	395.007	451.529	357.577	368.393	370.288	431.133	444.888	335.251	353.368	337.477	372.316	355.518	385.918	324.444	396.612	337.952	352.366	371.042	344.155	368.86	358.92	319.802	358.282	338.109	345.894	358.703	363.573	326.178	288.297	392.052	357.023	369.051	336.633	366.233	398.148
O55013	353.2	393.224	370.554	405.381	366.027	323.32	390.147	467.779	368.68	314.805	369.191	384.085	349.665	363.915	320.467	300.847	377.102	361.248	402.391	359.37	359.306	399.451	407.768	387.927	408.534	373.051	406.25	439.453	375.871	400.557	450.935	381.968	381.224	400.512	380.559	409.488	445.949	385.666	374.169	360.444	458.801	474.472	363.118	402.466	459.725	363.829	372.652	438.776	412.275
O55022	346.561	466.476	402.38	515.173	405.012	312.805	434.391	370.05	433.033	404.383	574.096	232.686	349.957	325.989	293.122	300.484	375.593	313.312	316.155	366.272	340.14	526.93	420.336	450.777	518.344	440.694	473.081	405.028	497.321	368.597	366.508	282.293	505.973	336.635	404.86	408.02	424.316	518.475	395.449	331.661	241.148	412.798	463.229	299.46	499.465	519.407	498.453	484.455	464.935
O55028	301.075	387.824	262.215	370.763	338.423	420.954	337.842	120.564	293.379	227.228	311.385	434.597	263.864	388.05	437.947	230.403	348.434	263.474	453.945	382.031	291.904	367.235	378.469	384.95	321.741	290.899	394.802	406.548	354.7	297.17	382.55	374.309	243.568	432.819	373.558	324.064	377.276	373.147	332.421	384.415	220.683	450.612	423.677	336.3	306.254	403.612	356.755	439.941	373.037
O55029	353.362	362.63	364.08	389.444	389.142	367.689	410.774	396.843	388.045	399.505	386.473	387.011	317.36	362.192	327.033	404.037	427.053	396.758	350.881	401.16	305.789	401.587	291.521	362.242	379.969	330.695	345.177	339.175	335.549	306.256	334.219	333.213	339.022	364.142	351.007	379.263	344.414	338.938	368.041	323.678	385.206	332.576	364.542	389.783	356.892	353.209	386.146	333.764	408.693
O55033	292.392	401.449	364.761	376.024	358.89	392.766	304.858	302.445	315.605	395.39	346.503	461.321	346.186	423.97	344.997	325.018	288.515	318.118	398.751	296.409	351.936	332.656	371.406	328.981	312.811	400.909	376.753	455.56	327.041	324.467	368.374	384.414	290.155	367.495	355.818	314.912	352.69	376.472	351.937	336.88	323.189	366.583	330	417.918	358.355	363.13	322.428	403.234	404.954
O55042	279.138	381.156	331.037	327.216	376.372	208.554	312.277	222.041	623.824	299.212	383.191	351.359	496.854	300.125	218.303	496.063	543.94	332.655	243.62	286.258	761.853	426.957	469.229	428.592	438.411	400.678	275.287	402.054	306.601	407.605	331.855	308.839	381.307	327.735	671.8	399.256	10.5271	437.281	351.083	350.469	427.524	286.425	400.956	453.391	268.025	174.113	325.988	244.011	252.065
O55098	363.48	337.671	350.369	402.001	359.403	340.097	313.161	335.523	378.296	483.76	343.627	367.213	354.686	376.747	327.626	436.729	364.418	332.406	459.095	376.331	499.267	398.1	386.456	322.082	453.674	417.301	425.778	393.824	376.996	407.119	388.642	387.091	362.997	395.671	485.309	377.216	380.462	382.277	386.02	429.426	383.498	375.176	317.335	399.861	407.231	347.873	348.87	422.305	360.283
O55102	287.911	386.806	372.624	337.904	338.606	281.687	344.063	391.246	359.799	298.322	391.839	352.689	305.04	274.037	386.74	320.896	370.434	357.063	306.992	332.852	390.202	333.26	333.185	220.077	402.927	346.185	288.904	358.539	440.843	273.887	370.455	328.67	337.58	337.552	344.271	352.258	335.436	335.9	416.302	371.752	297.714	366.8	415.488	261.257	388.172	266.369	325.63	263.383	302.701
O55106	403.198	399.131	370.401	343.633	396.151	394.242	364.804	454.593	373.196	373.362	365.573	373.107	426.399	345.747	357.747	392.039	401.457	378.212	440.762	420.348	416.922	423.76	359.417	392.061	434.295	443.55	409.916	380.675	359.268	387.601	420.86	395.638	383.639	427.3	386.664	393.797	444.645	381.59	390.499	414.804	470.259	378.434	352.914	397.777	360.909	333.805	384.067	412.979	410.103
O55125	377.403	388.373	367.466	350.393	359.405	334.398	314.249	330.598	359.087	350.381	343.923	372.333	365.631	317.091	287.819	390.163	395.055	354.862	355.038	238.542	318.614	351.661	401.498	318.166	358.948	385.38	437.053	394.271	431.833	387.035	335.673	397.092	380.786	351.527	377.187	419.682	330.626	415.199	422.557	438.181	364.243	393.424	398.145	385.61	340.129	388.268	359.4	400.072	304.513
O55126	374.188	362.175	333.233	343.53	335.804	341.167	320.888	305.995	346.944	371.566	361.009	321.393	347.396	332.373	318.332	368.567	353.87	308.49	376.937	340.867	382.155	408.688	335.233	363.154	405.088	397.028	420.43	399.832	474.086	391.307	346.96	336.562	389.56	388.604	397.562	365.338	335.528	420.592	384.701	396.052	305.449	308.588	328.547	306.115	407.135	347.376	286.301	356.887	301.343
O55135	404.899	348.185	436.085	344.525	419.979	409.594	357.916	444.946	362.415	373.251	364.375	353.274	342.685	331.21	395.924	413.383	515.893	378.723	289.039	303.836	334.744	403.397	307.913	290.526	456.735	267.785	365.673	347.447	374.906	227.682	355.304	373.034	303.845	362.176	343.301	309.169	272.89	348.422	443.713	341.015	347.407	344.62	392.917	350.979	307.479	337.289	336.436	335.116	405.053
O55137	335.83	285.92	351.849	359.358	264.861	359.441	350.378	396.51	306.715	323.013	254.455	315.804	245.55	268.814	238.658	441.735	425.165	504.659	455.688	284.625	266.508	345.464	466.824	427.628	500.543	231.601	325.943	424.102	461.073	299.035	381.453	429.775	408.689	388.862	406.153	359.555	433.326	376.684	425.538	459.979	298.253	384.081	274.15	291.879	355.122	421.002	415.934	401.083	397.759
O55142	412.003	428.432	488.141	245.072	357.567	348.147	338.867	329.728	337.789	392.016	401.554	332.145	259.937	380.227	355.44	477.155	403.276	358.833	214.13	484.48	286.588	236.479	285.522	250.302	387.182	353.408	378.131	340.936	279.882	266.972	285.107	258.599	365.132	319.272	343.824	389.896	352.408	263.724	354.742	254.405	305.886	354.988	379.328	322.117	441.866	313.931	329.008	356.306	310.646
O55143	359.678	379.22	380.268	337.499	351.944	367.4	357.217	345.34	360.205	367.775	382.025	342.116	328.035	358.572	367.263	343.135	380.251	362.678	322.695	342.277	295.036	338.691	332.884	321.12	322.653	337.499	327.822	334.57	317.27	315.009	313.672	304.391	332.248	327.265	301.737	304.864	333.618	322.729	312.453	320.658	319.114	335.142	370.943	363.568	350.549	344.007	363.843	360.753	375.059
O55201	386.15	399.95	374.068	385.867	361.991	339.22	416.596	374.797	378.119	387.91	379.287	339.058	379.766	319.328	410.2	332.533	397.79	371.346	371.95	333.404	380.383	389.883	352.064	394.599	393.667	370.514	376.893	406.062	381.431	387.617	381.13	387.552	405.547	388.701	379.756	389.036	401.696	387.915	415.835	413.755	354.336	379.214	427.767	371.222	379.987	346.763	381.461	420.17	382.817
O55222	286.854	315.658	339.61	362.176	305.555	331.831	331.243	319.354	313.97	303.32	362.688	305.982	380.71	391.913	339.959	357.542	338.046	347.939	388.287	333.14	338.654	415.094	387.073	364.32	366.224	450.291	417.057	336.391	329.552	363.212	394.86	351.345	392.383	379.074	337.706	410.675	402.2	370.04	396.732	383.761	351.604	372.228	321.435	322.515	303.22	365.65	361.51	315.668	361.49
O55229	299.046	351.963	423.809	367.632	341.03	337.336	419.587	386.65	448.526	380.633	400.239	400.612	485.369	374.642	317.931	377.735	313.761	413.965	369.246	405.842	393.481	344.898	364.334	367.095	420.055	458.505	386.581	418.754	402.78	350.163	369.617	364.29	387.494	358.298	365.933	391.362	379.447	396.323	391.56	363.882	416.619	425.237	421.177	432.838	410.036	368.711	356.169	342.601	360.249
O55234	343.153	291.061	375.543	275.182	269.998	382.813	258.697	325.422	376.99	284.934	290.472	338.157	390.851	376.907	537.851	456.221	510.594	340.026	261.209	328.686	601.952	342.075	410.018	299.858	349.734	441.003	419.451	428.818	381.054	511.105	470.589	480.492	372.364	311.193	432.121	374.637	319.698	290.322	441.057	339.126	541.688	330.284	330.048	416.012	204.649	286.21	293.111	372.039	355.729
O55236	392.398	411.016	333.987	345.221	355.52	421.351	304.331	319.106	299.239	386.756	372.163	453.351	372.353	393.015	353.463	401.325	344.679	344.973	350.437	354.729	344.206	395.99	415.756	361.822	370.971	322.268	375.313	353.827	386.465	353.057	338.219	367.877	333.918	365.39	380.863	438.899	357.23	385.584	354.075	335.616	310.63	326.31	346.27	321.769	381.251	378.27	296.094	348.98	332.915
O70126	418.41	298.384	393.997	288.246	317.042	480.978	450.781	246.402	358.664	417.227	295.912	351.53	474.243	391.984	454.5	338.456	377.38	387.469	251.749	454.837	364.497	208.077	472.709	584.583	234.01	502.865	279.068	393.55	425.35	317.077	353.201	459.65	372.333	398.342	407.678	401.291	304.188	423.153	369.71	368.516	426.711	417.377	493.839	371.741	272.628	384.836	337.377	362.739	336.289
O70138	243.972	215.093	312.524	302.271	208.46	418.756	351.676	360.771	462.627	347.456	449.001	353.305	580.387	250.337	537.188	355.295	602.785	426.097	432.569	358.748	359.989	432.238	441.777	431.718	531.727	238.895	221.042	182.552	201.366	355.464	411.726	163.414	230.259	329.684	289.114	266.622	362.186	272.425	403.766	286.713	136.943	339.001	241.955	450.234	526.792	342.848	333.216	359.227	443.251
O70145	448.709	291.243	387.735	404.214	300.225	315.471	353.323	342.338	423.766	421.321	382.296	345.609	382.047	404.872	373.986	422.85	464.924	379.593	474.887	339.709	374.688	470.857	347.678	420.677	361.236	334.153	453.334	332.603	346.08	282.143	379.821	315.848	321.692	388.281	275.098	321.281	341.826	351.885	393.938	408.47	254.974	357.484	338.414	429.427	382.748	328.667	325.985	280.666	434.065
O70152	398.746	379.359	386.387	305.581	404.261	414.567	336.264	441.768	356.506	386.001	419.495	362.3	373.798	382.62	332.093	370.514	362.435	342.343	328.594	380.639	281.605	408.902	316.075	368.723	299.639	458.102	363.241	335.824	309.588	369.039	327.596	334.062	341.255	292.675	339.426	375.699	327.279	366.143	379.775	341.739	426.016	310.655	359.995	378.258	355.684	328.039	353.922	353.287	354.884
O70172	248.916	361.236	363.449	375.887	271.189	253.071	332.428	473.368	425.19	283.81	390.663	343.23	341.46	336.159	264.94	329.52	332.477	358.464	350.506	318.23	298.292	440.569	337.888	374.177	384.331	405.63	391.482	288.362	301.914	350.24	334.693	319.179	305.889	376.224	308.141	418.256	385.338	347.129	322.077	346.148	374.536	262.733	282.201	365.703	301.101	285.896	368.032	251.918	299.05
O70194	302.204	352.98	374.829	311.648	367.402	324.831	345.887	312.292	316.862	285.987	350.835	325.814	341.981	365.681	397.427	306.849	332.285	292.784	305.453	289.041	317.021	307.323	321.295	283.287	280.675	294.063	331.066	338.201	326.811	318.801	294.641	336.348	296.895	318.205	344.374	279.677	331.208	309.116	314.617	299.367	296.775	315.49	398.169	313.065	304.377	359.832	330.127	312.922	316.036
O70200	289.205	348.477	284.261	395.108	322.753	389.917	389.859	266.417	325.704	333.213	386.675	353.634	306.915	369.954	339.624	262.238	285.453	293.106	348.095	393.049	308.661	323.577	354.639	335.379	325.042	312.189	378.515	284.9	347.664	396.414	298.863	298.194	323.226	273.751	329.298	320.114	364.778	348.566	248.362	249.407	324.335	284.314	277.199	346.744	375.119	426.122	366.756	374.71	340.528
O70209	261.634	359.659	449.126	359.964	372.413	336.674	322.393	382.065	518.288	288.016	398.38	366.127	413.456	384.125	304.046	403.974	382.68	381.362	421.928	349.485	396.321	492.632	380.116	393.432	583.445	437.406	564.125	464.323	443.52	468.91	423.516	390.951	439.627	455.765	466.797	472.333	411.878	449.151	488.683	497.415	415.783	365.142	376.35	337.648	383.293	360.481	330.225	370.197	319.201
O70250	346.153	322.893	355.071	311.223	401.314	389.824	407.628	278.229	396.4	319.572	392.06	375.747	410.081	344.562	265.93	283.833	378.205	308.083	380.483	414.349	267.988	282.535	413.599	336.852	325.522	264.745	417.4	347.341	328.767	332.972	379.162	254.673	294.32	328.346	282.801	424.628	175.555	410.255	327.81	270.115	406.564	359.473	245.119	419.457	375.286	318.428	383.409	192.283	370.007
O70251	385.032	427.11	319.391	354.132	351.871	362.362	345.763	294.472	354.362	408.887	394.712	355.127	274.039	375.506	310.008	383.073	251.582	281.258	263.369	367.947	280.287	306.986	301.949	368.991	289.817	308.131	335.453	320.988	310.983	413.367	273.867	285.218	337.053	279.019	349.379	244.809	283.388	317.779	235.133	217.875	277.615	323.44	314.983	333.999	333.931	311.209	338.483	326.065	337.835
O70252	418.583	381.194	357.123	408.534	355.456	375.034	394.622	385.85	333.308	384.494	377.049	354.083	298	359.266	346.812	367.119	330.301	341.53	379.107	386.351	279.259	389.856	341.17	367.92	357.968	311.821	385.735	347.522	351.3	319.646	321.029	354.984	350.175	390.472	348.646	316.126	346.304	386.346	345.685	383.969	304.114	333.814	370.8	338.882	391.249	379.085	431.29	352.016	369.838
O70274	343.088	300.482	423.968	339.179	369.521	361.242	372.108	363.774	361.33	312.823	442.583	353.294	373.072	357.386	328.796	290.697	285.792	387.249	278.858	421.407	225.273	435.356	338.179	351.255	339.623	421.021	313.735	305.885	376.259	371.956	382.156	307.455	401.09	249.014	346.384	439.834	329.063	383.506	377.514	322.335	345.165	361.822	303.884	368.303	318.184	403.163	401.169	232.936	302.637
O70293-2	359.306	387.597	402.892	413.118	399.493	408.392	393.928	437.35	341.759	418.376	369.076	486.672	423.982	346.63	326.162	362.898	381.883	384.631	372.46	458.664	310.46	392.786	419.984	347.415	341.958	448.494	405.881	342.31	376.567	335.097	336.683	404.105	379.037	421	393.588	331.044	386.608	436.949	392.886	358.487	363.325	332.185	307.556	446.346	420.541	416.114	395.996	429.151	422.386
O70310	366.937	361.841	571.489	393.414	443.885	291.837	320.919	608.068	375.329	378.409	424.289	273.573	310.134	399.499	375.132	396.342	416.217	355.248	337.87	378.285	278.73	410.346	320.241	338.961	360.534	354.242	426.585	400.451	294.464	384.358	285.818	367.145	436.219	318.594	476.899	274.175	308.384	358.485	330.607	273.634	308.742	205.275	374.12	373.878	341.179	353.214	431.453	425.962	373.256
[truncated: 3,848 more rows]
[truncated: 11 more columns]
