# Supplementary material for: Group A Streptococcal S Protein Utilizes Red Blood Cells as Immune Camouflage and Is a Critical Determinant for Immune Evasion
Source: Cell Rep. Author manuscript; Available in PMC 2020 Jan 9. (PMC6951797; doi:10.1016/j.celrep.2019.11.001)
Supplement: 5 [file NIHMS1545826-supplement-5.xlsx]

## Sheet: PBS mock-infection
Cluster 0	Cluster 1	Cluster 2	Cluster 3	Cluster 4	Cluster 5	Cluster 6	Cluster 7 (all keratin)
A0A087WQF5	A0A075B5U7	A0A075B5P6	A0A023T778	A0A0N4SUH8	A0A075B5N9	A0A075B5P3	E9Q1Y9
A6X935	A0A087WQH8	A0A075B5Y4	A0A075B5M7	A0A0N4SVU1	A0A075B5P2	A0A0A0MQ83	P04104
B2RV77	A0A087WQS0	A0A087WNW8	A0A075B5S2	A0A0N4SW28	A0A075B5R5	A0A0A0MQD1	P97861
E9PVD2	A0A0B4J1J2	A0A087WNZ5	A0A075B5V6	A0A0R4J038	A0A075B5V0	A0A0A6YW14	Q3TTY5
E9Q3E1	A0A0G2JEX1	A0A087WQ04	A0A075B6A3	A0A0R4J0B5	A0A087WR52	A0A0A6YWR2	Q61765
F8VQK3	A0A0R4IZY6	A0A087WQ16	A0A087WNT1	A0A0R4J0B6	A0A087WRA4	A0A0A6YXN4	Q61897
F8WGX5	A0A0R4J039	A0A087WR50	A0A087WPL5	A0A0R4J0B9	A0A0A0MQ89	A0A0B4J1I9	Q6IFZ9
O08692	A0A0R4J0C8	A0A087WS98	A0A087WQQ5	A0A0R4J0G4	A0A0A0MQ90	A0A0R4J073	Q6IMF0
O35144	A0A0R4J0S3	A0A087WSN6	A0A087WQS2	A0A0R4J0J8	A0A0A0MQA3	A0A0R4J131	Q8K0Y2
O35744	A0A0R4J1Q7	A0A0A0MQD5	A0A087WQT6	A0A0R4J0P1	A0A0A6YXH3	A0A140T8M2	Q9D3I6
O55042	A0A0R4J242	A0A0A0MQF6	A0A087WS16	A0A0R4J0U2	A0A0B4J1E2	A0A140T8Q1	Q9D646
O70138	A0A0R4J2B2	A0A0A0MQN4	A0A087WSP5	A0A0R4J117	A0A0B4J1E6	A2A7Q5	Q9Z2T6
O88593	A0A171EBK8	A0A0A6YXA5	A0A0A0MQ68	A0A0R4J1N7	A0A0B4J1J1	A2AQN4
P00683	A0A1B0GRA5	A0A0B4J1E7	A0A0A0MQA5	A0A140T8J4	A0A0G2JDV3	A2ARA8
P05366	A0A1L1ST22	A0A0B4J1F3	A0A0A6YVV8	A1L3T7	A0A0G2JEA5	B1ATD5
P08071	A0A1L1STC6	A0A0G2JEK2	A0A0A6YW53	A2A432	A0A0G2JEC4	D3YTT6
P08680	A2A654	A0A0G2JEP4	A0A0A6YXV0	A2A5R2	A0A0G2JGQ4	D3YWX2
P11672	A2AS98	A0A0G2JFK2	A0A0B4J1G0	A2A7S7	A0A0G2JGT5	D3Z0Y1
P13542	A4UUI3	A0A0G2JFT8	A0A0B4J1H7	A2A841	A0A0J9YUN4	D3Z3A8
P20065	A6X940	A0A0G2JGW9	A0A0F6AIX5	A2AEX6	A0A0R4IZW7	D3Z5G7
P20491	B2RS76	A0A0J9YUL3	A0A0G2JGL0	A2AQ07	A0A0R4J050	D3Z6Q3
P27005	B2RXQ2	A0A0J9YUQ8	A0A0G2JH17	A2ARP8	A0A0R4J065	D7PDD4
P31725	B2RY04	A0A0N4SUH4	A0A0J9YUD5	A2AVR9	A0A0R4J091	E9PVN6
P41245	D3YYD0	A0A0N4SW73	A0A0M3HEQ0	A2AWT5	A0A0R4J092	E9QMB7
P49025-5	E0CZB3	A0A0R4IZW8	A0A0N4SVL0	A2CG49	A0A0R4J094	E9QN44
P51437	E9PV24	A0A0R4IZW9	A0A0N4SVX9	A3KGB4	A0A0R4J098	E9QN99
Q02819	E9PZD8	A0A0R4J008	A0A0R4IZX1	A8C756	A0A0R4J0D3	E9QNY6
Q07456	E9Q0J2	A0A0R4J0B1	A0A0R4IZY0	A8DUK4	A0A0R4J0K1	E9QPX3
Q3TN34	E9Q7E9	A0A0R4J0B2	A0A0R4IZY9	B2RSU7	A0A0R4J0M1	F6TQW2
Q3U1Z5	E9Q827	A0A0R4J0B4	A0A0R4J023	B2RUP0	A0A0R4J0N5	F6TVX7
Q3UZA1	E9QL65	A0A0R4J0E4	A0A0R4J078	B7ZNL8	A0A0R4J0Q6	F6VRP8
Q497J0	E9QLQ7	A0A0R4J0I9	A0A0R4J079	B8JJN0	A0A0R4J0T0	F7AA26
Q4VAA2	F6QM56	A0A0R4J0P6	A0A0R4J0D0	B9EKN8	A0A0R4J187	F8VPZ3
Q5NC05	F6S4D9	A0A0R4J0Q9	A0A0R4J0F6	C0HKD9	A0A0R4J1E3	G3UW70
Q5SW15	F6SZ47	A0A0R4J0R1	A0A0R4J0G0	D3YYS6	A0A0R4J1W7	H9KV00
Q60590	F6Y616	A0A0R4J0Z1	A0A0R4J0I1	D3Z535	A0A0X1KG67	J3KMQ6
Q61646	F7D3W5	A0A0R4J138	A0A0R4J0J5	E0CXB9	A0A140T8M0	L7N451
Q61704	F8VPY2	A0A0R4J172	A0A0R4J0J6	E9PUQ5	A0A171EBK7	O09053
Q6BCL1	F8WGM8	A0A0R4J190	A0A0R4J0L5	E9PUW7	A0A1B0GRB2	O09117
Q6DVA0	F8WIU1	A0A0R4J1C8	A0A0R4J0M9	E9PVX6	A0A1B0GRP7	O35290
Q6PGH2	G3UXA6	A0A0R4J1Z4	A0A0R4J0Q5	E9PVZ8	A0A1B0GSZ9	O54910
Q8BIP0	G3X8X6	A0A0R4J263	A0A0R4J0R3	E9PWW9	A0A1L1SSH9	O88668
Q8BKI2	G3X925	A0A0R4J2A1	A0A0R4J0S4	E9PXZ7	A0A1L1STE6	O89020-3
Q8CBE3	G3X9H7	A0A0U1RNF2	A0A0R4J0U8	E9PZJ8	A0JNY3	P01865
Q8K426	G3XA48	A0A0X1KG62	A0A0R4J0W6	E9Q035	A2A9C3	P01867
Q8QZY6	G5E852	A0A140LIF8	A0A0R4J101	E9Q1W7	A2ADR8	P01882
Q8R010	G5E8A0	A0A140LJJ5	A0A0R4J112	E9Q2E4	A2AE27	P01897
Q8R2S8	H3BKF3	A0A140T8V3	A0A0R4J124	E9Q448	A2AEM2	P03991
Q8VD31	H9H9T1	A0A1B0GR11	A0A0R4J140	E9Q450	A2AFF6	P04223
Q8VE80	J3QNW4	A0A1B0GSU0	A0A0R4J170	E9Q4S7	A2AH25	P07309
Q91X72	O08740	A0A1B0GSX0	A0A0R4J1E2	E9Q5C9	A2AIX1	P07744
Q91XL1	O08795-2	A0A1L1SQ51	A0A0R4J1G5	E9Q5J9	A2AKX3	P08074
Q91Z98	O08917	A0A1L1SRT0	A0A0R4J1G7	E9Q8I0	A2APF7	P09925
Q9CPU0	O35134	A0A1L1SSF2	A0A0R4J1Q0	E9Q958	A2APV2	P14427
Q9D1P0	O35448	A1BN54	A0A0R4J212	E9QA15	A2AQ19	P15702
Q9DBD0	O35639	A2A6J7	A0A0R4J254	E9QA16	A2ARD6	P16015
Q9ER41	O35682	A2ACM0	A0A0R4J256	E9QAX2	A2AS03	P17892
Q9ER73	O35954	A2AEG2	A0A0R4J275	E9QK89	A2BE28	P19001
Q9ERE3	O54782	A2AF47	A0A0U1RP81	E9QN70	A6H5Y3	P22646
Q9JIM1	O54962	A2AF67	A0A0U1RPL0	E9QP56	A6H630	P23953
Q9JIM1-2	O54983	A2AI52	A0A0U1RQ57	E9QPR5	A6H6A9	P25918
Q9Z0M5	O55022	A2AL36	A0A140LJ01	E9QPX1	A6H8H2-2	P26883
Q9Z129	O70145	A2AN08-5	A0A140LJ04	F6S3Z3	B1AU75	P27546
	O70433	A2AQJ8	A0A140T8M7	F6ZBY9	B1AUY3	P27661
	O70546-2	A2AT37	A0A140T8T4	F8VPQ2	B1AZ14	P34928
	O88271	A2CG35	A0A1B0GRT6	F8WHW6	B2RQS1	P35459
	O88587	A3KGJ7	A0A1B0GRV0	G3X9K3	B2RRI2	P43430
	O88627	A4UUI2	A0A1B0GS59	G5E814	B2RS19	P47809
	O88792	A6ZI44	A0A1B0GS68	G5E8R1	B2RUP2	P47911
	O88983	A6ZI46	A0A1B0GS91	G5E8R2	B2RWS6	P47915
	O89017	A8DIL0	A0A1B0GSG5	G5E8T9	B5B2N2	P48455
	O89023	B1AQF4	A0A1B0GSX7	H3BJW3	B7ZNL2	P49290
	P00920	B1AQZ0	A0A1D5RLD1	H3BL37	B8ZXI1	P54320
	P01029	B1AR17	A0A1D5RLL3	H3BLL2	D3YU22	P61957
	P01664	B1ARB3	A0A1D5RM85	H7BX95	D3YVL0	P62257
	P01801	B1AUN2	A0A1L1SQ41	I7HFT9	D3YWS8	P62960
	P04184	B1AVH5	A0A1L1SQR4	J3QK52	D3YY09	P70191
	P05367	B1AVZ0	A0A1L1SRX2	J3QNW0	D3YYT1	P70444
	P06745	B1AZI6	A0A1L1SU19	M0QW48	D3Z3Q3	P83882
	P07091	B1AZP2	A0A1L1SV73	O08734	D3Z450	P97425
	P08226	B2LVG5	A1L341	O08796	D3Z7D3	P97426
	P08551	B2LVG6	A2A5V4	O08997	D3Z7P3-2	Q01149
	P08607	B2RPU8	A2A716	O09061	E0CX20	Q02650
	P09528	B2RPV6	A2A7A7	O35648	E0CYH0	Q08091
	P0C191	B2RQC6	A2A8R7	O35664	E0CYH7	Q08879
	P0C605	B2RQG2	A2A9M4	O35683	E0CZ72	Q19LI2
	P0C6B7	B2RR03	A2A9Q2	O35901	E9PUQ7	Q2VLH6-2
	P10107	B2RSH2	A2AB59	O35945	E9PVA2	Q2VPQ9-2
	P10518	B2RUJ6	A2ABY3	O54879	E9PVA6	Q3TFI6
	P10605	B2RXC1	A2ADH1	O54988	E9PVL3	Q3TPE9
	P11032	B2RXS4	A2ADY9	O55234	E9PVM3	Q3TZX8
	P11247	B7ZC24	A2AEW6	O70200	E9PVP0	Q3U1T9
	P12023	B9EKJ3	A2AG68	O70251	E9PWG6	Q3UMU9-3
	P12246	B9EKS2	A2AGQ8	O70310	E9PX30	Q3UN88
	P12265	D3YTN4	A2AH85	O70423	E9PX59	Q5SUD5
	P13595	D3YTS1	A2AHK0	O70475	E9PXY8	Q5SWT9
	P13634	D3YUP1	A2AJ72	O88545	E9PYD1	Q60591
	P14115	D3YZZ5	A2AKG8	O88783	E9PZP8	Q60997-3
	P15306	D3Z230	A2AKV6	O88958	E9PZY8	Q61206
	P15327	D3Z357	A2AL50	O89050	E9Q0F0	Q61475
	P16110	D3Z4E0	A2AMH5	P00405	E9Q0N0	Q61555
	P16254	D3Z5F7	A2AN37	P01027	E9Q1U2	Q61644
	P17095	D3Z656	A2ANY6	P01902	E9Q2A6	Q62009
	P23150	D3Z780	A2APM2	P02088	E9Q2D1	Q62241
	P24638	D4AFX7	A2AQ43	P02089	E9Q2M9	Q64314
	P28293	D9J302	A2AR02	P04444	E9Q2T3	Q64339
	P29387	E9PV41	A2ATU9	P04919	E9Q317	Q64449
	P29788	E9PXU2	A2AUD5	P07146	E9Q481	Q6GSS7
	P33587	E9PYG6	A2AWA9	P07742	E9Q4P1	Q6GTM0
	P34022	E9PYL1	A2BDX3	P08032	E9Q555	Q6P8U6
	P35282	E9PZ16	A2BEF2	P08207	E9Q559	Q6ZWV7
	P35737	E9Q156	A2RT67	P08228	E9Q6C2	Q76N33
	P36423	E9Q1Z6	A3KG93	P09581	E9Q6E5	Q7TT18
	P39688-2	E9Q2L2	A3KGF7	P10404	E9Q9C2	Q80V86
	P39876	E9Q368	A3KGU5	P10639	E9Q9C7	Q80VP0
	P43137	E9Q3L2	A3KMP2	P10711	E9QAU9	Q80ZE3
	P47791	E9Q4N7	A4QPD3	P10922	E9QJS1	Q8BHT6
	P48377	E9Q616	A8Y5T6	P11438	E9QJW0	Q8BMI3
	P49710	E9Q696	B0QZN5	P11440	E9QL22	Q8BU04
	P49813	E9Q6J5-3	B0R0Y8	P11531	E9QLT0	Q8BXC6
	P50172	E9Q784	B1AQD9	P12787	E9QM38	Q8BYB9
	P51125	E9Q8D1	B1AR74	P13439	E9QM99	Q8C0Z1
	P51807	E9Q9L6	B1ARJ9	P13864	E9QN12	Q8C4Q6
	P54227	E9Q9M1	B1ARU1	P15535	E9QN37	Q8C754
	P54869	E9QAN9	B1ASP2	P15920	E9QN92	Q8CGP5
	P56959	E9QAZ2	B1AT82	P17918	E9QNQ3	Q8CGP7
	P59108	E9QB02	B1ATI0	P18155	E9QNR6	Q8K245
	P61021	E9QJX9	B1AX58	P18242	E9QP00	Q8K389
	P61620	E9QK83	B1B1A8	P18572	E9QPD7	Q8K4R9
	P61922	E9QKR0	B1B507	P20918	F6RB63	Q8R086
	P62071	E9QMK9	B2KGF0	P21107	F6T1I5	Q8R1M2
	P62315	E9QMN5	B2M1R6	P21107-2	F6WMJ3	Q8R5F7
	P62774	E9QMP6	B2RX12	P21614	F6WR04	Q8R5I6
	P62843	E9QN63	B2RXC6	P24547	F6ZBR8	Q8VCT4
	P63213	E9QNL4	B2RXM6	P24549	F8VPN4	Q8VDD8
	P70269	E9QNP0	B2RXQ9	P26450	F8VQ87	Q91VM3
	P70349	E9QP49	B2RXR6	P28078	F8VQ94	Q91XC9
	P82198	E9QPB3	B2RY56	P28352	F8VQD1	Q91YT7
	P84096	E9QPI5	B7FAU9	P28650	F8VQG4	Q921X9
	P97300	E9QPU1	B7ZNH7	P28665	F8VQN6	Q924A2
	P97314	F2Z3U3	B7ZWM6	P28666	F8WIK0	Q99J39
	P97450	F6Q8A4	B8JJC1	P28738	F8WIV2	Q99K46
	P97797-2	F6WHQ7	B8JK39	P29533	F8WJA0	Q99LU0
	P98083	F6WL90	B9EJ86	P29699	G3UWS4	Q99M28
	Q02248	F6YRW4	D3YTQ3	P31001	G3UZF1	Q99P81
	Q06185	F6ZDS4	D3YTR4	P31266	G3X920	Q9CPP0
	Q2V6D6	F6ZHD8	D3YUV9	P31324	G3X977	Q9CQC2
	Q3TCH7	F7A8H6	D3YW95	P32507-2	G3X987	Q9CQD4
	Q3U0B3	F7BP55	D3YYC3	P33609	G3X9G4	Q9CR21
	Q3U0S6	F7C846	D3YZC9	P33610	G3XA17	Q9CR68
	Q3U1U4	F8VQ28	D3YZP9	P35329	G5DDB7	Q9CX11
	Q3U2K8	F8VQ29	D3Z041	P35441	G5E829	Q9CY57
	Q3UH93	F8VQ54	D3Z0M9	P36552	G5E881	Q9CY73
	Q3UHD6	F8VQJ3	D3Z286	P37889	G5E897	Q9CYX7
	Q3UHX2	F8WHQ1	D3Z2V0	P39655	G5E8Q4	Q9CZH3
	Q3UP87	F8WIS9	D3Z3N4	P40240	H3BJN3	Q9CZL5
	Q3UR91	F8WIT2	D3Z4J3	P40336-2	H3BLF2	Q9D328
	Q3UW64	F8WJD4	D3Z4S3	P40630	I1E4X5	Q9D3G9
	Q3UY26	G3UW85	D3Z5I1	P43276	J3QNK5	Q9D787
	Q3UZ39	G3UXW9	D3Z5N6	P45952	K3W4M4	Q9D823
	Q3V1V3	G3UY42	D3Z5R8	P47713	K4DI77	Q9D883
	Q4FK66	G3UYW1	D3Z6P0	P47934	M0QWX4	Q9D8P4
	Q4LDF6	G3X8R0	D3Z7P3	P47955	O08583	Q9D937
	Q4VC33-2	G3X924	E0CYV0	P48428	O08599-2	Q9D997
	Q4VWZ5	G3X928	E9PU96	P49222	O08900	Q9DAP7
	Q571E4	G3X940	E9PUB7	P49586	O08992	Q9DC48
	Q5XKN4	G3X972	E9PUF7	P49717	O09159	Q9DCW5
	Q60598	G3X973	E9PUH7	P49962	O09164	Q9ER38
	Q60692	G3X9B1	E9PUK6	P51163	O09172	Q9JHS9
	Q60754	G5E884	E9PUR0	P52293	O35075	Q9JKB3
	Q60864	G5E8R4	E9PUU4	P52503	O35215	Q9JKW0
	Q60963	G5E8R8	E9PV22	P52760	O35239	Q9QWV1
	Q61024	G5E902	E9PV38	P53996	O35309	Q9R1E0
	Q61164	G5E911	E9PV45	P53996-2	O35344	Q9WVH9
	Q61362	H7BX38	E9PVA8	P54116	O35452	Q9WVL3
	Q61503	I1E4X1	E9PVB7	P54775	O35465	V9GXQ2
	Q61549	I7HJQ9	E9PVC5	P55284	O35465-2	V9GXR0
	Q61792	J3KMM1	E9PVU0	P56812	O35551-6
	Q62148	J3QMG3	E9PW43	P57716	O35604
	Q62176	M0QWP1	E9PW66	P58774-2	O35711-4
	Q62280	O08528	E9PWB2	P61022	O35864
	Q62418	O08532	E9PWE8	P62073	O35943
	Q62523	O08579	E9PWG2	P62334	O35969-2
	Q63810	O08582	E9PWQ3	P62855	O54724
	Q64010	O08586	E9PX68	P62858	O54785
	Q64433	O08605	E9PXC0	P62889	O54786
	Q64700	O08738	E9PY39	P62897	O54834
	Q69Z38	O08749	E9PYG5	P63028	O54864-2
	Q6NSQ5	O08804	E9PYH2	P63139	O54901
	Q6NXI6	O09043	E9PYH6	P63147	O55033
	Q6P2B1-2	O09106	E9PYK0	P70195	O55125
	Q6P5D3	O09110	E9PYK3	P70290	O55142
	Q6P5D4	O09111	E9PZF0	P70452	O70293-2
	Q6PCP5-2	O09126	E9Q0K6	P70677	O70591
	Q6PD26	O09130	E9Q0Y4	P70697	O88307
	Q6PHU5-2	O35099	E9Q166	P81117	O88508
	Q6PIJ4	O35129	E9Q1G8	P84444	O88512
	Q6PIU9	O35166	E9Q1P8	P97287	O88531
	Q6R891	O35250	E9Q2H1	P97290	O88544
	Q6ZQM8	O35345	E9Q3B5	P97310	O88685
	Q7SIG6	O35381	E9Q3G8	P97494	O88737
	Q7TQK4	O35382	E9Q3X0	P97765	O88796
	Q80T69	O35405	E9Q3Y4	P97927	O88952
	Q80U58	O35435	E9Q411	P97930	O88986
	Q80U72-3	O35601	E9Q414	P99026	O89086
	Q80VQ0	O35855	E9Q4K7	P99027	O89103
	Q80X95	O35955	E9Q4M2	Q00623	P01631
	Q811L6	O54692	E9Q512	Q00993	P01670
	Q8BG07	O54734	E9Q5D6	Q01102	P01831
	Q8BGF3	O54774	E9Q5F9	Q01320	P01887
	Q8BH61	O54824	E9Q5K9	Q01339	P01898
	Q8BHC9	O54825	E9Q5M7	Q02614	P01899
	Q8BHZ4	O54890	E9Q634	Q03249	P01900
	Q8BJ64	O54984	E9Q6R7	Q04736	P01901
	Q8BND5	O55098	E9Q7E2	Q04857	P03930
	Q8BRG8	O55135	E9Q7G0	Q05816	P03975
	Q8BUK6	O55137	E9Q8S5	Q06890	P04117
	Q8BVG4	O55236	E9Q8Z8	Q31094	P04441
	Q8BVK9	O70172	E9Q912	Q3TCX3	P04441-2
	Q8BWG8-2	O70311	E9Q9B0	Q3THE2	P05208
	Q8BWW9	O70400	E9QAE3	Q3TJZ6	P06332
	Q8BXL7	O70469	E9QAJ9	Q3TLH4	P06339
	Q8BZQ7	O70503	E9QAQ5	Q3U0M1-2	P06344
	Q8C050	O88569	E9QAQ7	Q3UA06	P06728
	Q8C0L6	O88569-3	E9QAS4	Q3UD01	P06801
	Q8C5N3	O88574	E9QJS7	Q3UER8	P07607
	Q8C7K6	O88673	E9QJT5	Q3UFM6	P07724
	Q8C9E8	O88696	E9QJV4	Q3UGS4	P08920
	Q8CE50	O88712	E9QK48	Q3UGX2	P09671
	Q8CFE4	O88811	E9QKE4	Q3UM18	P09926
	Q8CHP5	O88844	E9QLK7	Q3UMR5	P0C0S6
	Q8CIB5	O88879	E9QML5	Q3UMT1	P0DOV2
	Q8CJ91	O89079	E9QN31	Q3UNZ8	P11031
	Q8K1H7	P01639	E9QNF5	Q3UP36	P11087
	Q8K274	P01644	E9QNN1	Q3URE1	P11103
	Q8K3J1	P01660	E9QNV2	Q3UVL4	P11911
	Q8K4B2	P01872	E9QP62	Q3V300	P12970
	Q8K4F5	P03958	E9QPE7	Q4QRL3	P13405
	Q8QZZ8	P04228	F2Z4A9	Q544X6	P13707
	Q8R0H9	P04627	F6Q750	Q561M1	P14094
	Q8R1F1	P05063	F6R9G0	Q5H8C4	P14429
	Q8R1I1	P05202	F6RPJ9	Q5KU39	P14602
	Q8R1V4	P05480	F6SMY7	Q5SFM8	P14901
	Q8R344	P05784	F6T4M4	Q5SSL4-2	P15626
	Q8R464	P07356	F6VW30	Q5U4D9	P16045
	Q8VBZ3	P07759	F6XCT0	Q60605-2	P16054
	Q8VC30	P08113	F6YVP7	Q60865	P16330
	Q8VC42	P08122	F6ZFU0	Q60872	P17047-2
	Q8VD58	P08249	F6ZQA3	Q61001	P17183
	Q8VEB1	P08752	F7BGR7	Q61102	P17439
	Q8VEJ4	P08905	F7BJB9	Q61129	P18181
	Q8VEM1	P09411	F7DEU6	Q61171	P18469
	Q8VI75	P0C605-2	F8VPK0	Q61247	P18760
	Q91UZ5	P0CW03	F8VPM7	Q61268	P19437
	Q91VH6	P10493	F8VPR5	Q61335	P20040
	Q91VR8	P10833	F8VPV0	Q61466	P20664
	Q91VX2	P11157	F8VQ05	Q61578	P21300
	Q91VY6	P11835	F8VQ93	Q61702	P21550
	Q91W61	P11881	F8VQ95	Q61733	P21956
	Q91WC0	P11983	F8VQC1	Q61735	P21958
	Q91WP6	P12710	F8VQK5	Q61735-2	P22437
	Q91XA2	P12815	F8VQL9	Q61830	P22599
	Q921H8	P13020	F8WGM5	Q62348	P22907
	Q921W2	P14131	F8WH23	Q62351	P23611
	Q921Y2	P14152	F8WHU5	Q62384	P23906
	Q922R8	P14234	F8WHY8	Q62469	P24788
	Q924W7	P14824	F8WIA1	Q63829	P26323
	Q924Z4	P15105	F8WID5	Q63850	P26369
	Q925F2	P16125	F8WJ93	Q64378	P27577
	Q99J10	P16332	F8WJE0	Q64726	P27612
	Q99J47	P17156	G3UVU2	Q69ZS7	P28653
	Q99JX4	P17427	G3UW74	Q6IRU2	P28654
	Q99K70	P17563	G3UWZ0	Q6NZL1	P28740-2
	Q99LT0	P17751	G3UXL2	Q6P069	P30115
	Q99MS7	P17897	G3UZI2	Q6P3A8	P30412
	Q99PL5	P18654	G3X8T3	Q6P9L6	P30681
	Q99PU8-3	P19157	G3X8U3	Q6P9P6	P32233
	Q9CPW7	P19426	G3X8U8	Q6PDM1	P32261
	Q9CPX4	P19783	G3X8X0	Q6PFA2	P33174
	Q9CQ52	P19973	G3X8Y3	Q6PHQ9	P33611
	Q9CQQ7	P20029	G3X914	Q6PIE5	P35235
	Q9CQT1	P20152	G3X934	Q6PKB0	P35486
	Q9CQX2	P21278	G3X949	Q6PR54-3	P35585
	Q9CR35	P21279	G3X956	Q6S9I3	P37040
	Q9CR57	P21447	G3X9H5	Q6ZPJ3	P37804
	Q9CRT8	P21981	G3X9M0	Q6ZPR5-4	P39447
	Q9CXK8	P22682	G3X9Q0	Q6ZWQ0	P39654
	Q9CYA0	P23116	G3X9Q3	Q6ZWQ9	P41105
	Q9D0G0	P23198	G3X9T7	Q6ZWZ6	P41241
	Q9D0R2	P23492	G3X9Y5	Q7M6Y3	P41242-2
	Q9D0S9	P23780	G3X9Y6	Q7M6Y3-5	P41731
	Q9D0W5	P24270	G3X9Z4	Q7TMI3	P42209
	Q9D1P2	P24527	G5E866	Q7TNV0	P46664
	Q9D2R6	P26011	G5E870	Q7TSS3	P46938
	Q9D3D0	P26039	G5E895	Q80WT5	P48453
	Q9D3L3	P26041	G5E8I8	Q80X41	P49615
	Q9D3U0	P26443	G5E8J3	Q80X50-2	P51855
	Q9D4H8	P26638	G5E8N7	Q80X50-5	P51885
	Q9D773	P26645	G5E8V5	Q80Y14	P52825
	Q9D7I5	P27600	G5E8V9	Q80YC5	P53569
	Q9D8I1	P27641	G5E924	Q80YQ8	P53986
	Q9DB34	P27773	H3BJQ9	Q80YV2	P53995
	Q9DBC0	P27870	H3BK01	Q80YX1	P55096
	Q9DBD5	P28474	H3BKH6	Q810B6	P56135
	Q9DBE7	P28659-4	H3BLL3	Q810V0	P56183
	Q9DBH0	P29416	J3KMT7	Q8BGC0	P56375
	Q9DBS5	P29595	J3QM81	Q8BGD9	P56395
	Q9DC29	P29621	J3QN89	Q8BGS7	P57759
	Q9DC33	P29758	J3QNJ4	Q8BGT7	P57784
	Q9DC50	P31750	J3QNK8	Q8BHK9	P58501
	Q9DC70	P31938	J3QPG5	Q8BHL8	P58681
	Q9DCS2	P32037	K3W4R5	Q8BJ48	P59235
	Q9DCT1	P32921	K3W4S6	Q8BJU0	P60521
	Q9DCT8	P33215	K4DI61	Q8BLH7	P60670
	Q9DCZ1	P34152-4	L7N466	Q8BLY7	P61082
	Q9ESY9	P34884	O08529	Q8BMD8	P61514
	Q9JHG7	P34914	O08539	Q8BMJ3	P62046
	Q9JHL1	P35123	O08547	Q8BMK4	P62254
	Q9JIW9	P35278	O08553	Q8BU30	P62267
	Q9JJ89	P35279-2	O08638	Q8BUI3	P62311
	Q9JJG9	P35762	O08759	Q8BUY5	P62317
	Q9JM52-3	P35922	O08788	Q8BWJ3	P62806
	Q9QUG9	P35979	O08797	Q8BX09	P62900
	Q9QWV9	P35980	O08807	Q8BX57	P62911
	Q9QX15	P35991	O08842	Q8BYW9	P63011
	Q9QXF8	P36916	O08908	Q8BZX4-2	P63158
	Q9QZN4	P38647	O08912	Q8C0L0	P63166
	Q9QZU3	P40142	O08915	Q8C156	P63280
	Q9R0H0	P42125	O09005	Q8C3X2	P63325
	Q9R0Q1	P42230	O09012-2	Q8C4B4	P63328-2
	Q9R1S8	P42232	O09131	Q8C5H8-3	P67984
	Q9WTR1	P42669	O35114	Q8C5P5	P70122
	Q9WUD1	P42932	O35130	Q8C7E9	P70206
	Q9WUU8	P43277	O35218	Q8CD15	P70333
	Q9WV70	P46062	O35226	Q8CGE8	P70404
	Q9Z0P5	P46412	O35226-2	Q8CHP8	P80314
	Q9Z0V7	P46638	O35280	Q8CJ40	P83887
	Q9Z183	P46737	O35286	Q8K0C5	P85094
	Q9Z1E4	P46935	O35295	Q8K1T1	P97379
	Q9Z1G4	P46978	O35350	Q8K297	P97390
	Q9Z1K6	P47199	O35368	Q8K2C7	P97492
	Q9Z1R9	P47753	O35459	Q8K2C9	P97496
	Q9Z1Y4	P47754	O35593	Q8K2F8	P97770
	Q9Z2A9	P47811	O35598	Q8K2Q9	P97807
	S0DHL8	P47811-3	O35643	Q8K301	P97822
	S4R1W8	P47941	O35654	Q8K3K8	P97823
		P48036	O35685	Q8K3W0	P97868
		P48774	O35704	Q8K411	Q00651
		P48962	O35730	Q8K4F0	Q00899
		P49138	O35841	Q8K4Q8	Q00915
		P49442	O35857	Q8R143	Q01147
		P49443	O35887	Q8R146	Q01730
		P49935	O35930	Q8R317	Q01965
		P50295	O35963	Q8R317-2	Q02013
		P50396	O54784	Q8R349	Q03958
		P50428	O54833	Q8R3N6	Q03963
		P50431	O54865	Q8R480	Q04447
		P50516	O54916	Q8R5L1	Q05921
		P50518	O54941	Q8VC52	Q05BC3-3
		P50544	O54950	Q8VCB1	Q05CL8
		P51174	O55013	Q8VCG1	Q06180
		P51175	O55028	Q8VCR2	Q07813
		P51660	O55029	Q8VDF2	Q08093
		P52479-2	O55102	Q8VDI7	Q08642
		P52480	O55106	Q8VDT9	Q11136
		P52480-2	O55126	Q8VDV3	Q14C51
		P52875	O55143	Q8VED9	Q18PI6
		P52912	O55201	Q8VHL0-2	Q2EMV9
		P53994	O55222	Q8VI84	Q2TBE6
		P54103	O55229	Q91V01	Q3TB82
		P54276	O70126	Q91VA6	Q3TCU5
		P54822	O70152	Q91VB8	Q3TE40
		P56371	O70194	Q91VR2	Q3TH01
		P56480	O70209	Q91VZ6	Q3THK3
		P56546-2	O70250	Q91W34	Q3TIU4
		P56960	O70252	Q91WM3	Q3TIV5
		P57746	O70274	Q91WN1	Q3TIX9
		P57780	O70318	Q91WV0	Q3TMH2
		P58389	O70378	Q91XD7	Q3TTA7
		P58871	O70435	Q91YJ3	Q3TUQ5
		P59016	O70439	Q91YK2	Q3TWW8
		P59114	O70443	Q91YS8	Q3TYS2
		P59279	O70551	Q91Z38	Q3TYX3
		P59708	O88186	Q920A5	Q3TZ02
		P60487	O88322	Q920A7	Q3U0J8
		P60710	O88325	Q920I9	Q3U1Q3
		P61028	O88342	Q921C5-2	Q3U308
		P61205	O88428	Q921F2	Q3U487
		P61226	O88487	Q921I1	Q3U4X8
		P61750	O88532	Q921W0	Q3U5Q7
		P61804	O88543	Q922D8	Q3U821
		P61963	O88597	Q923D2	Q3U9G9
		P61967	O88653	Q923D4	Q3UDC3
		P62075	O88738	Q923D5	Q3UDM0
		P62192	O88842	Q923L7	Q3UI84
		P62264	O88851	Q925E7	Q3UIR3
		P62281	O88967	Q99J09	Q3UKW2
		P62305	O89053	Q99J45	Q3UM45
		P62307	O89100	Q99K28-2	Q3UMB9
		P62309	O89112	Q99KI3	Q3UPH1
		P62320	P00329	Q99L45	Q3UQ28
		P62331	P00375	Q99LC5	Q3UQ84
		P62482	P00493	Q99LP6	Q3URD3
		P62492	P00687	Q99MJ9	Q3UV17
		P62702	P00688	Q99MR3	Q3UW53
		P62746	P01878	Q99NB8	Q3UWL8
		P62754	P01921	Q9CPU4	Q3V0C5-2
		P62814	P02301	Q9CQ19	Q3V2H3
		P62827	P02463	Q9CQ54	Q3V4D5
		P62835	P04202	Q9CQ89	Q4KMM3
		P62849	P04227	Q9CQM5	Q4KN81
		P62852	P05132	Q9CQN1	Q52KC3
		P62874	P05201	Q9CR00	Q542V3
		P62908	P06342	Q9CR16	Q569Z6
		P62918	P06537	Q9CR51	Q56A08
		P63024	P06797	Q9CR56	Q58A65
		P63085	P07901	Q9CR98	Q5BKQ4
		P63168	P08030	Q9CRB6	Q5BLK4
		P63242	P08556	Q9CRB9	Q5D0E0
		P63271	P08775	Q9CWK3	Q5FWI3
		P63321	P09055	Q9CWW6	Q5RIM6
		P67778	P09103	Q9CWZ3	Q5SSI6
		P68037	P09405	Q9CY02	Q5STS9
		P68181	P0DOV1	Q9CYI4	Q5SUR0
		P68181-4	P10126	Q9CZ44	Q5SVP2
		P70218	P10630-2	Q9CZE3	Q5SVR0
		P70315	P10649	Q9CZX9	Q5SW75-4
		P70335	P10852-2	Q9D024	Q5SWD9
		P70336	P10854	Q9D0B6	Q5SWK4
		P70362	P11352	Q9D0Q7	Q5SWU0
		P70429	P11499	Q9D1C1	Q5SXY1
		P70671	P11679	Q9D1C9	Q5U458
		P80313	P11680	Q9D1K2	Q60664
		P80316	P11688	Q9D7S7	Q60715
		P80317	P11928	Q9D892	Q60715-2
		P80318	P11942	Q9D8S5	Q60766
		P83741-3	P12382	Q9D8S9	Q60775
		P83870	P13379	Q9D8U0	Q60855
		P84084	P13597	Q9D8X2	Q60967
		P84099	P14148	Q9D903	Q60992
		P97315	P14206	Q9DAK9	Q61074
		P97355	P14211	Q9DB29	Q61081
		P97363	P14576	Q9DBB9	Q61161
		P97369	P14685	Q9DBE9	Q61165
		P97384	P14733	Q9DC23	Q61188
		P97449	P14869	Q9DC28	Q61191
		P97461	P15532	Q9DCB8	Q61216
		P97470	P15864	Q9DCH2	Q61425
		P97484	P16277	Q9DCJ9	Q61554
		P97742	P16294	Q9DCU6	Q61576
		P97821	P16460	Q9EPB4	Q61666
		P99024	P16546-2	Q9ERL9	Q61696
		P99029	P16879	Q9ERU3	Q61730-3
		Q00519	P17182	Q9ERZ0	Q61838
		Q00612	P17426	Q9ES28	Q61878
		Q01279	P17433	Q9ES46	Q62093
		Q01405	P17710	Q9ESM6	Q62179
		Q01853	P17742	Q9JI44	Q62210
		Q02257	P18528	Q9JJA4	Q62293
		Q02780	P19096	Q9JJU8	Q62376
		Q02788	P19221	Q9JJY4	Q62388
		Q03141	P19324	Q9JK39-2	Q62417-2
		Q03734	P20060	Q9JKC8	Q62425
		Q05117	P20108	Q9JKY7	Q62465
		Q05144	P21126	Q9JLQ0	Q63918
		Q05793	P21460	Q9JMG1	Q64152
		Q06138	P21995	Q9QUM0	Q64282
		Q07113	P22366	Q9QXC1	Q64285
		Q07235	P23298	Q9QYB8	Q642K5
		Q08024	P23591	Q9QYE6	Q64337
		Q08857	P24369	Q9QYI3	Q64345
		Q09014	P24472	Q9QYI5	Q64471
		Q0GNC1	P24668	Q9QZI9	Q64518
		Q14CH7	P25206	Q9QZV9	Q64705
		Q19AB2	P25444	Q9R0P5	Q69ZA1
		Q2NL51	P25799	Q9R111	Q69ZK5
		Q31099	P25911	Q9R1K9	Q6A068
		Q3TC93	P25911-2	Q9R1P1	Q6NSR8
		Q3TCN2	P26040	Q9R1X4	Q6NV99
		Q3TDD9	P26043	Q9R207	Q6NVF4
		Q3TDN2	P26231	Q9WTX2	Q6P1H6
		Q3TFD2	P26516	Q9WUL7	Q6P3D0
		Q3THK7	P27046	Q9Z1J3	Q6P549
		Q3TIR3	P27601	Q9Z1T1	Q6P5E6
		Q3TJD7	P27659	Q9Z2D6-2	Q6P9R1
		Q3TLP8	P28063	Q9Z2E1	Q6PAM1
		Q3TQN1	P28076	Q9Z2U1	Q6PCM2
		Q3TRM8	P28271	S4R270	Q6PDL0
		Q3TSG4	P28481		Q6PGL7
		Q3TVK3	P28658		Q6PHQ8
		Q3TW96	P28661		Q6Q477
		Q3TWL2	P28843		Q6S5J6
		Q3U0V1	P28867		Q6SKR2
		Q3U125	P29341		Q6WKZ8
		Q3U2G2	P29351		Q6ZQ73
		Q3U2S8	P29452		Q6ZQB6
		Q3U3J1	P30285		Q6ZWZ4
		Q3U3K9	P30416		Q6ZWZ7
		Q3U422	P32020		Q70FJ1
		Q3U5V8	P32067		Q78HU7
		Q3U7R1	P32883-2		Q78IK4
		Q3U9N4	P35276		Q78JT3
		Q3UFK8	P35285		Q78PG9
		Q3UFY7	P35293		Q78T54
		Q3UH59	P35330		Q791T5
		Q3UHC2	P35505		Q7JJ13
		Q3UHD9	P35550		Q7TNB8
		Q3UII8	P35564		Q7TPZ8
		Q3UJU9	P35700		Q7TSG2
		Q3ULL6	P35821		Q7TSQ8
		Q3UMA3	P35831		Q80TE0
		Q3UMC0	P36371		Q80TH2-2
		Q3UMW7	P38060		Q80U70
		Q3UND0	P40124		Q80U78-2
		Q3UPV6	P42128		Q80UY1
		Q3UQ44	P42208		Q80VB6
		Q3UVG3	P42227		Q80VD1
		Q3UVK0	P42227-3		Q80VH0
		Q3UW66	P42567		Q80VP1-2
		Q3UXZ9	P43247		Q80W00
		Q3UYC0	P43274		Q80X98
		Q3UYV9	P43275		Q80XP8
		Q3UZ35	P43346		Q80Y44
		Q3UZ64	P43404		Q80ZW2
		Q3UZR5	P43406		Q810A7
		Q3V0K9	P45376		Q811M1
		Q3V157	P45377		Q8BFP9
		Q3V3E1	P45591		Q8BFR4
		Q3V3R4	P45700		Q8BFZ3
		Q3V4B5	P45878		Q8BG32
		Q4LDD4	P46061		Q8BG48
		Q4QQM4	P46460		Q8BG95
		Q4VAE3	P46467		Q8BGB2
		Q4VBE8	P47738		Q8BGC4
		Q505D1	P47757-4		Q8BGG7
		Q52L67	P47856		Q8BGJ9
		Q564G0	P47857-3		Q8BGQ1
		Q5DTM8	P47962		Q8BGZ7
		Q5DW34	P47963		Q8BH64
		Q5EBH1	P47968		Q8BH69
		Q5EBP8	P48024		Q8BH79
		Q5I2A0	P48025		Q8BHJ5
		Q5M8N4	P48410		Q8BHX3
		Q5RKN9	P48678		Q8BIZ6
		Q5SSZ5	P48722		Q8BJL0
		Q5SUH6	P48758		Q8BJW5
		Q5SUQ9	P48771		Q8BKP1
		Q5SUS9	P49722		Q8BM55
		Q5SVQ0	P50247		Q8BN21
		Q5SWN2	P50580		Q8BPB5
		Q5U4B1	P51150		Q8BPG6
		Q60648	P51432		Q8BPZ8
		Q60676	P51859		Q8BS72
		Q60787	P51863		Q8BSK8
		Q60790	P51881		Q8BT14-3
		Q60823	P52196		Q8BTI8
		Q60902	P52431		Q8BTV2
		Q60932	P52432		Q8BU03
		Q60960	P52633		Q8BU88
		Q60973	P52795		Q8BUR4
		Q60996	P53026		Q8BV49
		Q61093	P53395		Q8BVE8-2
		Q61097	P53564		Q8BVW3
		Q61136	P53810		Q8BWF2
		Q61183	P54071		Q8BWR2-2
		Q61233	P54726		Q8BX02
		Q61234	P54728		Q8BX10
		Q61235	P54731		Q8BX94
		Q61239	P54823		Q8BYC6
		Q61292	P54923		Q8BYL4
		Q61462	P55258		Q8BYP3
		Q61490	P55264		Q8BYU6
		Q61510	P55288		Q8BZW8
		Q61584	P55302		Q8C052
		Q61599	P55937		Q8C0E3-2
		Q61699	P56391		Q8C0L9
		Q61823	P56399		Q8C2Q3
		Q62048	P56477		Q8C2Q7
		Q62086	P56528		Q8C8R3-4
		Q62087	P56542		Q8CAS9
		Q62159	P56873		Q8CB96
		Q62419	P57080		Q8CBY8
		Q62422	P57722		Q8CCK0
		Q62426	P57776-2		Q8CCP0
		Q62433	P58021		Q8CD92
		Q62507	P58058		Q8CDN6
		Q63932	P58059		Q8CE96
		Q63961	P58252		Q8CEC0
		Q64012	P58281-2		Q8CEE0
		Q64133	P58404		Q8CFB4
		Q64343	P58742		Q8CFE3
		Q64521	P58801		Q8CG46
		Q64522	P58854		Q8CG48
		Q64669	P59017		Q8CI33
		Q64674	P59325		Q8CIE4
		Q64735	P59672-2		Q8CIS0
		Q64737	P59729		Q8CJ53-3
		Q68FE6	P59999		Q8HWB2
		Q69Z99	P60122		Q8JZU2
		Q69ZF3	P60229		Q8JZV7
		Q69ZN7	P60335		Q8K009
		Q69ZR2	P60605		Q8K010
		Q6A009	P60762		Q8K019
		Q6A065	P60766		Q8K021
		Q6DFW4	P60766-1		Q8K0Q5
		Q6GT24	P60824		Q8K0U4
		Q6NS46	P60843		Q8K124
		Q6NXL1	P60867		Q8K1J6
		Q6P1F6	P61027		Q8K1M3
		Q6P5F9	P61080		Q8K2D3
		Q6P9J9	P61087		Q8K2F0
		Q6P9Q6	P61089		Q8K2Q7
		Q6PAR5-4	P61161		Q8K2T8
		Q6PAV2	P61164		Q8K2X3
		Q6PB66	P61202-2		Q8K409
		Q6PB93	P61211		Q8K4G1-2
		Q6PE15	P61222		Q8K4Q6
		Q6PFB2	P61255		Q8R016
		Q6PGC1	P61290		Q8R0A0
		Q6PGG2	P61358		Q8R0G9
		Q6PHN9	P61759		Q8R0W0
		Q6R0H7	P61924		Q8R0X7
		Q6R0H7-4	P61965		Q8R1G6
		Q6U7R4	P61971		Q8R242
		Q6W4W7	P61982		Q8R2E9
		Q6ZPL9	P62082		Q8R2K3
		Q6ZQ08-4	P62137		Q8R2N2
		Q6ZQI3	P62141		Q8R2T8
		Q6ZWN5	P62196		Q8R307
		Q6ZWU9	P62242		Q8R379
		Q6ZWV3	P62245		Q8R3Q6
		Q71FD7	P62259		Q8R3V5
		Q71RI9	P62301		Q8R404
		Q76LS9	P62313		Q8R4R6
		Q78IK2	P62488		Q8R5J9
		Q78XF5	P62715		Q8VBT0
		Q7TMR0	P62737		Q8VBV7
		Q7TMW6-2	P62743		Q8VBW6
		Q7TN58-2	P62748		Q8VC51
		Q7TND5	P62821		Q8VCC1
		Q7TPD0	P62830		Q8VCF0
		Q7TPR4	P62869		Q8VCG3
		Q7TQD7	P62892		Q8VCU2
		Q7TQI3	P62915		Q8VD65
		Q7TSI3	P62962		Q8VDC1
		Q7TT50	P62983		Q8VDK1
		Q80U16	P62996		Q8VDQ8
		Q80U93	P63005		Q8VDS4
		Q80UG5	P63017		Q8VE18
		Q80UP5	P63037		Q8VE22
		Q80UU9	P63038		Q8VEH3
		Q80VA0	P63073		Q8VEK0
		Q80W54	P63087-2		Q8VHR5
		Q80WS3	P63101		Q8VHX6
		Q80ZQ9	P63154		Q8VI93
		Q811D0-3	P63163		Q8VI94
		Q8BFQ4	P63276		Q8VIM9
		Q8BFQ8	P63330		Q91V08
		Q8BFW4	P67871		Q91V81-2
		Q8BFW7	P68040		Q91VE6
		Q8BFZ9	P68134		Q91VH2
		Q8BG51	P68369		Q91W36
		Q8BGA7	P68372		Q91W53
		Q8BGB5	P68373		Q91W86
		Q8BGR9	P68404-2		Q91WD5
		Q8BGZ6	P68510		Q91WE1
		Q8BH43	P70168		Q91WN4
		Q8BHL3	P70202		Q91X20
		Q8BHL5-2	P70227		Q91X52
		Q8BHS3	P70236		Q91X79
		Q8BI22	P70268-2		Q91X96
		Q8BI84	P70271		Q91XF0
		Q8BIJ6	P70280		Q91XH6
		Q8BIJ7	P70296		Q91XU3
		Q8BJS4	P70303		Q91YH5
		Q8BJY1	P70353		Q91YN9
		Q8BKJ9	P70372		Q91YU8
		Q8BKX6	P70388		Q920A9-2
		Q8BKZ9	P70398		Q920Q6
		Q8BL97	P70399		Q921E6-2
		Q8BMC4	P70441		Q921G8
		Q8BMJ2	P70460		Q921K2
		Q8BMQ2	P70670		Q921W7
		Q8BNI4	P70696		Q922Q4
		Q8BNU0	P70698		Q922S8
		Q8BP47	P70699		Q923B1
		Q8BPU7	P70700		Q924W5
		Q8BRN9	P70704-2		Q99J87
		Q8BT60	P80315		Q99JA5
		Q8BTI9	P83917		Q99JF5
		Q8BTJ4	P84091		Q99JF8
		Q8BTS4	P84104		Q99JI4
		Q8BTT6	P84228		Q99JR1
		Q8BTW3	P97311		Q99KH8
		Q8BTX9	P97351		Q99KN2
		Q8BTY8	P97360		Q99L13
		Q8BU31	P97370		Q99LB0
		Q8BVE3	P97371		Q99LF4
		Q8BVF2	P97372		Q99LI7
		Q8BVL3	P97376		Q99LN9
		Q8BVU5	P97377		Q99LW0
		Q8BWN8	P97429		Q99M31
		Q8BWT1	P97434		Q99M51
		Q8BX90	P97452		Q99MK8
		Q8BY35	P97493		Q99MU3-2
		Q8BY89	P97760		Q99N92
		Q8BYA0	P97855		Q99NF7
		Q8BYI6	P97864		Q99P72
		Q8C0C7	P97872		Q9CPN9
		Q8C0M9	P98203-3		Q9CPQ1
		Q8C129	Q00196-5		Q9CPT5
		Q8C2A2	Q00422		Q9CQ01
		Q8C2E7	Q00560		Q9CQ10
		Q8C2K5-2	Q00897		Q9CQ40
		Q8C3I8	Q00PI9		Q9CQ49
		Q8C3P7	Q02053		Q9CQB4
		Q8C405	Q02111		Q9CQE8
		Q8C4J7	Q03147		Q9CQH7
		Q8C605	Q03265		Q9CQI7
		Q8C6B0	Q04207		Q9CQK7
		Q8C878	Q04750		Q9CQM9
		Q8C8U0-3	Q05D44		Q9CQR4
		Q8C9V1	Q07076		Q9CQX8
		Q8CAK1	Q07417		Q9CR61
		Q8CD76	Q07797		Q9CR86
		Q8CDM8	Q07832		Q9CRA8
		Q8CDV7	Q08024-2		Q9CSH3
		Q8CFI0	Q08288		Q9CSU0
		Q8CG19	Q08879-2		Q9CVD2
		Q8CG29	Q08943-2		Q9CW79
		Q8CG50	Q08EB5		Q9CWD8
		Q8CGA0	Q09200		Q9CWI3
		Q8CGC7	Q09XV5		Q9CWR1-2
		Q8CI32	Q0VBL3		Q9CWS0
		Q8CI51	Q0VEE6		Q9CWU9
		Q8CI75	Q11011		Q9CWY8
		Q8CIG9	Q149F1		Q9CX99
		Q8CII2	Q149F3		Q9CXA2
		Q8CJF8	Q14B01		Q9CXF7
		Q8CJG0	Q1HFZ0		Q9CXR1
		Q8CJG1	Q20BD0		Q9CXY9
		Q8JZN5	Q2TBA3-2		Q9CY34
		Q8JZX4	Q2TPA8		Q9CY46
		Q8JZY2	Q3B7Z2		Q9CYH6
		Q8JZZ5	Q3SXD3		Q9CZ04-2
		Q8K0C9	Q3T9Y0		Q9CZ30
		Q8K0D5	Q3TAQ9		Q9CZN8
		Q8K0E8	Q3TBT3-2		Q9CZX0-2
		Q8K0G5	Q3TEA8		Q9CZX8
		Q8K0V4	Q3THG9		Q9D071
		Q8K1A6	Q3THS6		Q9D0B0
		Q8K1B8	Q3TKY6		Q9D0C4
		Q8K1I7	Q3TL44		Q9D1D4
		Q8K1M6-3	Q3TMX5		Q9D1P4
		Q8K1X4	Q3TNB8		Q9D1R2
		Q8K202	Q3TNH5		Q9D1R9
		Q8K2A7	Q3TPX4		Q9D2C7
		Q8K2B3	Q3TU36		Q9D2N4
		Q8K2H4	Q3TW27		Q9D2R0
		Q8K2L8	Q3TXS7		Q9D3D9
		Q8K2T1	Q3TXV4		Q9D4H9-2
		Q8K337	Q3TZZ7		Q9D517
		Q8K352	Q3U0V2		Q9D554
		Q8K394	Q3U1J4		Q9D5T0
		Q8K3G5	Q3U319		Q9D786
		Q8K3H0	Q3U429		Q9D7V1
		Q8K400	Q3U741		Q9D7V9
		Q8K4P0	Q3U816		Q9D820
		Q8N7N5	Q3U9D6		Q9D824
		Q8QZT1	Q3UDE2		Q9D832
		Q8QZV7	Q3UDK1		Q9D880
		Q8R0A7	Q3UE37		Q9D881
		Q8R0Y6	Q3UE92		Q9D8C2
		Q8R127	Q3UEB3-2		Q9D8N2
		Q8R164	Q3UFY8		Q9D8T0
		Q8R180	Q3UGB5		Q9D8T2
		Q8R1F5	Q3UGR5		Q9D8U3
		Q8R1G2	Q3UH60		Q9D8V7
		Q8R1N0	Q3UH70		Q9D8X1
		Q8R2R9	Q3UHJ0		Q9DB91
		Q8R2Y2	Q3UHU8		Q9DBB4
		Q8R332	Q3UHZ7		Q9DBC7
		Q8R3C0	Q3UI33		Q9DBM1
		Q8R3C6	Q3UI43		Q9DBQ7
		Q8R3D1	Q3UIA2		Q9DBR0
		Q8R3F9	Q3UID0		Q9DC71
		Q8R3P6	Q3UIU2		Q9DCE9
		Q8R502	Q3UJB0		Q9DCS3
		Q8R550	Q3UKC1		Q9DCV7
		Q8R550-3	Q3UKJ7		Q9DCX2
		Q8R5H1	Q3UKR0		Q9EPC1
		Q8R5H1-5	Q3ULD5		Q9EPL9
		Q8R5K4	Q3ULJ0		Q9EQ32
		Q8VC03	Q3ULW8		Q9EQG9
		Q8VCA8	Q3UM33		Q9EQH3
		Q8VCB2-3	Q3UM65		Q9EQI8
		Q8VCE0	Q3UPL0		Q9EQU3
		Q8VCG4	Q3UQA7		Q9ERB0
		Q8VCM8	Q3URQ0		Q9ERD6
		Q8VCV2	Q3UXS0		Q9ESK9
		Q8VCW8	Q3UYH7		Q9ESP1
		Q8VD75	Q3UZG4		Q9EST5-2
		Q8VDD5	Q3V117		Q9ET22
		Q8VDF3	Q3V3R1		Q9JI39
		Q8VDS8	Q3V3Y9		Q9JI46
		Q8VDW0	Q497V5		Q9JI78
		Q8VE19	Q4FZC9		Q9JJ80
		Q8VEH5	Q4VA93		Q9JJA2
		Q8VHK9	Q4VGL6		Q9JK30-2
		Q91V88-2	Q504N0		Q9JKF4
		Q91VC3	Q544E8		Q9JKX6
		Q91VC4	Q569Z5		Q9JL16-2
		Q91VD9	Q5EBG8		Q9JL62
		Q91VE0	Q5EG47		Q9JLI6
		Q91VM5	Q5F2E7-2		Q9JLQ2
		Q91VM9	Q5M8N0		Q9JM76
		Q91VN4	Q5S006		Q9JM90
		Q91VY9	Q5SPX8		Q9JMA2
		Q91W39	Q5SQ20		Q9QWF0
		Q91W50	Q5SQX6		Q9QX60
		Q91W67	Q5SS83		Q9QYC0
		Q91W89	Q5SSW2		Q9QYF1
		Q91WG2	Q5SUA5		Q9QZ73
		Q91WG4	Q5SUF2-2		Q9QZ85
		Q91WJ8-2	Q5SWU9-2		Q9QZE7
		Q91WS0	Q5SWW4		Q9R069
		Q91WU5	Q5SWZ5		Q9R0Q7
		Q91XB0	Q5SXR6		Q9R0X4
		Q91XD2	Q5SYD0		Q9R1P3
		Q91XD6	Q5U3K5		Q9R1Z7
		Q91XU0	Q5XJF6		Q9R226
		Q91YE6	Q5XJY5		Q9WTN0
		Q91YI4-2	Q5XPI3-2		Q9WTX5
		Q91YJ2	Q60520-1		Q9WUK2
		Q91YP2	Q60596		Q9WUK4
		Q91YP3	Q60597-3		Q9WUM5
		Q91YR1	Q60631		Q9WUV0
		Q91YS4	Q60668		Q9WV92-2
		Q91YX0	Q60675		Q9WV98
		Q91Z25	Q60714		Q9WVA3
		Q91Z40	Q60737		Q9WVJ3
		Q91ZA3	Q60749		Q9Z0H3
		Q920Q8	Q60767		Q9Z0H7
		Q921H9	Q60770		Q9Z0H8
		Q921I9	Q60809		Q9Z103
		Q921L5	Q60838		Q9Z1A1
		Q921W4	Q60847		Q9Z1M8
		Q922B1	Q60848		Q9Z1P7
		Q922H1	Q60875		Q9Z1Q2
		Q922H4	Q60930		Q9Z1R2
		Q922R0	Q60949		Q9Z247
		Q922Y1	Q60953		Q9Z265
		Q924C1	Q60972		Q9Z2A0
		Q924T7	Q61029		Q9Z2G6-2
		Q925J9	Q61033		Q9Z2U4
		Q99J56	Q61035		Q9Z2W1
		Q99J83	Q61069		Q9Z2X2
		Q99J95	Q61107		S4R1S4
		Q99JB2	Q61133		S4R2K9
		Q99JC1	Q61151		S4R2M6
		Q99JI6	Q61166		V9GX40
		Q99JR5	Q61187
		Q99JT2	Q61205
		Q99JY0	Q61211
		Q99JZ4	Q61249
		Q99K41	Q61263
		Q99K85	Q61390
		Q99K95	Q61391
		Q99KD5	Q61411
		Q99KF1	Q61419
		Q99KK9	Q61508
		Q99KP3	Q61543
		Q99KP6	Q61550
		Q99KR3	Q61553
		Q99KR7	Q61598
		Q99KW3	Q61624
		Q99L27	Q61635
		Q99LC2	Q61655
		Q99LH1	Q61686
		Q99LX0	Q61687
		Q99M87	Q61712
		Q99ME9	Q61739
		Q99MN9	Q61753
		Q99N57-2	Q61768
		Q99N89	Q61771
		Q99N94	Q61881
		Q99N96	Q61937
		Q99P88	Q61941
		Q99PT1	Q61990
		Q9CPQ3	Q61990-2
		Q9CPX6	Q62000
		Q9CPY7	Q62018
		Q9CQ22	Q62029
		Q9CQ26	Q62077
		Q9CQ48	Q62167
		Q9CQ65	Q62189
		Q9CQA9	Q62192
		Q9CQC8	Q62219
		Q9CQE1	Q62261
		Q9CQF7	Q62261-2
		Q9CQF9	Q62311
		Q9CQG1	Q62318
		Q9CQH3	Q62383
		Q9CQI3	Q62432
		Q9CQI6	Q62446
		Q9CQJ8	Q63844
		Q9CQV8	Q640N3
		Q9CQZ6	Q64277
		Q9CR59	Q64287
		Q9CR62	Q64310
		Q9CRA9-2	Q64324
		Q9CRC0	Q64442
		Q9CRC9	Q64511
		Q9CRD2	Q64514
		Q9CWK8	Q64514-2
		Q9CWU2	Q64524
		Q9CX86	Q64697
		Q9CXF4	Q64727
		Q9CXW2	Q65Z40
		Q9CXW3	Q66JS6
		Q9CXY6	Q68FF6
		Q9CY21	Q68FH4
		Q9CY66	Q68FL4
		Q9CY97	Q68FM7
		Q9CYG7	Q69ZK0
		Q9CYN9	Q69ZQ2
		Q9CYR6	Q6A028
		Q9CZ28	Q6A0A2
		Q9CZJ2	Q6A0A9
		Q9CZN7	Q6A0D4
		Q9CZP5	Q6AXD2
		Q9CZS1	Q6DFZ1
		Q9D023	Q6GQT9
		Q9D051	Q6KAR6
		Q9D0D4	Q6KCD5
		Q9D0I9	Q6NV83
		Q9D0M5	Q6NZB0
		Q9D0R4	Q6NZF1
		Q9D1C8	Q6NZN0
		Q9D1G1	Q6NZQ2
		Q9D1J1	Q6NZR5
		Q9D1M4	Q6P1E1
		Q9D1M7	Q6P1J1
		Q9D2C2	Q6P1Y9
		Q9D2E2	Q6P4T2
		Q9D2G2	Q6P542
		Q9D2N9	Q6P5B0
		Q9D2V5	Q6P5B5
		Q9D2V7	Q6P5D8
		Q9D4H1	Q6P5E4
		Q9D4J7	Q6P8M1
		Q9D662	Q6P8X1
		Q9D6F9	Q6P9Q4
		Q9D6T0	Q6P9R2
		Q9D6Y7	Q6P9R4
		Q9D710	Q6PA06
		Q9D819	Q6PAC3
		Q9D8B3	Q6PAJ1
		Q9D8C4	Q6PB44
		Q9D8E6	Q6PCN7
		Q9D8S4	Q6PD03
		Q9D8V0-4	Q6PDI5
		Q9D8W5	Q6PDY2
		Q9D967	Q6PE01
		Q9DAR7	Q6PE70
		Q9DB15	Q6PEB6
		Q9DB20	Q6PF93
		Q9DB25	Q6PFQ7
		Q9DB77	Q6PGB6-2
		Q9DBB8	Q6PGF5
		Q9DBE8	Q6PGF7
		Q9DBF1	Q6PHZ2
		Q9DBG3-2	Q6PIP5
		Q9DBG6	Q6Q899
		Q9DBJ1	Q6QD59
		Q9DBS1	Q6Y7W8
		Q9DBX3	Q6ZPE2-2
		Q9DBY8	Q6ZPZ3
		Q9DBZ5	Q6ZQ38
		Q9DC51	Q6ZQ58
		Q9DC61	Q6ZQ82
		Q9DC69	Q6ZQH8
		Q9DCA5	Q6ZQK5
		Q9DCD0	Q6ZQL4
		Q9DCE5	Q6ZWM4
		Q9DCJ5	Q6ZWQ7
		Q9DCL9	Q6ZWX6
		Q9DCN2	Q6ZWY3
		Q9DD03	Q75N62
		Q9EP69	Q76MZ3
		Q9EP72	Q78JE5
		Q9EPE9	Q78JW9
		Q9EPL8	Q78PY7
		Q9EPU0	Q78ZM0
		Q9EPU4	Q791V5
		Q9EQ06	Q7TMB8
		Q9EQ20	Q7TMC8
		Q9EQQ9-3	Q7TMK9-2
		Q9ER72	Q7TMM9
		Q9ERG0	Q7TMQ7
		Q9ERI2	Q7TN29
		Q9ERK4	Q7TNC4
		Q9ERL7	Q7TPV4
		Q9ERN0	Q7TQ95
		Q9ERS2	Q7TQK5
		Q9ERS5	Q7TSE6-2
		Q9ES52	Q7TSV4
		Q9ES52-3	Q7TT37
		Q9ET01	Q80SW1
		Q9ET30	Q80SY5
		Q9ET54-6	Q80TA6
		Q9JHI5	Q80TA9
		Q9JHK4	Q80TM9
		Q9JHK5	Q80TQ2-2
		Q9JHS3	Q80U35
		Q9JHS4	Q80U78
		Q9JHU9	Q80UJ7
		Q9JHW2	Q80UM7
		Q9JHW9	Q80UW8
		Q9JI75	Q80V42
		Q9JIK9	Q80W21
		Q9JIY5	Q80WG5
		Q9JJD0	Q80WJ7
		Q9JJH1	Q80WQ2
		Q9JJK2	Q80X68
		Q9JK53	Q80X73
		Q9JKB1	Q80X81
		Q9JKR6	Q80X90
		Q9JKY0	Q80XC2
		Q9JL99	Q80XI4
		Q9JLF6	Q80XN0
		Q9JLJ2	Q80XQ2
		Q9JM05	Q80Y81
		Q9JM13	Q80YD1
		Q9JM14	Q80YR5
		Q9QUH0	Q80YV4-2
		Q9QUR7	Q80YW0
		Q9QXB9	Q80ZH7
		Q9QXE0	Q80ZV0
		Q9QXH4	Q80ZX0
		Q9QY36	Q810D6
		Q9QYB5-2	Q810J8
		Q9QYR7	Q811S7
		Q9QYR9	Q8BFR5
		Q9QYS9-7	Q8BFS6
		Q9QZE5	Q8BFV2
		Q9QZK7	Q8BFY6
		Q9QZL0	Q8BFY9
		Q9QZM0	Q8BG05
		Q9R078	Q8BG30
		Q9R0A0	Q8BG73
		Q9R0C8	Q8BG81
		Q9R0E1	Q8BGA5
		Q9R0E2	Q8BGB7
		Q9R0L7	Q8BGB8
		Q9R0P9	Q8BGF7
		Q9R0Q3	Q8BGH2
		Q9R0Q6	Q8BGQ7
		Q9R112	Q8BGS0
		Q9R1J0	Q8BGS2
		Q9R1P0	Q8BGW0
		Q9R1P4	Q8BGW1
		Q9R1T2	Q8BH24
		Q9R1T4	Q8BH57
		Q9WTK3	Q8BH58
		Q9WTL7	Q8BH59
		Q9WTP6	Q8BH74
		Q9WTX6	Q8BH80
		Q9WTX8	Q8BH95
		Q9WU56	Q8BHB4
		Q9WUA6	Q8BHC4
		Q9WUB0	Q8BHG2-3
		Q9WUB3	Q8BHG9
		Q9WUM3	Q8BHZ0
		Q9WUN2	Q8BI72
		Q9WUP7-2	Q8BIQ5
		Q9WUU7	Q8BIW1
		Q9WUU9	Q8BJ71
		Q9WV02	Q8BJW6
		Q9WV54	Q8BK64
		Q9WVA4	Q8BK67
		Q9WVK4	Q8BKC5
		Q9Z0E0	Q8BKE6
		Q9Z0H4-9	Q8BKG3
		Q9Z0I7	Q8BL66
		Q9Z0N1	Q8BLF1
		Q9Z0U1	Q8BLR5
		Q9Z0W3	Q8BM72
		Q9Z0X1	Q8BMA6
		Q9Z110	Q8BMF4
		Q9Z126	Q8BML9
		Q9Z148	Q8BMS1
		Q9Z1D1	Q8BMS9
		Q9Z1G3	Q8BN51
		Q9Z1N5	Q8BNW9
		Q9Z1W9	Q8BP40
		Q9Z2B9	Q8BP48
		Q9Z2C5	Q8BP67
		Q9Z2I0	Q8BPM0
		Q9Z2L7	Q8BQ30
		S4R1P5	Q8BQ46
		S4R1W1	Q8BQ47
		S4R2A9	Q8BQM4
		V9GX38	Q8BQY8-2
		Z4YKV1	Q8BRF7
			Q8BSY0
			Q8BT07
			Q8BTS0
			Q8BTS3
			Q8BTY1
			Q8BTZ4
			Q8BTZ7
			Q8BU33
			Q8BUH8
			Q8BUN5
			Q8BVI4
			Q8BVQ5
			Q8BVQ9
			Q8BVY0
			Q8BW96
			Q8BWM0
			Q8BWU5
			Q8BWY3
			Q8BWZ3
			Q8BX70
			Q8BX80
			Q8BXK9
			Q8BXQ2
			Q8BXV2
			Q8BXZ1
			Q8BYH7
			Q8BYW1
			Q8BYZ1
			Q8BZ03
			Q8BZH4
			Q8BZR9
			Q8BZY3
			Q8C079
			Q8C0D5
			Q8C0E2
			Q8C0L8
			Q8C0T5
			Q8C0V0
			Q8C147
			Q8C163
			Q8C166
			Q8C181-2
			Q8C1Y8
			Q8C3J5
			Q8C3X8
			Q8C4X2
			Q8C522
			Q8C547
			Q8C570
			Q8C5L3
			Q8C5W3-2
			Q8C650
			Q8C6G8
			Q8C788
			Q8C7R4
			Q8C7V3
			Q8C7X2
			Q8C845
			Q8C854
			Q8C863
			Q8C9B9
			Q8CAQ8-2
			Q8CAQ8-5
			Q8CAY6
			Q8CBB7
			Q8CC86
			Q8CC88
			Q8CCB4
			Q8CCF0
			Q8CCJ3
			Q8CD91
			Q8CE46
			Q8CEC6
			Q8CF89
			Q8CFD4
			Q8CFE2
			Q8CFI7
			Q8CFQ3
			Q8CG03
			Q8CG47
			Q8CG72
			Q8CG76
			Q8CGB6-3
			Q8CGC6
			Q8CGF7
			Q8CGK3
			Q8CGP0
			Q8CGY8
			Q8CH02
			Q8CH18
			Q8CH25
			Q8CHI8
			Q8CHQ0
			Q8CHT3
			Q8CHW4
			Q8CI11
			Q8CI94
			Q8CIE6
			Q8CIG8
			Q8CIH5
			Q8CIH9
			Q8CIM8
			Q8CIN4
			Q8CIV8
			Q8CJF7
			Q8JZM7
			Q8JZN7
			Q8JZQ2
			Q8JZQ9
			Q8JZR0
			Q8JZX5
			Q8K0F1
			Q8K183
			Q8K1M6-2
			Q8K1R3
			Q8K1R7
			Q8K212
			Q8K224
			Q8K268
			Q8K273
			Q8K285
			Q8K2Q0
			Q8K2Z4-2
			Q8K310
			Q8K354
			Q8K363
			Q8K370
			Q8K3A9
			Q8K3C3
			Q8K3G9
			Q8K3X4
			Q8K4L0
			Q8K4Z3
			Q8K4Z5
			Q8K558-2
			Q8N9S3
			Q8QZS1
			Q8QZW8
			Q8QZY1
			Q8R001
			Q8R003
			Q8R050
			Q8R0F6
			Q8R123-2
			Q8R151
			Q8R1B4
			Q8R1K4-2
			Q8R1Q8
			Q8R2P8
			Q8R2Q4
			Q8R2U0
			Q8R2Y0
			Q8R2Y8
			Q8R323
			Q8R326
			Q8R3F5
			Q8R3H9
			Q8R3Y8
			Q8R4K2
			Q8R4N0
			Q8R4U0
			Q8R4X3
			Q8R574
			Q8R5A3
			Q8R5A6-2
			Q8R5C5
			Q8R5L3
			Q8VBT9
			Q8VBV3
			Q8VC28
			Q8VCF1-3
			Q8VCT3
			Q8VD04
			Q8VDJ3
			Q8VDM1
			Q8VDM4
			Q8VDM6
			Q8VDN2
			Q8VDP3
			Q8VDP4
			Q8VDQ1
			Q8VE11
			Q8VE47
			Q8VE70
			Q8VE88-2
			Q8VE99
			Q8VEE1
			Q8VEH8
			Q8VEJ9
			Q8VEK3
			Q8VH51
			Q8VHE0
			Q8VHM5
			Q8VIJ6
			Q8WUR0
			Q91V35
			Q91V41
			Q91V61
			Q91V64
			Q91V76
			Q91V89
			Q91VA7
			Q91VJ1
			Q91VJ4
			Q91VK1
			Q91VL8
			Q91VN6
			Q91VR5
			Q91VT4
			Q91VU6
			Q91VW3
			Q91VW5
			Q91W90
			Q91W96
			Q91WB4
			Q91WK2
			Q91WM1
			Q91WM2
			Q91X83
			Q91XH5
			Q91XL9
			Q91YD9
			Q91YE7
			Q91YI0
			Q91YL3
			Q91YQ5
			Q91YR7
			Q91YR9
			Q91YT0
			Q91YW3
			Q91Z50
			Q91Z53
			Q91Z67
			Q91ZE5
			Q91ZJ5
			Q91ZR1
			Q91ZV0
			Q91ZW2
			Q91ZW3
			Q920E5
			Q921F4
			Q921G7
			Q921J2
			Q921M3
			Q921M7
			Q921N6
			Q921Q3
			Q921S7
			Q921T2
			Q922B2
			Q922F4
			Q922H2
			Q922I7
			Q922J9-4
			Q922K7
			Q922Q1
			Q922Q8
			Q922U1
			Q922V4
			Q922W5
			Q923S9
			Q923T9-3
			Q924B0
			Q924M7
			Q925I1
			Q99J36
			Q99J72
			Q99J77
			Q99JP6-2
			Q99JR8
			Q99JT9
			Q99JX3
			Q99JX7
			Q99JY9
			Q99K01-4
			Q99K23
			Q99K48
			Q99K73
			Q99K74
			Q99KC8
			Q99KE1
			Q99KG3
			Q99KG3-2
			Q99KI0
			Q99KJ8
			Q99KK7
			Q99KQ4
			Q99KV1
			Q99L04
			Q99L20
			Q99L47
			Q99L48
			Q99L88
			Q99LB2
			Q99LB4
			Q99LB6
			Q99LC3
			Q99LC8
			Q99LD8
			Q99LD9
			Q99LE6
			Q99LG2
			Q99LL5
			Q99LM2
			Q99LR1
			Q99LS3
			Q99LY9
			Q99MR6
			Q99MR8
			Q99N15
			Q99N16
			Q99N69
			Q99N93
			Q99NB1
			Q99NH0
			Q99P31
			Q99P58
			Q99PG2
			Q99PM9
			Q99PP7
			Q99PV0
			Q9CPP6
			Q9CPQ8
			Q9CPS7
			Q9CPT3
			Q9CPT4
			Q9CPV4
			Q9CPW4
			Q9CQ06
			Q9CQ37
			Q9CQ60
			Q9CQ62
			Q9CQ69
			Q9CQ71
			Q9CQ80
			Q9CQ92
			Q9CQA3
			Q9CQA5
			Q9CQB5
			Q9CQC7
			Q9CQC9
			Q9CQD1
			Q9CQE5
			Q9CQF0
			Q9CQF3
			Q9CQJ4
			Q9CQJ6
			Q9CQL4
			Q9CQM8
			Q9CQQ8
			Q9CQR2
			Q9CQR6
			Q9CQS2
			Q9CQU0
			Q9CQU3
			Q9CQV1
			Q9CQW1
			Q9CQW2
			Q9CQX6
			Q9CQZ5
			Q9CR09
			Q9CR25
			Q9CR26
			Q9CR70
			Q9CRA5
			Q9CRB2
			Q9CRD0
			Q9CS00
			Q9CS42
			Q9CT10
			Q9CU62
			Q9CVB6
			Q9CW03
			Q9CW46
			Q9CWF2
			Q9CWJ9
			Q9CWL8
			Q9CWP8
			Q9CWQ0
			Q9CWX9
			Q9CWZ7
			Q9CX00
			Q9CX13
			Q9CX34
			Q9CX56
			Q9CXE7
			Q9CXG3
			Q9CXS4
			Q9CXT8
			Q9CXU4
			Q9CXW4
			Q9CY50
			Q9CY52
			Q9CY58
			Q9CY64
			Q9CY94
			Q9CYA6
			Q9CYL5
			Q9CZ13
			Q9CZD3
			Q9CZG3
			Q9CZR8
			Q9CZU3
			Q9CZU6
			Q9CZW4
			Q9CZW5
			Q9CZX7
			Q9D020
			Q9D020-1
			Q9D0E1
			Q9D0F3
			Q9D0F6
			Q9D0F9
			Q9D0I8
			Q9D0J4
			Q9D0K2
			Q9D0L7
			Q9D0L8
			Q9D0M0
			Q9D0M3
			Q9D0T1
			Q9D104
			Q9D115
			Q9D154
			Q9D172
			Q9D187
			Q9D1A2
			Q9D1E6
			Q9D1E8
			Q9D1I2
			Q9D1J3
			Q9D1M0
			Q9D1Q6
			Q9D287
			Q9D2M8
			Q9D2Y4-2
			Q9D358
			Q9D379
			Q9D3E6
			Q9D3P8
			Q9D404
			Q9D4J1
			Q9D5V6
			Q9D659
			Q9D666
			Q9D6J6
			Q9D6L8
			Q9D6M3
			Q9D6S7
			Q9D6Z1
			Q9D706
			Q9D753
			Q9D7H3
			Q9D7M8
			Q9D7N9
			Q9D7S9
			Q9D868-2
			Q9D898
			Q9D8L3
			Q9D8M4
			Q9D8N0
			Q9D8U8
			Q9D8X5
			Q9D964
			Q9D9V3
			Q9DAA6
			Q9DAU1
			Q9DAV6
			Q9DAW6
			Q9DAW9
			Q9DB05
			Q9DB16
			Q9DB27
			Q9DBC3
			Q9DBE0
			Q9DBG5
			Q9DBG7
			Q9DBG9
			Q9DBH5
			Q9DBK7
			Q9DBL1
			Q9DBL7
			Q9DBP5
			Q9DBR1
			Q9DBR7
			Q9DC16
			Q9DC40
			Q9DCC4
			Q9DCD2
			Q9DCD6
			Q9DCG9
			Q9DCH4
			Q9DCM0
			Q9DCM2
			Q9DCR2
			Q9DCS9
			Q9DCT2
			Q9DCV4
			Q9DCW4
			Q9EP71
			Q9EP89
			Q9EPJ9
			Q9EPK2
			Q9EPQ7
			Q9EQ28
			Q9EQ80
			Q9EQC5
			Q9EQH2
			Q9EQI5
			Q9EQN3
			Q9EQP2
			Q9EQU5
			Q9EQU5-2
			Q9ER00
			Q9ER05
			Q9ERA6
			Q9ERD7
			Q9ERE7
			Q9ERF3
			Q9ERI5
			Q9ERI6
			Q9ERU9
			Q9ES00
			Q9ES74
			Q9ES97-3
			Q9EST4
			Q9ESU7
			Q9ESW4
			Q9ESX5
			Q9ET26
			Q9JHF5
			Q9JHF7
			Q9JHI7
			Q9JHI9
			Q9JHJ0
			Q9JHQ5
			Q9JHU4
			Q9JHW4
			Q9JI10
			Q9JI11
			Q9JI90
			Q9JIA7
			Q9JIF0
			Q9JIF7
			Q9JIG7
			Q9JIH2
			Q9JII6
			Q9JIK5
			Q9JIX0
			Q9JIX8
			Q9JJ28
			Q9JJF9
			Q9JJI8
			Q9JJL8
			Q9JJT0
			Q9JJZ2
			Q9JK23
			Q9JK38
			Q9JK81
			Q9JK88
			Q9JKF1
			Q9JKF7
			Q9JKX4
			Q9JKY5
			Q9JL26
			Q9JLB0-2
			Q9JLI0
			Q9JLI8
			Q9JLJ0
			Q9JLM8
			Q9JLN9
			Q9JLV5
			Q9JMA1
			Q9JMD0
			Q9JMH6
			Q9QUI0
			Q9QUJ7
			Q9QUK9
			Q9QUM4
			Q9QUM9
			Q9QUN3
			Q9QUR6
			Q9QWK4
			Q9QWR8
			Q9QXD8
			Q9QXE7
			Q9QXG2
			Q9QXK3
			Q9QXK7
			Q9QXN3
			Q9QXS1
			Q9QXS1-3
			Q9QXS1-8
			Q9QXT0
			Q9QXT1
			Q9QXX4
			Q9QXY6
			Q9QY06-2
			Q9QY81
			Q9QYA2
			Q9QYB1
			Q9QYJ0
			Q9QYJ3
			Q9QYY8
			Q9QZ06
			Q9QZ88-2
			Q9QZB7
			Q9QZD8
			Q9QZD9
			Q9QZH3
			Q9QZQ8
			Q9QZQ8-2
			Q9QZS3
			Q9R020
			Q9R059
			Q9R060
			Q9R099
			Q9R0L6-2
			Q9R0M4
			Q9R0N0
			Q9R0U0-3
			Q9R0Y5-2
			Q9R190
			Q9R1C7
			Q9R1Z8
			Q9WTI7
			Q9WTK5
			Q9WTM5
			Q9WTP7
			Q9WTQ5
			Q9WTU6-4
			Q9WU28
			Q9WU40-2
			Q9WU78
			Q9WU79
			Q9WUA2
			Q9WUM4
			Q9WUQ2
			Q9WUR2
			Q9WUT3
			Q9WV34-2
			Q9WV55
			Q9WV80
			Q9WV92-7
			Q9WVB0-2
			Q9WVE8
			Q9WVJ2
			Q9WVQ5
			Q9Z0E6
			Q9Z0G0
			Q9Z0H1
			Q9Z0J0
			Q9Z0R6
			Q9Z0Y1
			Q9Z160
			Q9Z1F9
			Q9Z1K5
			Q9Z1M4
			Q9Z1N2
			Q9Z1P6
			Q9Z1Q5
			Q9Z1Q9
			Q9Z1X4-3
			Q9Z1Z0
			Q9Z1Z2
			Q9Z204-2
			Q9Z204-4
			Q9Z255
			Q9Z257
			Q9Z277
			Q9Z2D0
			Q9Z2D8
			Q9Z2G6
			Q9Z2I8
			Q9Z2I9
			Q9Z2M7
			Q9Z2N8
			Q9Z2P8
			Q9Z2Q6
			Q9Z2U0
			Q9Z2X1
			Q9Z2Z6
			Q9Z315
			Q9Z321
			Q9Z329
			S4R1M2
			S4R1W5
			V9GWY0
			V9GX06
			Z4YJY0

## Sheet: wt pDCerm infection
Cluster 0	Cluster 1	Cluster 2	Cluster 3	Cluster 4	Cluster 5	Cluster 6	Cluster 7
A0A0R4J0U2	A0A087WS98	A0A023T778	A0A075B5P3	A0A075B5P2	A0A075B5M7	A0A075B6A3	A6X935
A0A0R4J101	A0A087WSP5	A0A087WNZ5	A0A075B5U7	A0A075B5P6	A0A075B5N9	A0A0B4J1H7	E9PVD2
A0A0R4J254	A0A0A6YXH3	A0A087WPL5	A0A075B5V0	A0A075B5V6	A0A075B5R5	A0A0R4J0J8	F6T1I5
E9PX30	A0A0B4J1E2	A0A087WQ16	A0A075B5Y4	A0A087WNW8	A0A075B5S2	A0A0R4J1C8	P05366
E9PYG5	A0A0B4J1F3	A0A087WQF5	A0A087WQT6	A0A087WQ04	A0A087WNT1	A2AI52	P05367
F6VRP8	A0A0G2JEA5	A0A087WQH8	A0A087WRA4	A0A087WQS0	A0A087WR50	D3YTT6	Q60590
F7BJB9	A0A0G2JFK2	A0A087WQQ5	A0A0A0MQ83	A0A087WS16	A0A087WSN6	D3Z357	Q61646
F8VQG4	A0A0R4IZW7	A0A087WQS2	A0A0A0MQ90	A0A0A0MQA5	A0A0B4J1I9	E9PV24	Q642K5
G5E881	A0A0R4J065	A0A087WR52	A0A0A6YW53	A0A0A0MQD5	A0A0B4J1J1	E9PZD8	Q91XL1
L7N451	A0A0R4J094	A0A0A0MQ68	A0A0A6YXN4	A0A0A0MQN4	A0A0B4J1J2	E9Q414
O35290	A0A0R4J0B9	A0A0A0MQ89	A0A0G2JEK2	A0A0A6YWR2	A0A0G2JDV3	E9Q8I0
O54910	A0A0R4J0G0	A0A0A0MQA3	A0A0N4SW28	A0A0A6YXA5	A0A0G2JEX1	E9QN44
O55042	A0A0R4J0G4	A0A0A0MQD1	A0A0R4J079	A0A0B4J1E7	A0A0N4SVX9	F8VQK3
O88668	A0A0R4J0R1	A0A0A0MQF6	A0A0R4J092	A0A0B4J1G0	A0A0R4IZY6	H7BX38
P00329	A0A0R4J187	A0A0A6YVV8	A0A0R4J0J5	A0A0G2JEP4	A0A0R4J038	J3QM81
P03975	A0A0R4J1N7	A0A0A6YW14	A0A0R4J0K1	A0A0G2JGQ4	A0A0R4J073	O08583
P03991	A0A0R4J1W7	A0A0A6YXV0	A0A0R4J0M1	A0A0G2JGT5	A0A0R4J0I9	O08997
P04184	A0A0R4J256	A0A0B4J1E6	A0A0R4J117	A0A0J9YUL3	A0A0R4J0P6	O35448
P04223	A0A0U1RPL0	A0A0F6AIX5	A0A0R4J124	A0A0J9YUN4	A0A0R4J0U8	O35664
P07309	A0A140LIF8	A0A0G2JEC4	A0A0R4J2A1	A0A0J9YUQ8	A0A0R4J190	O54983
P08680	A0A140LJ04	A0A0G2JFT8	A0A140T8J4	A0A0R4IZW8	A0A0R4J1G5	O55137
P11087	A0A140T8M0	A0A0G2JGL0	A0A1B0GSU0	A0A0R4J023	A0A0R4J263	O70310
P11157	A0A1B0GS59	A0A0G2JGW9	A2A716	A0A0R4J039	A0A0U1RNF2	P01027
P12710	A0A1B0GSZ9	A0A0G2JH17	A2AGQ8	A0A0R4J050	A0A140T8M2	P01639
P13634	A0A1L1SQR4	A0A0J9YUD5	A2AKG8	A0A0R4J0B2	A0A171EBK7	P01664
P15535	A0A1L1SRT0	A0A0M3HEQ0	A2AL50	A0A0R4J0B5	A0A171EBK8	P01801
P16015	A0A1L1SRX2	A0A0N4SUH4	A2AQN4	A0A0R4J0C8	A0A1B0GRA5	P01865
P18528	A0A1L1SU19	A0A0N4SUH8	A2AVR9	A0A0R4J0D0	A0A1B0GRV0	P01902
P22907	A2A654	A0A0N4SVL0	A3KGB4	A0A0R4J0D3	A0A1L1SSF2	P04104
P23953	A2A8R7	A0A0N4SVU1	A6H5Y3	A0A0R4J0I1	A0A1L1SSH9	P06339
P33174	A2AEX6	A0A0N4SW73	A6H8H2-2	A0A0R4J0J6	A0A1L1ST22	P06728
P43430	A2AIX1	A0A0R4IZW9	B1AR17	A0A0R4J0L5	A2AEG2	P08074
P49290	A2ANY6	A0A0R4IZX1	B1ATD5	A0A0R4J0Q9	A2AEM2	P08607
P51175	A2APF7	A0A0R4IZY0	B1AVH5	A0A0R4J0R3	A2AG68	P09581
P60605	A2ARD6	A0A0R4IZY9	B2RUP2	A0A0R4J0S3	A2AQ07	P0C6B7
P70206	A2ATU9	A0A0R4J008	B2RXC6	A0A0R4J0T0	A2AQ19	P12246
P70269	A2BEF2	A0A0R4J078	B8JK39	A0A0R4J0Z1	A2BE28	P13542
P97287	A3KG93	A0A0R4J091	D3YU22	A0A0R4J131	A2CG49	P14115
P97425	A3KGJ7	A0A0R4J098	D3Z4J3	A0A0R4J140	A2RT67	P16879
P97426	A8C756	A0A0R4J0B1	D3Z5F7	A0A0R4J1E3	A4UUI2	P17095
Q01147	A8DIL0	A0A0R4J0B4	D3Z7D3	A0A0R4J1G7	B1AQF4	P17892
Q01149	A8DUK4	A0A0R4J0B6	E0CYH7	A0A0R4J1Q7	B1ARB3	P19221
Q03963	B0R0Y8	A0A0R4J0E4	E9PUQ5	A0A0R4J242	B1ARJ9	P20040
Q07832	B1AR74	A0A0R4J0F6	E9PYD1	A0A140LJJ5	B1ATI0	P21614
Q19LI2	B2RS19	A0A0R4J0M9	E9PYL1	A0A140T8Q1	B1B507	P23150
Q2EMV9	B2RWS6	A0A0R4J0N5	E9PZY8	A0A140T8T4	B2RPV6	P24638
Q3TH01	B7ZNH7	A0A0R4J0P1	E9Q0Y4	A0A1B0GR11	B2RS76	P26011
Q3U1T9	D3YW95	A0A0R4J0Q5	E9Q1P8	A0A1B0GRP7	B2RUP0	P26645
Q3U2K8	D3YWX2	A0A0R4J0Q6	E9Q317	A0A1B0GS68	B2RV77	P28293
Q3UKW2	D3YYC3	A0A0R4J0S4	E9Q5C9	A0A1B0GS91	B2RXM6	P29788
Q3UN88	D3YYD0	A0A0R4J0W6	E9Q696	A0A1B0GSG5	B2RXS4	P43137
Q3UZ35	D3YYS6	A0A0R4J112	E9Q6C2	A0A1B0GSX0	B2RY04	P54869
Q3V0C5-2	D3Z041	A0A0R4J138	E9Q8D1	A0A1D5RLL3	B8JJC1	P62073
Q544X6	D3Z450	A0A0R4J170	E9QAQ5	A0A1L1SQ41	B8JJN0	P83882
Q5SWT9	D3Z5G7	A0A0R4J172	E9QJS1	A0A1L1SQ51	D3YTR4	P84444
Q60754	D3Z5I1	A0A0R4J1E2	E9QMB7	A0A1L1STC6	D3YZP9	P97290
Q60775	D3Z6Q3	A0A0R4J1Q0	E9QMK9	A0A1L1SV73	D3Z230	P97449
Q61206	E0CX20	A0A0R4J1Z4	E9QN37	A1BN54	D3Z3A8	Q06185
Q61878	E9PUR0	A0A0R4J212	E9QP00	A1L341	D3Z535	Q07456
Q62009	E9PUW7	A0A0R4J275	E9QPX3	A2A7A7	D3Z5R8	Q3TTY5
Q62176	E9PV22	A0A0R4J2B2	F6Q750	A2A7S7	D3Z6P0	Q3UER8
Q62507	E9PV38	A0A0U1RP81	F6QM56	A2A9Q2	D7PDD4	Q3UH93
Q63810	E9PVA2	A0A0U1RQ57	F6RB63	A2AB59	E0CXB9	Q3UYC0
Q64282	E9PVB7	A0A0X1KG62	F6TQW2	A2ACM0	E0CZB3	Q497J0
Q64345	E9PVL3	A0A0X1KG67	F8WHW6	A2AEW6	E9PU96	Q4LDF6
Q69ZF3	E9PVX6	A0A140LJ01	F8WIV2	A2AH25	E9PUB7	Q4VAA2
Q6NSQ5	E9PWG6	A0A140T8M7	G3UY42	A2AHK0	E9PVM3	Q5NC05
Q6PCP5-2	E9PWW9	A0A140T8V3	G3X972	A2AL36	E9PW43	Q5SWW4
Q6ZPR5-4	E9PX59	A0A1B0GRB2	G5E814	A2AN08-5	E9Q035	Q60963
Q8BFP9	E9PXY8	A0A1B0GRT6	G5E8V5	A2APM2	E9Q0F0	Q61263
Q8BHL8	E9PY39	A0A1B0GSX7	H3BJN3	A2AQ43	E9Q156	Q61704
Q8BVE8-2	E9PYH6	A0A1D5RLD1	H3BL37	A2AR02	E9Q368	Q64277
Q8BVK9	E9PYK3	A0A1D5RM85	H3BLL2	A2ARP8	E9Q3E1	Q64726
Q8BX09	E9PZJ8	A0A1L1STE6	H3BLL3	A2AT37	E9Q4P1	Q6DVA0
Q8BYB9	E9Q2A6	A0JNY3	H9H9T1	A2AWA9	E9Q512	Q6IFZ9
Q8C0Z1	E9Q2E4	A1L3T7	J3QNJ4	A2BDX3	E9Q8S5	Q6P5D3
Q8CD15	E9Q2T3	A2A432	J3QNW4	A3KMP2	E9QL65	Q6PA06
Q8R086	E9Q3G8	A2A5R2	O35130	A4UUI3	E9QLQ7	Q6PHU5-2
Q8R1G2	E9Q481	A2A5V4	O35704	A6X940	E9QN99	Q6S9I3
Q8R2Y8	E9Q4M2	A2A6J7	O35901	A6ZI44	E9QP56	Q6ZQM8
Q8R5F7	E9Q4N7	A2A7Q5	O54785	B1AQZ0	E9QPR5	Q80YC5
Q8VCT4	E9Q555	A2A841	O55033	B1ARU1	F6WL90	Q8BGZ6
Q8VI94	E9Q5M7	A2A9C3	O70293-2	B1ASP2	F6WR04	Q8BH61
Q91V08	E9Q6E5	A2A9M4	O70311	B1AU75	F6Y616	Q8BHT6
Q91V88-2	E9Q784	A2ABY3	O70378	B1AVZ0	F8VPN4	Q8BLH7
Q91X83	E9Q7E2	A2ADH1	O70443	B1AX58	F8VQK5	Q8BND5
Q91XU3	E9Q7E9	A2ADR8	O88811	B1B1A8	F8WGX5	Q8BVF2
Q923L7	E9Q958	A2ADY9	O88952	B2RR03	F8WH23	Q8BYW9
Q924T7	E9Q9C2	A2AE27	O89023	B2RSH2	F8WIS9	Q8CD91
Q99J87	E9Q9C7	A2AF47	P00405	B2RSU7	F8WJ93	Q8K0C5
Q99MU3-2	E9Q9M1	A2AF67	P01670	B2RX12	G3UW70	Q8K0E8
Q9CPU4	E9QAU9	A2AFF6	P05480	B2RXQ2	G3UZF1	Q8K1T1
Q9CR21	E9QK89	A2AFQ0	P06332	B2RXQ9	G3X8T3	Q8K2Q9
Q9CR70	E9QN70	A2AH85	P07091	B2RY56	G3X949	Q8QZY6
Q9CR86	E9QN92	A2AJ72	P10922	B7ZC24	G5E852	Q8R0W0
Q9CY02	E9QNV2	A2AKV6	P11032	B7ZNL8	G5E8A0	Q8VCU2
Q9D1C1	E9QPB3	A2AKX3	P11942	B7ZWM6	H3BJQ9	Q8VD31
Q9DBD0	E9QPD7	A2AMH5	P14427	B9EJ86	H3BKH6	Q8VD58
Q9ER38	F6S3Z3	A2AN37	P16332	B9EKS2	J3KMM1	Q8VD75
Q9JHS9	F6S4D9	A2APV2	P17182	C0HKD9	J3KMT7	Q8VEM1
Q9JI39	F6TVX7	A2AQJ8	P17183	D3Z0M9	J3QPG5	Q91WC0
Q9JK39-2	F7AA26	A2ARA8	P17439	D3Z0Y1	O08529	Q91WP6
Q9JL16-2	F7BGR7	A2AS03	P18760	D3Z3N4	O08586	Q91X72
Q9QYB8	F8VPQ2	A2AS98	P20029	D3Z4S3	O08605	Q91XA2
Q9QZ85	F8VPR5	A2AUD5	P20918	D3Z5N6	O08740	Q924W7
Q9R1J0	F8VPY2	A2AWT5	P21447	D3Z656	O08796	Q99JC1
	F8VPZ3	A2CG35	P21550	D3Z780	O08917	Q99LU0
	F8VQ29	A3KGF7	P23906	D4AFX7	O08992	Q9CPU0
	F8VQ87	A3KGU5	P27577	E0CZ72	O09005	Q9CY57
	F8VQ94	A4QPD3	P28352	E9PV41	O09131	Q9CY73
	F8WHU5	A6H630	P28481	E9PVA6	O35368	Q9CYH6
	F8WIK0	A6H6A9	P29595	E9PVA8	O35744	Q9CYX7
	F8WJA0	A6ZI46	P30681	E9PVU0	O35855	Q9D1M7
	G3UW74	A8Y5T6	P32233	E9PW66	O54774	Q9D903
	G3UWS4	B0QZN5	P34152-4	E9PWE8	O54825	Q9D937
	G3UYW1	B1AQD9	P34928	E9PWQ3	O55022	Q9DC28
	G3X8U8	B1AT82	P35276	E9PX68	O70138	Q9EPB4
	G3X920	B1AUN2	P35279-2	E9PXU2	O70200	Q9JHG7
	G3X934	B1AUY3	P39688-2	E9PXZ7	O70469	Q9JJH1
	G3X940	B1AZ14	P40630	E9PYG6	O70475	Q9QWK4
	G3X9T7	B1AZI6	P45591	E9PYK0	O88322	Q9QYR9
	G5E866	B1AZP2	P46062	E9PZ16	O88531	Q9R0A0
	G5E8Q4	B2KGF0	P47753	E9PZF0	O88574	Q9Z2D6-2
	G5E8R8	B2LVG5	P48771	E9PZP8	O88593	S4R1P5
	G5E911	B2LVG6	P52503	E9Q0J2	O88627
	H3BLF2	B2M1R6	P56183	E9Q1G8	O88653
	I1E4X1	B2RPU8	P56371	E9Q1U2	O88783
	J3QNK5	B2RQC6	P56959	E9Q3X0	O88792
	J3QNW0	B2RQG2	P58021	E9Q4S7	O88842
	L7N466	B2RQS1	P58058	E9Q5F9	O88844
	M0QW48	B2RRI2	P59999	E9Q5J9	O88967
	O08539	B2RUJ6	P61620	E9Q5K9	O88983
	O08579	B2RXC1	P62482	E9Q6J5-3	O89079
	O08734	B2RXR6	P62835	E9Q6R7	O89100
	O08900	B5B2N2	P62858	E9Q8Z8	P00687
	O09117	B7FAU9	P63011	E9Q9B0	P00688
	O09126	B7ZNL2	P63037	E9Q9L6	P01660
	O09172	B8ZXI1	P63158	E9QJV4	P01867
	O35075	B9EKJ3	P63168	E9QJW0	P01878
	O35144	B9EKN8	P63321	E9QK48	P01887
	O35215	D3YTN4	P70191	E9QK83	P02089
	O35239	D3YTQ3	P70441	E9QKE4	P03958
	O35280	D3YTS1	P84084	E9QKR0	P04202
	O35452	D3YUP1	P97927	E9QM38	P04228
	O35465	D3YUV9	Q00993	E9QM99	P05063
	O35465-2	D3YVL0	Q03141	E9QN63	P06344
	O35730	D3YWS8	Q03958	E9QNQ3	P06745
	O35887	D3YY09	Q04736	E9QP62	P07146
	O35945	D3YYT1	Q08879	E9QPI5	P07744
	O54724	D3YZC9	Q08879-2	E9QPU1	P08113
	O54834	D3YZZ5	Q09200	E9QPX1	P08226
	O54901	D3Z286	Q2VLH6-2	F6R9G0	P09103
	O54916	D3Z2V0	Q2VPQ9-2	F6SZ47	P09411
	O55013	D3Z3Q3	Q3T9Y0	F6WHQ7	P0DOV1
	O55102	D3Z4E0	Q3THE2	F6WMJ3	P10107
	O70126	D3Z7P3	Q3THK3	F6XCT0	P10605
	O70250	D3Z7P3-2	Q3TJZ6	F6YRW4	P10639
	O70400	D9J302	Q3TTA7	F6YVP7	P10833
	O70423	E0CYH0	Q3TZX8	F6ZBY9	P11247
	O70433	E0CYV0	Q3UGS4	F6ZHD8	P11438
	O88271	E9PUF7	Q3UI43	F7A8H6	P11672
	O88508	E9PUH7	Q3UJB0	F7C846	P11680
	O88597	E9PUK6	Q3UP87	F7D3W5	P11881
	O89050	E9PUQ7	Q3UPV6	F7DEU6	P12023
	P00493	E9PUU4	Q3UQ28	F8VQ28	P14211
	P00920	E9PV45	Q3UQA7	F8VQ54	P14234
	P01882	E9PVC5	Q3UZ39	F8VQ95	P14602
	P01897	E9PVN6	Q4KN81	F8VQJ3	P15920
	P01898	E9PVP0	Q4VWZ5	F8VQN6	P16110
	P01899	E9PVZ8	Q544E8	F8WGM5	P16294
	P01901	E9PWB2	Q5EBH1	F8WHQ1	P18242
	P02301	E9PWG2	Q5KU39	F8WIA1	P18469
	P04117	E9PXC0	Q5M8N0	F8WIT2	P21460
	P04227	E9PYH2	Q5RKN9	F8WIU1	P21981
	P04919	E9Q0K6	Q5S006	G3UXA6	P22437
	P07607	E9Q0N0	Q5SVQ0	G3X8X6	P23780
	P07724	E9Q166	Q5SWD9	G3X8Y3	P25911
	P07742	E9Q1W7	Q60676	G3X924	P25911-2
	P08032	E9Q1Y9	Q60767	G3X928	P27773
	P09926	E9Q1Z6	Q60787	G3X973	P29533
	P0C0S6	E9Q2D1	Q60847	G3X9G4	P32037
	P10518	E9Q2H1	Q60855	G3X9Y5	P32507-2
	P11440	E9Q2L2	Q60902	G3X9Y6	P32921
	P13405	E9Q2M9	Q61069	G5E829	P35235
	P13864	E9Q3B5	Q61081	G5E884	P35329
	P14429	E9Q3L2	Q61335	G5E895	P35330
	P14685	E9Q3Y4	Q61475	G5E897	P35441
	P15327	E9Q411	Q61598	G5E8I8	P35737
	P15702	E9Q448	Q61702	G5E8J3	P35762
	P17918	E9Q450	Q61712	G5E8N7	P35821
	P18155	E9Q4K7	Q61823	G5E8R4	P35831
	P18572	E9Q559	Q62077	G5E8T9	P41245
	P19437	E9Q5D6	Q62093	G5E8V9	P43406
	P20491	E9Q616	Q62422	G5E902	P45700
	P20664	E9Q634	Q62446	H3BJW3	P45878
	P21956	E9Q7G0	Q68FM7	H3BKF3	P47713
	P24270	E9Q827	Q69ZK5	H9KV00	P47915
	P24472	E9Q912	Q6P549	J3QN89	P47955
	P24527	E9QA15	Q6P8U6	J3QNK8	P47963
	P24549	E9QA16	Q6P9J9	K3W4R5	P48036
	P25206	E9QAE3	Q6P9R1	K3W4S6	P48455
	P28076	E9QAJ9	Q6PDL0	K4DI61	P49962
	P28078	E9QAN9	Q6PEB6	M0QWP1	P50172
	P28654	E9QAQ7	Q6PFA2	O08528	P51125
	P28867	E9QAS4	Q6PFB2	O08532	P51807
	P29699	E9QAX2	Q6PGC1	O08547	P51863
	P30115	E9QAZ2	Q6PGF7	O08553	P52196
	P30285	E9QB02	Q6PKB0	O08692	P52480
	P34022	E9QJS7	Q6W4W7	O08738	P52480-2
	P35459	E9QJT5	Q6ZQB6	O08749	P52760
	P36552	E9QJX9	Q6ZWQ9	O08759	P52795
	P37889	E9QL22	Q76LS9	O08788	P52875
	P39654	E9QLK7	Q7JJ13	O08795-2	P52912
	P41242-2	E9QLT0	Q7TMC8	O08797	P53564
	P41731	E9QML5	Q7TMR0	O08804	P55284
	P43346	E9QMN5	Q7TNB8	O08807	P57746
	P46935	E9QMP6	Q7TND5	O08842	P59016
	P46938	E9QN12	Q80TA9	O08908	P61226
	P47857-3	E9QN31	Q80U16	O09012-2	P61982
	P48377	E9QNF5	Q80UW8	O09043	P62071
	P48428	E9QNL4	Q80V86	O09061	P62082
	P48758	E9QNN1	Q80VP0	O09110	P62311
	P48774	E9QNP0	Q80X41	O09159	P62748
	P49222	E9QNR6	Q80X50-5	O35114	P62774
	P49586	E9QNY6	Q80YR5	O35129	P62814
	P49710	E9QP49	Q80ZE3	O35166	P62960
	P49717	E9QPE7	Q811S7	O35218	P63139
	P50295	F2Z3U3	Q8BG73	O35250	P63276
	P51163	F2Z4A9	Q8BGB2	O35295	P67778
	P53986	F6Q8A4	Q8BGS0	O35345	P70195
	P53995	F6RPJ9	Q8BGW0	O35382	P70202
	P53996	F6SMY7	Q8BH57	O35405	P70271
	P53996-2	F6T4M4	Q8BH80	O35459	P70349
	P54227	F6VW30	Q8BI84	O35601	P70452
	P54320	F6ZBR8	Q8BJ64	O35604	P70704-2
	P56375	F6ZDS4	Q8BLF1	O35639	P84104
	P57080	F6ZFU0	Q8BLY7	O35648	P97300
	P57716	F6ZQA3	Q8BMI3	O35682	P97355
	P57784	F7BP55	Q8BNI4	O35683	P97360
	P58389	F8VPK0	Q8BQ46	O35685	P97797-2
	P58501	F8VPM7	Q8BSY0	O35841	P97821
	P58854	F8VPV0	Q8BT07	O35930	Q00519
	P58871	F8VQ05	Q8BU04	O35955	Q00560
	P59017	F8VQ93	Q8BUI3	O35969-2	Q00612
	P60229	F8VQC1	Q8BVI4	O54692	Q01102
	P60521	F8VQD1	Q8BWN8	O54734	Q01279
	P60766	F8VQL9	Q8BWU5	O54782	Q01730
	P61080	F8WGM8	Q8C079	O54890	Q01853
	P61211	F8WHY8	Q8C0E3-2	O54950	Q01965
	P62137	F8WID5	Q8C0L0	O54984	Q02248
	P62257	F8WJD4	Q8C163	O54988	Q02257
	P62267	F8WJE0	Q8C2A2	O55029	Q03249
	P62281	G3UVU2	Q8C5L3	O55098	Q03734
	P62301	G3UW85	Q8CCP0	O55135	Q05816
	P62309	G3UWZ0	Q8CFI0	O55143	Q05921
	P62315	G3UXL2	Q8CG50	O55222	Q06890
	P62746	G3UXW9	Q8CGA0	O55236	Q07113
	P62855	G3UZI2	Q8K021	O70145	Q07235
	P62892	G3X8R0	Q8K0Q5	O70172	Q08024
	P63028	G3X8U3	Q8K0V4	O70194	Q08024-2
	P63163	G3X8X0	Q8K245	O70251	Q08857
	P63166	G3X914	Q8K389	O70252	Q0GNC1
	P67984	G3X925	Q8K3X4	O70435	Q0VBL3
	P70290	G3X956	Q8R003	O70503	Q19AB2
	P70315	G3X977	Q8R1I1	O70551	Q2V6D6
	P70444	G3X987	Q8R464	O88307	Q3TMX5
	P70670	G3X9B1	Q8R4K2	O88325	Q3TN34
	P70697	G3X9H5	Q8R4U0	O88342	Q3TNB8
	P70700	G3X9H7	Q8R5A6-2	O88428	Q3TQN1
	P83741-3	G3X9K3	Q8R5L3	O88487	Q3TRM8
	P83887	G3X9M0	Q8VC03	O88569	Q3TW96
	P84228	G3X9Q0	Q8VDD8	O88569-3	Q3TWL2
	P97310	G3X9Q3	Q8VDJ3	O88685	Q3U1Z5
	P97311	G3X9Z4	Q8VE18	O88696	Q3U2S8
	P97371	G3XA17	Q8VE47	O88738	Q3U308
	P97493	G3XA48	Q8VE99	O88851	Q3U3J1
	P97494	G5DDB7	Q91VJ1	O88879	Q3U5V8
	P97868	G5E870	Q91VJ4	O89017	Q3U9N4
	P97930	G5E8R1	Q91VN4	O89103	Q3UFK8
	P98203-3	G5E8R2	Q91VW3	P00683	Q3UIU2
	Q00422	G5E924	Q91VY6	P01029	Q3UM33
	Q00897	H3BK01	Q91WG2	P01872	Q3UND0
	Q01320	H7BX95	Q91WM3	P03930	Q3UP36
	Q02013	I1E4X5	Q91WV0	P04627	Q3UR91
	Q02614	I7HFT9	Q91X20	P05201	Q3UW64
	Q02780	I7HJQ9	Q91YK2	P05208	Q3V0K9
	Q03147	J3KMQ6	Q91YR1	P06537	Q3V157
	Q06180	J3QK52	Q91YT7	P06797	Q3V1V3
	Q08943-2	J3QMG3	Q91YU8	P07356	Q3V4B5
	Q09XV5	K3W4M4	Q91Z67	P07759	Q4FK66
	Q31094	K4DI77	Q91ZR1	P07901	Q4VAE3
	Q3TCU5	M0QWX4	Q920A5	P08071	Q4VGL6
	Q3TE40	O08582	Q921M7	P08122	Q571E4
	Q3THG9	O08599-2	Q921X9	P08207	Q5BKQ4
	Q3THS6	O08638	Q922S8	P08249	Q5DTM8
	Q3TMH2	O08912	Q922Y1	P08551	Q5DW34
	Q3TSG4	O08915	Q923T9-3	P08556	Q5H8C4
	Q3TW27	O09053	Q99J39	P08752	Q5I2A0
	Q3TWW8	O09106	Q99JF8	P08775	Q5SSI6
	Q3U0B3	O09111	Q99JP6-2	P08905	Q5SSL4-2
	Q3U0V1	O09130	Q99JR1	P09055	Q5U4D9
	Q3U125	O09164	Q99JX3	P09528	Q5XKN4
	Q3U1J4	O35099	Q99K70	P09925	Q60605-2
	Q3U1Q3	O35134	Q99KQ4	P0C605	Q60872
	Q3U422	O35226	Q99LB0	P0C605-2	Q60997-3
	Q3U429	O35226-2	Q99LL5	P10404	Q61001
	Q3U487	O35286	Q99LR1	P10493	Q61097
	Q3U4X8	O35309	Q99LX0	P10649	Q61107
	Q3U5Q7	O35344	Q99LY9	P10852-2	Q61129
	Q3U821	O35350	Q99M28	P11352	Q61235
	Q3UD01	O35381	Q99M51	P11499	Q61268
	Q3UDE2	O35435	Q99MR3	P11679	Q61362
	Q3UDK1	O35551-6	Q99P81	P11835	Q61390
	Q3UDM0	O35593	Q9CPT5	P11983	Q61503
	Q3UFM6	O35598	Q9CQD4	P12265	Q61510
	Q3UGX2	O35643	Q9CQI6	P12382	Q61549
	Q3UHU8	O35654	Q9CR56	P12787	Q61578
	Q3UHX2	O35711-4	Q9CR57	P12815	Q61624
	Q3UI33	O35857	Q9CR68	P13020	Q61730-3
	Q3UI84	O35864	Q9CWP8	P13439	Q61735
	Q3UIR3	O35943	Q9CXA2	P13597	Q61735-2
	Q3UKR0	O35954	Q9CXW3	P14094	Q61830
	Q3ULW8	O35963	Q9CY34	P14148	Q61838
	Q3UNZ8	O54784	Q9CYA6	P14576	Q62000
	Q3UPH1	O54786	Q9CZE3	P14824	Q62048
	Q3UQ84	O54824	Q9CZL5	P14901	Q62087
	Q3UW66	O54833	Q9D0B0	P15306	Q62241
	Q3UWL8	O54864-2	Q9D104	P15626	Q62426
	Q3UYV9	O54865	Q9D2E2	P16054	Q62433
	Q3V3E1	O54879	Q9D3G9	P16254	Q63961
	Q4KMM3	O54941	Q9D3I6	P17047-2	Q64310
	Q4VBE8	O54962	Q9D6J6	P17156	Q64343
	Q52KC3	O55028	Q9D773	P17742	Q64378
	Q569Z5	O55106	Q9D819	P17751	Q69ZK0
	Q56A08	O55125	Q9D8N2	P18181	Q69ZN7
	Q5BLK4	O55126	Q9DB16	P18654	Q6A009
	Q5EBG8	O55142	Q9DB25	P19001	Q6AXD2
	Q5FWI3	O55201	Q9DBE8	P19324	Q6BCL1
	Q5SVP2	O55229	Q9DBL1	P19783	Q6GQT9
	Q5SWK4	O55234	Q9DBM1	P20152	Q6P1E1
	Q5SWN2	O70152	Q9DBP5	P21107	Q6P2B1-2
	Q5SXY1	O70209	Q9DBQ7	P21107-2	Q6P5D4
	Q5U458	O70274	Q9DC40	P21279	Q6PB93
	Q5U4B1	O70318	Q9DC48	P21300	Q6PD26
	Q5XPI3-2	O70439	Q9DCD2	P21995	Q6PDY2
	Q60591	O70546-2	Q9DCT8	P22366	Q6PE15
	Q60596	O70591	Q9DCW5	P22646	Q6PE70
	Q60766	O88186	Q9DCX2	P22682	Q6PIE5
	Q60848	O88512	Q9EPJ9	P23116	Q6WKZ8
	Q60996	O88532	Q9JHF7	P23198	Q6ZWV7
	Q61024	O88543	Q9JHL1	P23298	Q6ZWZ4
	Q61029	O88544	Q9JIX8	P23492	Q71FD7
	Q61151	O88545	Q9JKF4	P23591	Q71RI9
	Q61161	O88587	Q9JM05	P24369	Q76N33
	Q61165	O88673	Q9QUH0	P24547	Q78JT3
	Q61171	O88712	Q9QWR8	P24668	Q78XF5
	Q61191	O88737	Q9QXT1	P25918	Q7TMW6-2
	Q61205	O88796	Q9QYS9-7	P26039	Q7TSE6-2
	Q61462	O88958	Q9QZS3	P26231	Q80SY5
	Q61554	O88986	Q9QZU3	P26369	Q80U58
	Q61555	O89020-3	Q9R078	P26450	Q80U78
	Q61635	O89053	Q9R0X4	P26883	Q80U78-2
	Q61733	O89086	Q9R1T2	P27046	Q80UU9
	Q61792	O89112	Q9R207	P27600	Q80VB6
	Q61881	P00375	Q9WTX8	P27601	Q80W00
	Q62293	P01631	Q9WU79	P27870	Q80YW0
	Q62351	P01644	Q9WVB0-2	P28271	Q810J8
	Q62388	P01831	Q9WVH9	P28474	Q810V0
	Q62432	P01900	Q9Z0H8	P28650	Q8BFY6
	Q62523	P01921	Q9Z1Q5	P28738	Q8BFZ9
	Q63918	P02088	Q9Z1R9	P28740-2	Q8BGC0
	Q63932	P02463	Q9Z1W9	P29387	Q8BGS7
	Q64287	P04441	Q9Z257	P29416	Q8BGZ7
	Q64339	P04441-2	Q9Z2E1	P29452	Q8BHC4
	Q64449	P04444	Q9Z2L7	P29621	Q8BHL5-2
	Q64471	P05132	Q9Z2M7	P29758	Q8BI22
	Q64700	P05202	Q9Z315	P30412	Q8BKX6
	Q65Z40	P05784	V9GXQ2	P30416	Q8BM72
	Q69ZQ2	P06342		P31001	Q8BMJ3
	Q6A065	P06801		P31266	Q8BMK4
	Q6A0D4	P08030		P31324	Q8BP67
	Q6GT24	P08228		P31750	Q8BPM0
	Q6GTM0	P08920		P31938	Q8BS72
	Q6NV99	P09405		P32020	Q8BTJ4
	Q6NXI6	P09671		P32067	Q8BTW3
	Q6NZF1	P0C191		P32261	Q8BTY1
	Q6NZL1	P0CW03		P32883-2	Q8BUR4
	Q6P1H6	P0DOV2		P35123	Q8BUY5
	Q6P5E6	P10126		P35282	Q8BVY0
	Q6P8M1	P10630-2		P35505	Q8BWF2
	Q6P9P6	P10711		P35550	Q8BWJ3
	Q6PAM1	P10854		P35564	Q8BXL7
	Q6PCM2	P11031		P35700	Q8BY35
	Q6PD03	P11103		P35922	Q8BYH7
	Q6PGB6-2	P11531		P35979	Q8BZR9
	Q6PIP5	P11688		P35991	Q8C1Y8
	Q6Q899	P11911		P36371	Q8C2E7
	Q6ZPJ3	P11928		P36423	Q8C547
	Q6ZPZ3	P12970		P36916	Q8CAK1
	Q6ZQ73	P13379		P38647	Q8CDM8
	Q6ZWU9	P13595		P39447	Q8CFD4
	Q6ZWY3	P13707		P39655	Q8CGB6-3
	Q75N62	P14131		P39876	Q8CH25
	Q78HU7	P14152		P40124	Q8CHP5
	Q78JW9	P14206		P40142	Q8CHP8
	Q7M6Y3	P14733		P40240	Q8CIG9
	Q7M6Y3-5	P14869		P41105	Q8CJ40
	Q7SIG6	P15105		P42125	Q8CJ53-3
	Q7TMI3	P15532		P42128	Q8CJ91
	Q7TN29	P15864		P42208	Q8CJF7
	Q7TPV4	P16045		P42227	Q8K009
	Q7TSG2	P16125		P42227-3	Q8K0D5
	Q7TT18	P16277		P42232	Q8K0F1
	Q80TQ2-2	P16330		P42669	Q8K2Q0
	Q80U70	P16460		P42932	Q8K2Q7
	Q80V42	P16546-2		P43275	Q8K301
	Q80VA0	P17426		P43404	Q8K354
	Q80WS3	P17427		P45376	Q8K3G9
	Q80X50-2	P17433		P45377	Q8K4F5
	Q80X68	P17563		P45952	Q8K4R9
	Q80X73	P17710		P46412	Q8K4Z3
	Q80XP8	P17897		P46460	Q8QZS1
	Q80YQ8	P19096		P46467	Q8QZZ8
	Q80YX1	P19157		P46638	Q8R001
	Q80ZW2	P19426		P46978	Q8R0A7
	Q8BFQ4	P19973		P47199	Q8R0H9
	Q8BFS6	P20060		P47754	Q8R0Y6
	Q8BG95	P20065		P47791	Q8R127
	Q8BGA7	P20108		P47811	Q8R180
	Q8BGB7	P21126		P47811-3	Q8R1F5
	Q8BGF7	P21278		P47911	Q8R1V4
	Q8BGJ9	P21958		P48410	Q8R242
	Q8BGW1	P22599		P48453	Q8R2E9
	Q8BH58	P23611		P48722	Q8R2S8
	Q8BH59	P24788		P48962	Q8R307
	Q8BH64	P25444		P49138	Q8R379
	Q8BHB4	P25799		P49442	Q8R3C6
	Q8BHJ5	P26040		P49935	Q8R3F9
	Q8BHS3	P26041		P50516	Q8R502
	Q8BHX3	P26043		P50544	Q8VBZ3
	Q8BI72	P26323		P51150	Q8VC28
	Q8BIJ6	P26443		P51174	Q8VC30
	Q8BIP0	P26516		P51432	Q8VC52
	Q8BJL0	P26638		P51660	Q8VCC1
	Q8BJW5	P27005		P51881	Q8VCE0
	Q8BK67	P27546		P52293	Q8VCF1-3
	Q8BKC5	P27612		P52479-2	Q8VCT3
	Q8BKI2	P27641		P52825	Q8VDC1
	Q8BMS9	P27659		P53026	Q8VDF3
	Q8BPZ8	P27661		P53810	Q8VDS4
	Q8BQ30	P28063		P53994	Q8VE19
	Q8BQ47	P28653		P54103	Q8VEB1
	Q8BU88	P28658		P54276	Q8VEK0
	Q8BUN5	P28659-4		P54726	Q8VHE0
	Q8BV49	P28661		P54728	Q8VI84
	Q8BVW3	P28665		P54731	Q8WUR0
	Q8BX10	P28666		P54775	Q91UZ5
	Q8BXQ2	P28843		P56391	Q91W34
	Q8BYL4	P29341		P56395	Q91W61
	Q8BYU6	P29351		P56399	Q91W90
	Q8BYZ1	P31725		P56480	Q91WE1
	Q8C052	P33215		P56542	Q91X96
	Q8C0V0	P33587		P57722	Q91XU0
	Q8C156	P33609		P57780	Q91YI0
	Q8C166	P33610		P58281-2	Q91YJ2
	Q8C3P7	P33611		P58404	Q91YP3
	Q8C4J7	P34884		P58742	Q91YW3
	Q8C4X2	P34914		P59108	Q921C5-2
	Q8C6G8	P35278		P59325	Q921I1
	Q8C7K6	P35285		P59672-2	Q921N6
	Q8C8R3-4	P35293		P59729	Q921W2
	Q8C9E8	P35486		P60867	Q922J9-4
	Q8CAS9	P35585		P61028	Q922R8
	Q8CD92	P35980		P61082	Q922W5
	Q8CDN6	P37040		P61087	Q924M7
	Q8CE96	P37804		P61089	Q99JI6
	Q8CEE0	P38060		P61164	Q99K01-4
	Q8CFB4	P40336-2		P61222	Q99K23
	Q8CFE2	P41241		P61358	Q99KI3
	Q8CFI7	P42209		P61804	Q99KR7
	Q8CG46	P42230		P61922	Q99KV1
	Q8CG47	P42567		P61924	Q99L13
	Q8CG48	P43247		P61967	Q99L45
	Q8CG76	P43274		P62192	Q99L88
	Q8CGP0	P43276		P62242	Q99LB6
	Q8CH02	P43277		P62245	Q99LW0
	Q8CHT3	P46061		P62259	Q99N16
	Q8CIE4	P46664		P62264	Q99N94
	Q8CIM8	P46737		P62307	Q99PU8-3
	Q8CIV8	P47738		P62492	Q9CPW7
	Q8CJG0	P47757-4		P62754	Q9CPX6
	Q8JZM7	P47809		P62821	Q9CPY7
	Q8K0Y2	P47856		P62830	Q9CQ01
	Q8K124	P47934		P62852	Q9CQ10
	Q8K183	P47941		P62874	Q9CQ19
	Q8K1M6-2	P47962		P62897	Q9CQ54
	Q8K1M6-3	P47968		P62900	Q9CQA9
	Q8K212	P48024		P62918	Q9CQH7
	Q8K274	P48025		P63005	Q9CQJ8
	Q8K2C9	P48678		P63017	Q9CQM5
	Q8K2D3	P49025-5		P63038	Q9CQV8
	Q8K2Z4-2	P49443		P63073	Q9CQX8
	Q8K370	P49615		P63085	Q9CR09
	Q8K3A9	P49722		P63101	Q9CRD2
	Q8K3K8	P49813		P63242	Q9CRT8
	Q8K409	P50247		P63271	Q9CW79
	Q8K411	P50396		P63280	Q9CWS0
	Q8K4L0	P50428		P63325	Q9CWZ3
	Q8K4P0	P50431		P63328-2	Q9CXF4
	Q8K4Q6	P50518		P67871	Q9CY58
	Q8N7N5	P50580		P68181	Q9CY66
	Q8R0G9	P51437		P68404-2	Q9CYA0
	Q8R143	P51855		P68510	Q9CZP5
	Q8R1G6	P51859		P70268-2	Q9CZS1
	Q8R2N2	P51885		P70280	Q9CZX8
	Q8R2Y2	P52431		P70335	Q9CZX9
	Q8R326	P52432		P70336	Q9D023
	Q8R3H9	P52633		P70388	Q9D0F3
	Q8R3Y8	P53395		P70429	Q9D0S9
	Q8R4N0	P53569		P70671	Q9D1E6
	Q8R4R6	P54071		P70699	Q9D1J3
	Q8R550	P54116		P80313	Q9D2N9
	Q8R550-3	P54822		P80314	Q9D2R0
	Q8R5I6	P54823		P80315	Q9D2V5
	Q8VCG1	P54923		P80316	Q9D2Y4-2
	Q8VCG4	P55096		P80317	Q9D4H9-2
	Q8VDF2	P55258		P80318	Q9D659
	Q8VDS8	P55264		P81117	Q9D666
	Q8VDT9	P55288		P82198	Q9D8C2
	Q8VE11	P55302		P83917	Q9D8S4
	Q8VEE1	P55937		P84099	Q9D8S5
	Q8VI75	P56135		P85094	Q9D8V7
	Q8VI93	P56477		P97315	Q9D8X2
	Q8VIM9	P56528		P97351	Q9D8X5
	Q91V01	P56546-2		P97363	Q9D964
	Q91V35	P56812		P97369	Q9DAV6
	Q91V89	P56873		P97372	Q9DBE7
	Q91VR2	P56960		P97384	Q9DBF1
	Q91VZ6	P57759		P97429	Q9DC61
	Q91WJ8-2	P57776-2		P97452	Q9DCD0
	Q91XB0	P58059		P97470	Q9DCJ9
	Q91XC9	P58252		P97484	Q9DCT1
	Q91YE7	P58681		P97496	Q9EPQ7
	Q91YN9	P58774-2		P97742	Q9EQ20
	Q91YT0	P58801		P97760	Q9EQI5
	Q91Z40	P59114		P97765	Q9ER00
	Q921G8	P59235		P97864	Q9ER41
	Q921H9	P59279		P99029	Q9ERE7
	Q921M3	P59708		Q00PI9	Q9ES28
	Q921T2	P60122		Q01405	Q9ESM6
	Q921W4	P60335		Q02053	Q9ET30
	Q922V4	P60487		Q02788	Q9JHS3
	Q923D2	P60670		Q02819	Q9JHU9
	Q924C1	P60710		Q04207	Q9JHW2
	Q99J45	P60762		Q04447	Q9JI75
	Q99J72	P60766-1		Q04857	Q9JIA7
	Q99J95	P60824		Q05117	Q9JIW9
	Q99JA5	P60843		Q05144	Q9JIY5
	Q99JF5	P61021		Q05793	Q9JJU8
	Q99JR5	P61022		Q05BC3-3	Q9JKR6
	Q99K28-2	P61027		Q05D44	Q9JL99
	Q99K74	P61161		Q07076	Q9JLF6
	Q99KN2	P61202-2		Q07417	Q9JLI0
	Q99KP3	P61205		Q07813	Q9JLJ0
	Q99KR3	P61255		Q08288	Q9JLJ2
	Q99L27	P61290		Q08642	Q9JM14
	Q99L48	P61514		Q08EB5	Q9JM76
	Q99LC2	P61750		Q09014	Q9QUG9
	Q99LH1	P61759		Q0VEE6	Q9QUJ7
	Q99LN9	P61957		Q11011	Q9QUM4
	Q99LP6	P61963		Q11136	Q9QWV9
	Q99NB1	P61965		Q149F1	Q9QXC1
	Q99NH0	P61971		Q149F3	Q9QXF8
	Q99PG2	P62046		Q14C51	Q9QY36
	Q99PP7	P62075		Q18PI6	Q9QZ88-2
	Q99PV0	P62141		Q20BD0	Q9QZL0
	Q9CPT3	P62196		Q2NL51	Q9QZN4
	Q9CQ06	P62254		Q3TB82	Q9R020
	Q9CQ60	P62305		Q3TCN2	Q9R0E2
	Q9CQ69	P62313		Q3TCX3	Q9R0L7
	Q9CQ71	P62317		Q3TEA8	Q9R0Q6
	Q9CQ80	P62320		Q3TFD2	Q9R0U0-3
	Q9CQA5	P62331		Q3TIR3	Q9R1S8
	Q9CQC8	P62334		Q3TIU4	Q9R1Z7
	Q9CQE8	P62488		Q3TLP8	Q9WTK3
	Q9CQF7	P62702		Q3TPX4	Q9WUU7
	Q9CQG1	P62715		Q3TXS7	Q9WV54
	Q9CQH3	P62737		Q3TXV4	Q9WVL3
	Q9CQI7	P62743		Q3TZZ7	Q9Z0J0
	Q9CQL4	P62806		Q3U0J8	Q9Z0R6
	Q9CQM8	P62827		Q3U0M1-2	Q9Z126
	Q9CQR4	P62843		Q3U1U4	Q9Z183
	Q9CQX6	P62849		Q3U3K9	Q9Z2A9
	Q9CR00	P62869		Q3U7R1	Q9Z2D0
	Q9CR25	P62889		Q3U816	Q9Z2Z6
	Q9CR51	P62908		Q3U9G9	S4R270
	Q9CR59	P62911		Q3UA06
	Q9CR98	P62915		Q3UEB3-2
	Q9CRB9	P62962		Q3UHC2
	Q9CVD2	P62983		Q3UHD9
	Q9CWU9	P62996		Q3UHZ7
	Q9CWX9	P63024		Q3UIA2
	Q9CX13	P63087-2		Q3UID0
	Q9CX99	P63147		Q3UII8
	Q9CXF7	P63154		Q3UKC1
	Q9CY52	P63213		Q3ULD5
	Q9CZH3	P63330		Q3UM45
	Q9CZU6	P68037		Q3UMC0
	Q9CZX7	P68040		Q3UMR5
	Q9D020	P68134		Q3UMW7
	Q9D020-1	P68181-4		Q3UPL0
	Q9D071	P68369		Q3UQ44
	Q9D0B6	P68372		Q3URD3
	Q9D0F6	P68373		Q3URQ0
	Q9D0I8	P70122		Q3UV17
	Q9D187	P70168		Q3UVG3
	Q9D1J1	P70218		Q3UVK0
	Q9D1P0	P70227		Q3UVL4
	Q9D1P2	P70236		Q3UYH7
	Q9D2M8	P70296		Q3UZA1
	Q9D328	P70303		Q3V117
	Q9D379	P70333		Q3V2H3
	Q9D5T0	P70353		Q3V3R4
	Q9D646	P70362		Q3V3Y9
	Q9D787	P70372		Q3V4D5
	Q9D7S7	P70398		Q4LDD4
	Q9D7V1	P70399		Q4QRL3
	Q9D820	P70404		Q4VA93
	Q9D868-2	P70460		Q52L67
	Q9D883	P70677		Q542V3
	Q9D8C4	P70696		Q564G0
	Q9D8I1	P70698		Q569Z6
	Q9D8P4	P83870		Q5F2E7-2
	Q9D8U0	P84091		Q5SFM8
	Q9D8V0-4	P84096		Q5SPX8
	Q9DAU1	P97314		Q5SSZ5
	Q9DB27	P97370		Q5STS9
	Q9DB91	P97376		Q5SUA5
	Q9DBH0	P97377		Q5SUF2-2
	Q9DBR0	P97379		Q5SUQ9
	Q9DC29	P97390		Q5SW15
	Q9DC33	P97434		Q5SWU9-2
	Q9DC69	P97450		Q5SYD0
	Q9DC71	P97461		Q5XJF6
	Q9DCE9	P97492		Q60598
	Q9DCG9	P97770		Q60675
	Q9DCJ5	P97807		Q60692
	Q9DCN2	P97822		Q60715-2
	Q9DCU6	P97823		Q60790
	Q9EPU4	P97855		Q60865
	Q9EQ32	P97861		Q60875
	Q9EQ80	P97872		Q60932
	Q9EQN3	P98083		Q60960
	Q9EQU3	P99024		Q60972
	Q9ER05	P99026		Q61093
	Q9ER73	P99027		Q61164
	Q9ERB0	Q00196-5		Q61166
	Q9ERD6	Q00623		Q61187
	Q9ERI5	Q00651		Q61233
	Q9ERL9	Q00899		Q61234
	Q9ERN0	Q00915		Q61239
	Q9ERS2	Q01339		Q61247
	Q9ERU3	Q02111		Q61249
	Q9ERZ0	Q02650		Q61411
	Q9ES97-3	Q03265		Q61419
	Q9EST5-2	Q04750		Q61425
	Q9ESU7	Q05CL8		Q61466
	Q9JHI5	Q06138		Q61490
	Q9JHI9	Q07797		Q61553
	Q9JHQ5	Q08091		Q61576
	Q9JI78	Q08093		Q61584
	Q9JIH2	Q14B01		Q61666
	Q9JIK9	Q14CH7		Q61686
	Q9JIX0	Q1HFZ0		Q61696
	Q9JJA4	Q2TBA3-2		Q61699
	Q9JJG9	Q2TBE6		Q61739
	Q9JJI8	Q2TPA8		Q61768
	Q9JK23	Q31099		Q61897
	Q9JKC8	Q3B7Z2		Q61937
	Q9JKX4	Q3SXD3		Q61990
	Q9QUK9	Q3TAQ9		Q61990-2
	Q9QUN3	Q3TBT3-2		Q62029
	Q9QWF0	Q3TC93		Q62086
	Q9QWV1	Q3TCH7		Q62148
	Q9QX60	Q3TDD9		Q62179
	Q9QXD8	Q3TDN2		Q62210
	Q9QXE0	Q3TFI6		Q62280
	Q9QXE7	Q3THK7		Q62311
	Q9QYC0	Q3TIV5		Q62376
	Q9QYF1	Q3TIX9		Q62425
	Q9QYI5	Q3TJD7		Q62465
	Q9QZI9	Q3TKY6		Q62469
	Q9R190	Q3TL44		Q63829
	Q9R1K9	Q3TLH4		Q64010
	Q9R1Z8	Q3TNH5		Q64012
	Q9WTP7	Q3TPE9		Q64314
	Q9WTU6-4	Q3TU36		Q64324
	Q9WU28	Q3TUQ5		Q64521
	Q9WU40-2	Q3TVK3		Q64522
	Q9WU56	Q3TYS2		Q64669
	Q9WUB0	Q3TYX3		Q64674
	Q9WUL7	Q3TZ02		Q64727
	Q9WVE8	Q3U0S6		Q64737
	Q9Z0E0	Q3U0V2		Q68FF6
	Q9Z0I7	Q3U2G2		Q69Z38
	Q9Z0W3	Q3U319		Q69Z99
	Q9Z129	Q3U741		Q69ZS7
	Q9Z1K6	Q3U9D6		Q6A0A2
	Q9Z1N2	Q3UDC3		Q6DFW4
	Q9Z1R2	Q3UE37		Q6IRU2
	Q9Z1Y4	Q3UE92		Q6NVF4
	Q9Z265	Q3UFY7		Q6NXL1
	V9GXR0	Q3UFY8		Q6NZB0
		Q3UGB5		Q6NZQ2
		Q3UGR5		Q6P069
		Q3UH59		Q6P1F6
		Q3UH60		Q6P1Y9
		Q3UH70		Q6P3A8
		Q3UHD6		Q6P542
		Q3UHJ0		Q6P5E4
		Q3UJU9		Q6P5F9
		Q3UKJ7		Q6P8X1
		Q3ULJ0		Q6P9Q4
		Q3ULL6		Q6P9Q6
		Q3UM18		Q6P9R2
		Q3UM65		Q6PAC3
		Q3UMA3		Q6PAJ1
		Q3UMB9		Q6PB44
		Q3UMT1		Q6PB66
		Q3UMU9-3		Q6PDI5
		Q3URE1		Q6PF93
		Q3UW53		Q6PGG2
		Q3UXS0		Q6PHZ2
		Q3UXZ9		Q6Q477
		Q3UY26		Q6QD59
		Q3UZ64		Q6R0H7
		Q3UZG4		Q6R0H7-4
		Q3UZR5		Q6R891
		Q3V300		Q6U7R4
		Q3V3R1		Q6ZQ58
		Q497V5		Q6ZQ82
		Q4FZC9		Q6ZQH8
		Q4QQM4		Q6ZQI3
		Q4VC33-2		Q6ZQK5
		Q504N0		Q6ZQL4
		Q505D1		Q6ZWQ0
		Q561M1		Q6ZWQ7
		Q58A65		Q6ZWX6
		Q5D0E0		Q6ZWZ6
		Q5EBP8		Q76MZ3
		Q5EG47		Q78IK2
		Q5M8N4		Q78IK4
		Q5RIM6		Q78JE5
		Q5SQ20		Q78PY7
		Q5SQX6		Q791V5
		Q5SS83		Q7TMM9
		Q5SSW2		Q7TNV0
		Q5SUD5		Q7TPR4
		Q5SUH6		Q7TPZ8
		Q5SUR0		Q7TQD7
		Q5SUS9		Q7TQI3
		Q5SVR0		Q7TQK4
		Q5SW75-4		Q7TQK5
		Q5SWU0		Q7TSI3
		Q5SWZ5		Q7TSS3
		Q5SXR6		Q7TSV4
		Q5U3K5		Q7TT50
		Q5XJY5		Q80TE0
		Q60520-1		Q80TH2-2
		Q60597-3		Q80U72-3
		Q60631		Q80UG5
		Q60648		Q80UJ7
		Q60664		Q80UY1
		Q60668		Q80VQ0
		Q60714		Q80W54
		Q60715		Q80WG5
		Q60737		Q80WQ2
		Q60749		Q80WT5
		Q60770		Q80X90
		Q60809		Q80X95
		Q60823		Q80X98
		Q60838		Q80XI4
		Q60864		Q80XQ2
		Q60930		Q80Y14
		Q60949		Q80Y81
		Q60953		Q80YV2
		Q60967		Q80YV4-2
		Q60973		Q80ZV0
		Q60992		Q80ZX0
		Q61033		Q810B6
		Q61035		Q810D6
		Q61074		Q8BFQ8
		Q61102		Q8BFR4
		Q61133		Q8BFV2
		Q61136		Q8BG05
		Q61183		Q8BG07
		Q61188		Q8BG51
		Q61211		Q8BGA5
		Q61216		Q8BGB8
		Q61292		Q8BGC4
		Q61391		Q8BGD9
		Q61508		Q8BGG7
		Q61543		Q8BGQ7
		Q61550		Q8BGS2
		Q61599		Q8BH43
		Q61644		Q8BH74
		Q61655		Q8BH95
		Q61687		Q8BHG2-3
		Q61753		Q8BHL3
		Q61765		Q8BHN3-2
		Q61771		Q8BHZ0
		Q61941		Q8BHZ4
		Q62018		Q8BIW1
		Q62159		Q8BJ48
		Q62167		Q8BJU0
		Q62189		Q8BKG3
		Q62192		Q8BL97
		Q62219		Q8BMD8
		Q62261		Q8BMF4
		Q62261-2		Q8BMQ2
		Q62318		Q8BMS1
		Q62348		Q8BNU0
		Q62383		Q8BP40
		Q62384		Q8BP47
		Q62417-2		Q8BPU7
		Q62418		Q8BQM4
		Q62419		Q8BRF7
		Q63844		Q8BRG8
		Q63850		Q8BRN9
		Q640N3		Q8BT60
		Q64133		Q8BTS4
		Q64152		Q8BTT6
		Q64285		Q8BTY8
		Q64337		Q8BTZ7
		Q64433		Q8BU30
		Q64442		Q8BU31
		Q64511		Q8BU33
		Q64514		Q8BUH8
		Q64514-2		Q8BVE3
		Q64518		Q8BVQ5
		Q64524		Q8BWG8-2
		Q64697		Q8BWT1
		Q64705		Q8BWW9
		Q64735		Q8BWY3
		Q66JS6		Q8BX57
		Q68FE6		Q8BX90
		Q68FH4		Q8BX94
		Q68FL4		Q8BXZ1
		Q69ZA1		Q8BYC6
		Q69ZR2		Q8BZ03
		Q6A028		Q8BZH4
		Q6A068		Q8BZQ7
		Q6A0A9		Q8C0L6
		Q6DFZ1		Q8C0L8
		Q6GSS7		Q8C129
		Q6IMF0		Q8C2Q3
		Q6KAR6		Q8C3X8
		Q6KCD5		Q8C4B4
		Q6NS46		Q8C4Q6
		Q6NSR8		Q8C5P5
		Q6NV83		Q8C605
		Q6NZN0		Q8C650
		Q6NZR5		Q8C6B0
		Q6P1J1		Q8C788
		Q6P3D0		Q8C7E9
		Q6P4T2		Q8C863
		Q6P5B0		Q8C878
		Q6P5B5		Q8C9B9
		Q6P5D8		Q8CBB7
		Q6P9L6		Q8CBE3
		Q6P9R4		Q8CC86
		Q6PAR5-4		Q8CCB4
		Q6PAV2		Q8CCF0
		Q6PCN7		Q8CD76
		Q6PDM1		Q8CDV7
		Q6PE01		Q8CE46
		Q6PFQ7		Q8CE50
		Q6PGF5		Q8CFE3
		Q6PGH2		Q8CG03
		Q6PGL7		Q8CG19
		Q6PHN9		Q8CG29
		Q6PHQ8		Q8CG72
		Q6PHQ9		Q8CGC6
		Q6PIJ4		Q8CGC7
		Q6PIU9		Q8CGE8
		Q6PR54-3		Q8CGF7
		Q6S5J6		Q8CH18
		Q6SKR2		Q8CHI8
		Q6Y7W8		Q8CI94
		Q6ZPE2-2		Q8CIB5
		Q6ZPL9		Q8CIE6
		Q6ZQ08-4		Q8CIG8
		Q6ZQ38		Q8CIH5
		Q6ZWM4		Q8CII2
		Q6ZWN5		Q8CIS0
		Q6ZWV3		Q8JZN5
		Q6ZWZ7		Q8JZR0
		Q70FJ1		Q8JZV7
		Q78PG9		Q8JZX4
		Q78T54		Q8JZX5
		Q78ZM0		Q8JZY2
		Q791T5		Q8JZZ5
		Q7TMB8		Q8K0C9
		Q7TMK9-2		Q8K0G5
		Q7TMQ7		Q8K1A6
		Q7TN58-2		Q8K1B8
		Q7TNC4		Q8K1H7
		Q7TPD0		Q8K1J6
		Q7TQ95		Q8K202
		Q7TSQ8		Q8K273
		Q7TT37		Q8K285
		Q80SW1		Q8K297
		Q80T69		Q8K2A7
		Q80TA6		Q8K2B3
		Q80TM9		Q8K2C7
		Q80U35		Q8K2F0
		Q80U93		Q8K2L8
		Q80UM7		Q8K2T1
		Q80UP5		Q8K310
		Q80VD1		Q8K3G5
		Q80VH0		Q8K3J1
		Q80VP1-2		Q8K400
		Q80W21		Q8K426
		Q80WJ7		Q8K4B2
		Q80X81		Q8K4F0
		Q80XC2		Q8K4G1-2
		Q80XN0		Q8K4Q8
		Q80Y44		Q8K558-2
		Q80YD1		Q8QZY1
		Q80ZH7		Q8R010
		Q80ZQ9		Q8R016
		Q810A7		Q8R0X7
		Q811D0-3		Q8R123-2
		Q811L6		Q8R164
		Q811M1		Q8R1B4
		Q8BFR5		Q8R1F1
		Q8BFW4		Q8R1Q8
		Q8BFW7		Q8R344
		Q8BFY9		Q8R3F5
		Q8BFZ3		Q8R3N6
		Q8BG30		Q8R404
		Q8BG32		Q8R4X3
		Q8BG48		Q8R5H1
		Q8BG81		Q8R5H1-5
		Q8BGB5		Q8VBT0
		Q8BGF3		Q8VC42
		Q8BGH2		Q8VCA8
		Q8BGQ1		Q8VCB2-3
		Q8BGR9		Q8VCR2
		Q8BGT7		Q8VD04
		Q8BH24		Q8VDD5
		Q8BH69		Q8VDI7
		Q8BH79		Q8VDM1
		Q8BHC9		Q8VDN2
		Q8BHG9		Q8VDQ8
		Q8BHK9		Q8VDV3
		Q8BIJ7		Q8VE80
		Q8BIQ5		Q8VED9
		Q8BIZ6		Q8VEH8
		Q8BJ71		Q8VEJ4
		Q8BJS4		Q8VEJ9
		Q8BJW6		Q8VH51
		Q8BJY1		Q8VHL0-2
		Q8BK64		Q8VHX6
		Q8BKE6		Q91V61
		Q8BKJ9		Q91V76
		Q8BKP1		Q91V81-2
		Q8BKZ9		Q91VA6
		Q8BL66		Q91VC4
		Q8BLR5		Q91VD9
		Q8BM55		Q91VE0
		Q8BMA6		Q91VE6
		Q8BMC4		Q91VH2
		Q8BMJ2		Q91VK1
		Q8BML9		Q91VL8
		Q8BN21		Q91VM3
		Q8BN51		Q91VM9
		Q8BNW9		Q91VR8
		Q8BP48		Q91VW5
		Q8BPB5		Q91W36
		Q8BPG6		Q91W39
		Q8BQY8-2		Q91W67
		Q8BSK8		Q91W86
		Q8BT14-3		Q91W96
		Q8BTI8		Q91WK2
		Q8BTI9		Q91X79
		Q8BTS0		Q91XD2
		Q8BTS3		Q91XD6
		Q8BTV2		Q91XD7
		Q8BTX9		Q91XH5
		Q8BTZ4		Q91YD9
		Q8BU03		Q91YH5
		Q8BUK6		Q91YI4-2
		Q8BVG4		Q91YJ3
		Q8BVL3		Q91YP2
		Q8BVQ9		Q91YQ5
		Q8BVU5		Q91YS4
		Q8BW96		Q91YS8
		Q8BWM0		Q91Z25
		Q8BWR2-2		Q91Z98
		Q8BWZ3		Q91ZJ5
		Q8BX02		Q91ZV0
		Q8BX70		Q91ZW2
		Q8BX80		Q920I9
		Q8BXC6		Q920Q8
		Q8BXK9		Q921F2
		Q8BXV2		Q921G7
		Q8BY89		Q921I9
		Q8BYA0		Q921L5
		Q8BYI6		Q921Q3
		Q8BYP3		Q921W0
		Q8BYW1		Q921Y2
		Q8BZW8		Q922B2
		Q8BZX4-2		Q922F4
		Q8BZY3		Q922H1
		Q8C050		Q922H4
		Q8C0C7		Q922Q1
		Q8C0D5		Q922Q4
		Q8C0E2		Q922Q8
		Q8C0L9		Q922R0
		Q8C0M9		Q922U1
		Q8C0T5		Q924Z4
		Q8C147		Q925E7
		Q8C181-2		Q925F2
		Q8C2K5-2		Q925I1
		Q8C2Q7		Q925J9
		Q8C3I8		Q99J09
		Q8C3J5		Q99J10
		Q8C3X2		Q99J47
		Q8C405		Q99J56
		Q8C522		Q99J77
		Q8C570		Q99J83
		Q8C5H8-3		Q99JB2
		Q8C5N3		Q99JI4
		Q8C5W3-2		Q99JY0
		Q8C754		Q99JZ4
		Q8C7R4		Q99K41
		Q8C7V3		Q99K85
		Q8C7X2		Q99K95
		Q8C845		Q99KC8
		Q8C854		Q99KD5
		Q8C8U0-3		Q99KF1
		Q8C9V1		Q99KI0
		Q8CAQ8-2		Q99KK9
		Q8CAQ8-5		Q99KW3
		Q8CAY6		Q99L04
		Q8CB96		Q99L20
		Q8CBY8		Q99L47
		Q8CC88		Q99LB4
		Q8CCJ3		Q99LC3
		Q8CCK0		Q99LC5
		Q8CEC0		Q99LE6
		Q8CEC6		Q99LF4
		Q8CF89		Q99LS3
		Q8CFE4		Q99M31
		Q8CFQ3		Q99ME9
		Q8CGK3		Q99MJ9
		Q8CGP5		Q99N57-2
		Q8CGP7		Q99N89
		Q8CGY8		Q99N92
		Q8CHQ0		Q99N93
		Q8CHW4		Q99NB8
		Q8CI11		Q99NF7
		Q8CI32		Q99P31
		Q8CI33		Q99P58
		Q8CI51		Q99P72
		Q8CI75		Q99P88
		Q8CIH9		Q99PL5
		Q8CIN4		Q99PT1
		Q8CJF8		Q9CPP6
		Q8CJG1		Q9CPQ3
		Q8HWB2		Q9CPQ8
		Q8JZN7		Q9CPT4
		Q8JZQ2		Q9CQ22
		Q8JZQ9		Q9CQ26
		Q8JZU2		Q9CQ40
		Q8K010		Q9CQ52
		Q8K019		Q9CQ62
		Q8K0U4		Q9CQB4
		Q8K1I7		Q9CQB5
		Q8K1M3		Q9CQF0
		Q8K1R3		Q9CQF9
		Q8K1R7		Q9CQK7
		Q8K1X4		Q9CQM9
		Q8K224		Q9CQN1
		Q8K268		Q9CQQ7
		Q8K2F8		Q9CQR6
		Q8K2H4		Q9CQU0
		Q8K2T8		Q9CQV1
		Q8K2X3		Q9CQW2
		Q8K337		Q9CQX2
		Q8K352		Q9CQZ6
		Q8K363		Q9CR16
		Q8K394		Q9CR26
		Q8K3C3		Q9CR35
		Q8K3H0		Q9CRA5
		Q8K3W0		Q9CRA9-2
		Q8K4Z5		Q9CRB2
		Q8N9S3		Q9CRC0
		Q8QZT1		Q9CRC9
		Q8QZV7		Q9CS00
		Q8QZW8		Q9CWD8
		Q8R050		Q9CWF2
		Q8R0A0		Q9CWL8
		Q8R0F6		Q9CWQ0
		Q8R146		Q9CWY8
		Q8R151		Q9CX00
		Q8R1K4-2		Q9CX34
		Q8R1M2		Q9CXE7
		Q8R1N0		Q9CXK8
		Q8R2K3		Q9CXR1
		Q8R2P8		Q9CXS4
		Q8R2Q4		Q9CXT8
		Q8R2R9		Q9CXW2
		Q8R2T8		Q9CXW4
		Q8R2U0		Q9CY21
		Q8R2Y0		Q9CY50
		Q8R317		Q9CY64
		Q8R317-2		Q9CY94
		Q8R323		Q9CYL5
		Q8R332		Q9CYR6
		Q8R349		Q9CZ13
		Q8R3C0		Q9CZ28
		Q8R3D1		Q9CZG3
		Q8R3P6		Q9CZJ2
		Q8R3Q6		Q9CZN8
		Q8R3V5		Q9CZR8
		Q8R480		Q9CZW5
		Q8R574		Q9CZX0-2
		Q8R5A3		Q9D024
		Q8R5C5		Q9D051
		Q8R5J9		Q9D0G0
		Q8R5K4		Q9D0I9
		Q8R5L1		Q9D0K2
		Q8VBT9		Q9D0L7
		Q8VBV3		Q9D0M5
		Q8VBV7		Q9D0R4
		Q8VBW6		Q9D0T1
		Q8VC51		Q9D115
		Q8VCB1		Q9D154
		Q8VCF0		Q9D1A2
		Q8VCG3		Q9D1C9
		Q8VCM8		Q9D1D4
		Q8VCV2		Q9D1I2
		Q8VCW8		Q9D1M0
		Q8VD65		Q9D1M4
		Q8VDK1		Q9D1P4
		Q8VDM4		Q9D1Q6
		Q8VDM6		Q9D1R9
		Q8VDP3		Q9D2G2
		Q8VDP4		Q9D2R6
		Q8VDQ1		Q9D2V7
		Q8VDW0		Q9D3L3
		Q8VE22		Q9D404
		Q8VE70		Q9D4H8
		Q8VE88-2		Q9D4J7
		Q8VEH3		Q9D517
		Q8VEH5		Q9D554
		Q8VEK3		Q9D662
		Q8VHK9		Q9D6M3
		Q8VHM5		Q9D6Y7
		Q8VHR5		Q9D6Z1
		Q8VIJ6		Q9D753
		Q91V41		Q9D7I5
		Q91V64		Q9D7M8
		Q91VA7		Q9D881
		Q91VB8		Q9D892
		Q91VC3		Q9D8B3
		Q91VH6		Q9D8E6
		Q91VM5		Q9D8L3
		Q91VN6		Q9D8N0
		Q91VR5		Q9D8U3
		Q91VT4		Q9D8U8
		Q91VU6		Q9D967
		Q91VX2		Q9D9V3
		Q91VY9		Q9DAA6
		Q91W50		Q9DB15
		Q91W53		Q9DB20
		Q91W89		Q9DB29
		Q91WB4		Q9DBD5
		Q91WD5		Q9DBE0
		Q91WG4		Q9DBE9
		Q91WM1		Q9DBG3-2
		Q91WM2		Q9DBG5
		Q91WN1		Q9DBG7
		Q91WN4		Q9DBJ1
		Q91WS0		Q9DBS5
		Q91WU5		Q9DBX3
		Q91X52		Q9DC50
		Q91XF0		Q9DC51
		Q91XH6		Q9DC70
		Q91XL9		Q9DCA5
		Q91YE6		Q9DCB8
		Q91YL3		Q9DCD6
		Q91YR7		Q9DCE5
		Q91YR9		Q9DCM2
		Q91YX0		Q9DCS3
		Q91Z38		Q9DCS9
		Q91Z50		Q9DCZ1
		Q91Z53		Q9EP69
		Q91ZA3		Q9EP71
		Q91ZE5		Q9EP89
		Q91ZW3		Q9EPE9
		Q920A7		Q9EPK2
		Q920A9-2		Q9EPL8
		Q920E5		Q9EPU0
		Q920Q6		Q9EQ28
		Q921E6-2		Q9EQC5
		Q921F4		Q9EQP2
		Q921H8		Q9EQQ9-3
		Q921J2		Q9EQU5
		Q921K2		Q9EQU5-2
		Q921S7		Q9ER72
		Q921W7		Q9ERA6
		Q922B1		Q9ERI2
		Q922D8		Q9ERI6
		Q922H2		Q9ERL7
		Q922I7		Q9ERU9
		Q922K7		Q9ES46
		Q923B1		Q9ES52
		Q923D4		Q9ES52-3
		Q923D5		Q9ES74
		Q923S9		Q9ESP1
		Q924A2		Q9EST4
		Q924B0		Q9ESX5
		Q924W5		Q9ET22
		Q99J36		Q9ET54-6
		Q99JR8		Q9JHF5
		Q99JT2		Q9JHK4
		Q99JT9		Q9JHU4
		Q99JX4		Q9JI10
		Q99JX7		Q9JI44
		Q99JY9		Q9JIF7
		Q99K46		Q9JIG7
		Q99K48		Q9JIM1
		Q99K73		Q9JIM1-2
		Q99KE1		Q9JJ28
		Q99KG3		Q9JJ80
		Q99KG3-2		Q9JJ89
		Q99KH8		Q9JJA2
		Q99KJ8		Q9JJD0
		Q99KK7		Q9JJF9
		Q99KP6		Q9JJK2
		Q99LB2		Q9JJT0
		Q99LC8		Q9JJY4
		Q99LD8		Q9JK53
		Q99LD9		Q9JKB1
		Q99LG2		Q9JKB3
		Q99LI7		Q9JKF1
		Q99LM2		Q9JKF7
		Q99LT0		Q9JKY0
		Q99M87		Q9JKY5
		Q99MK8		Q9JKY7
		Q99MN9		Q9JLB0-2
		Q99MR6		Q9JLI8
		Q99MR8		Q9JLM8
		Q99MS7		Q9JLQ2
		Q99N15		Q9JM13
		Q99N69		Q9JMA1
		Q99N96		Q9JMA2
		Q99PM9		Q9JMD0
		Q9CPN9		Q9JMG1
		Q9CPP0		Q9JMH6
		Q9CPQ1		Q9QUI0
		Q9CPS7		Q9QUM0
		Q9CPV4		Q9QUR7
		Q9CPW4		Q9QX15
		Q9CPX4		Q9QXG2
		Q9CQ37		Q9QXK3
		Q9CQ48		Q9QXN3
		Q9CQ49		Q9QXS1
		Q9CQ65		Q9QXS1-3
		Q9CQ89		Q9QXS1-8
		Q9CQ92		Q9QXY6
		Q9CQA3		Q9QY06-2
		Q9CQC2		Q9QYB1
		Q9CQC7		Q9QYE6
		Q9CQC9		Q9QYI3
		Q9CQD1		Q9QYJ3
		Q9CQE1		Q9QZ06
		Q9CQE5		Q9QZ73
		Q9CQF3		Q9QZD9
		Q9CQI3		Q9QZE5
		Q9CQJ4		Q9QZE7
		Q9CQJ6		Q9QZQ8
		Q9CQQ8		Q9QZQ8-2
		Q9CQR2		Q9QZV9
		Q9CQS2		Q9R059
		Q9CQT1		Q9R069
		Q9CQU3		Q9R0E1
		Q9CQW1		Q9R0M4
		Q9CQZ5		Q9R0P5
		Q9CR61		Q9R0Q1
		Q9CR62		Q9R0Q3
		Q9CRA8		Q9R0Q7
		Q9CRB6		Q9R0Y5-2
		Q9CRD0		Q9R111
		Q9CS42		Q9R112
		Q9CSH3		Q9R1P0
		Q9CSU0		Q9R1P3
		Q9CT10		Q9R1P4
		Q9CU62		Q9WTL7
		Q9CVB6		Q9WTX2
		Q9CW03		Q9WU78
		Q9CW46		Q9WUA2
		Q9CWI3		Q9WUM3
		Q9CWJ9		Q9WUM5
		Q9CWK3		Q9WUN2
		Q9CWK8		Q9WUP7-2
		Q9CWR1-2		Q9WUT3
		Q9CWU2		Q9WUU8
		Q9CWW6		Q9WV55
		Q9CWZ7		Q9WV70
		Q9CX11		Q9WVJ2
		Q9CX56		Q9WVK4
		Q9CX86		Q9WVQ5
		Q9CXG3		Q9Z0G0
		Q9CXU4		Q9Z0H1
		Q9CXY6		Q9Z0H7
		Q9CXY9		Q9Z0M5
		Q9CY46		Q9Z0N1
		Q9CY97		Q9Z0P5
		Q9CYG7		Q9Z0U1
		Q9CYI4		Q9Z0V7
		Q9CYN9		Q9Z0X1
		Q9CZ04-2		Q9Z0Y1
		Q9CZ30		Q9Z110
		Q9CZ44		Q9Z148
		Q9CZD3		Q9Z160
		Q9CZN7		Q9Z1A1
		Q9CZU3		Q9Z1D1
		Q9CZW4		Q9Z1E4
		Q9D0C4		Q9Z1G3
		Q9D0D4		Q9Z1G4
		Q9D0E1		Q9Z1P7
		Q9D0F9		Q9Z1T1
		Q9D0J4		Q9Z1Z0
		Q9D0L8		Q9Z1Z2
		Q9D0M0		Q9Z277
		Q9D0M3		Q9Z2B9
		Q9D0Q7		Q9Z2D8
		Q9D0R2		Q9Z2G6
		Q9D0W5		Q9Z2G6-2
		Q9D172		Q9Z2I0
		Q9D1C8		Q9Z2N8
		Q9D1E8		Q9Z2P8
		Q9D1G1		Q9Z2Q6
		Q9D1K2		Q9Z2T6
		Q9D1R2		Q9Z2U0
		Q9D287		Q9Z2U1
		Q9D2C2		Q9Z2X2
		Q9D2C7		Q9Z321
		Q9D2N4		Q9Z329
		Q9D358		S0DHL8
		Q9D3D0		S4R1W1
		Q9D3D9		S4R1W8
		Q9D3E6		S4R2A9
		Q9D3P8		V9GX38
		Q9D3U0		Z4YKV1
		Q9D4H1
		Q9D4J1
		Q9D5V6
		Q9D6F9
		Q9D6L8
		Q9D6S7
		Q9D6T0
		Q9D706
		Q9D710
		Q9D786
		Q9D7H3
		Q9D7N9
		Q9D7S9
		Q9D7V9
		Q9D823
		Q9D824
		Q9D832
		Q9D880
		Q9D898
		Q9D8M4
		Q9D8S9
		Q9D8T0
		Q9D8T2
		Q9D8W5
		Q9D8X1
		Q9D997
		Q9DAK9
		Q9DAP7
		Q9DAR7
		Q9DAW6
		Q9DAW9
		Q9DB05
		Q9DB34
		Q9DB77
		Q9DBB4
		Q9DBB8
		Q9DBB9
		Q9DBC0
		Q9DBC3
		Q9DBC7
		Q9DBG6
		Q9DBG9
		Q9DBH5
		Q9DBK7
		Q9DBL7
		Q9DBR1
		Q9DBR7
		Q9DBS1
		Q9DBY8
		Q9DBZ5
		Q9DC16
		Q9DC23
		Q9DCC4
		Q9DCH2
		Q9DCH4
		Q9DCL9
		Q9DCM0
		Q9DCR2
		Q9DCS2
		Q9DCT2
		Q9DCV4
		Q9DCV7
		Q9DCW4
		Q9DD03
		Q9EP72
		Q9EPC1
		Q9EPL9
		Q9EQ06
		Q9EQG9
		Q9EQH2
		Q9EQH3
		Q9EQI8
		Q9ERD7
		Q9ERE3
		Q9ERF3
		Q9ERG0
		Q9ERK4
		Q9ERS5
		Q9ES00
		Q9ESK9
		Q9ESW4
		Q9ESY9
		Q9ET01
		Q9ET26
		Q9JHI7
		Q9JHJ0
		Q9JHK5
		Q9JHS4
		Q9JHW4
		Q9JHW9
		Q9JI11
		Q9JI46
		Q9JI90
		Q9JIF0
		Q9JII6
		Q9JIK5
		Q9JJL8
		Q9JJZ2
		Q9JK30-2
		Q9JK38
		Q9JK81
		Q9JK88
		Q9JKW0
		Q9JKX6
		Q9JL26
		Q9JL62
		Q9JLI6
		Q9JLN9
		Q9JLQ0
		Q9JLV5
		Q9JM52-3
		Q9JM90
		Q9QUM9
		Q9QUR6
		Q9QXB9
		Q9QXH4
		Q9QXK7
		Q9QXT0
		Q9QXX4
		Q9QY81
		Q9QYA2
		Q9QYB5-2
		Q9QYJ0
		Q9QYR7
		Q9QYY8
		Q9QZB7
		Q9QZD8
		Q9QZH3
		Q9QZK7
		Q9QZM0
		Q9R060
		Q9R099
		Q9R0C8
		Q9R0H0
		Q9R0L6-2
		Q9R0N0
		Q9R0P9
		Q9R1C7
		Q9R1E0
		Q9R1P1
		Q9R1T4
		Q9R1X4
		Q9R226
		Q9WTI7
		Q9WTK5
		Q9WTM5
		Q9WTN0
		Q9WTP6
		Q9WTQ5
		Q9WTR1
		Q9WTX5
		Q9WTX6
		Q9WUA6
		Q9WUB3
		Q9WUD1
		Q9WUK2
		Q9WUK4
		Q9WUM4
		Q9WUQ2
		Q9WUR2
		Q9WUU9
		Q9WUV0
		Q9WV02
		Q9WV34-2
		Q9WV80
		Q9WV92-2
		Q9WV92-7
		Q9WV98
		Q9WVA3
		Q9WVA4
		Q9WVJ3
		Q9Z0E6
		Q9Z0H3
		Q9Z0H4-9
		Q9Z103
		Q9Z1F9
		Q9Z1J3
		Q9Z1K5
		Q9Z1M4
		Q9Z1M8
		Q9Z1N5
		Q9Z1P6
		Q9Z1Q2
		Q9Z1Q9
		Q9Z1X4-3
		Q9Z204-2
		Q9Z204-4
		Q9Z247
		Q9Z255
		Q9Z2A0
		Q9Z2C5
		Q9Z2I8
		Q9Z2I9
		Q9Z2U4
		Q9Z2W1
		Q9Z2X1
		S4R1M2
		S4R1S4
		S4R1W5
		S4R2K9
		S4R2M6
		V9GWY0
		V9GX06
		V9GX40
		Z4YJY0

## Sheet: dess pDCerm infection
Cluster 0	Cluster 1	Cluster 2	Cluster 3	Cluster 4	Cluster 5	Cluster 6	Cluster 7
A2APF7	A0A075B5S2	A0A075B5N9	A0A075B5P3	A0A023T778	A0A075B5R5	A0A075B5U7	A0A075B5P6
B1ATD5	A0A087WNZ5	A0A075B5V6	A0A075B6A3	A0A075B5M7	A0A087WNT1	A0A075B5V0	A0A087WQF5
F6VRP8	A0A087WRA4	A0A087WQH8	A0A087WQ04	A0A075B5P2	A0A087WQ16	A0A075B5Y4	A0A0R4J0B9
Q62293	A0A087WSP5	A0A087WQT6	A0A087WQQ5	A0A087WNW8	A0A0A0MQ83	A0A0A0MQ68	A0A0R4J0R1
Q64282	A0A0A0MQD1	A0A0B4J1G0	A0A087WQS0	A0A087WPL5	A0A0A0MQ89	A0A0A6YXA5	B2RUJ6
Q64339	A0A0B4J1I9	A0A0B4J1H7	A0A087WQS2	A0A087WS16	A0A0A0MQ90	A0A0A6YXH3	B2RV77
Q64345	A0A0G2JDV3	A0A0G2JEK2	A0A087WR50	A0A0A0MQA5	A0A0A0MQA3	A0A0A6YXV0	D3YYD0
Q6GTM0	A0A140LIF8	A0A0G2JGQ4	A0A087WR52	A0A0A0MQN4	A0A0A0MQD5	A0A0G2JEX1	D3Z6P0
Q8CFB4	A0A140T8Q1	A0A0N4SUH8	A0A087WS98	A0A0B4J1J1	A0A0A6YWR2	A0A0J9YUQ8	D7PDD4
Q8R5F7	A2AS03	A0A0N4SW28	A0A087WSN6	A0A0B4J1J2	A0A0A6YXN4	A0A0M3HEQ0	E9PUH7
Q8VI93	B1B507	A0A0R4J0B5	A0A0A0MQF6	A0A0G2JEC4	A0A0B4J1E6	A0A0R4IZY6	E9PV38
Q8VI94	B2RPU8	A0A0R4J0U8	A0A0A6YVV8	A0A0J9YUD5	A0A0B4J1F3	A0A0R4J008	E9Q3E1
Q99J87	B2RUP0	A0A0R4J1G7	A0A0A6YW14	A0A0J9YUN4	A0A0G2JEP4	A0A0R4J038	I1E4X1
Q9DCE9	C0HKD9	A0A0R4J242	A0A0A6YW53	A0A0R4IZW7	A0A0G2JFK2	A0A0R4J039	O08692
Q9QZ85	D3YVL0	A0A0R4J256	A0A0B4J1E2	A0A0R4IZW8	A0A0G2JGW9	A0A0R4J0B2	O08992
	E9PVL3	A0A0R4J263	A0A0B4J1E7	A0A0R4IZX1	A0A0J9YUL3	A0A0R4J0G0	O70138
	E9PX59	A0A0U1RPL0	A0A0F6AIX5	A0A0R4IZY9	A0A0N4SVU1	A0A0R4J0I9	O70443
	E9Q555	A0A1L1SSH9	A0A0G2JEA5	A0A0R4J023	A0A0N4SVX9	A0A0R4J0P1	O88593
	E9Q827	A2AI52	A0A0G2JFT8	A0A0R4J078	A0A0R4IZW9	A0A0R4J101	O88668
	E9QJX9	A2AKG8	A0A0G2JGL0	A0A0R4J091	A0A0R4J050	A0A0R4J1G5	O88986
	E9QNY6	A2AKX3	A0A0G2JGT5	A0A0R4J094	A0A0R4J065	A0A0R4J1N7	P00683
	E9QP56	A2AQ19	A0A0G2JH17	A0A0R4J0B4	A0A0R4J073	A0A0R4J1W7	P00687
	F6T1I5	A4QPD3	A0A0N4SUH4	A0A0R4J0B6	A0A0R4J079	A0A0R4J1Z4	P00688
	F8VQG4	A4UUI3	A0A0N4SVL0	A0A0R4J0C8	A0A0R4J0F6	A0A0R4J254	P00920
	F8WJA0	A6H630	A0A0N4SW73	A0A0R4J0E4	A0A0R4J0J5	A0A0U1RP81	P01872
	G3X9T7	A6X935	A0A0R4IZY0	A0A0R4J0G4	A0A0R4J0M1	A0A1B0GRT6	P03975
	L7N451	B1ARJ9	A0A0R4J092	A0A0R4J0K1	A0A0R4J0S3	A0A1B0GS59	P04104
	O09164	B1AVH5	A0A0R4J098	A0A0R4J0T0	A0A0R4J117	A0A1B0GSU0	P04184
	O35309	B2RS19	A0A0R4J0B1	A0A0R4J0W6	A0A0R4J124	A0A1L1SRX2	P07146
	O35368	B2RSU7	A0A0R4J0D0	A0A0R4J0Z1	A0A0R4J138	A0A1L1STC6	P07742
	O35648	B2RY56	A0A0R4J0D3	A0A0R4J131	A0A0R4J140	A2A7Q5	P08071
	O35887	B7ZNL8	A0A0R4J0I1	A0A0R4J187	A0A0R4J190	A2APV2	P08680
	O88271	B8JJN0	A0A0R4J0J6	A0A0R4J1E2	A0A0R4J1C8	A2AQ07	P09581
	P01664	B8ZXI1	A0A0R4J0J8	A0A0R4J1E3	A0A0R4J1Q7	A2ARA8	P10404
	P01865	B9EKN8	A0A0R4J0L5	A0A0U1RNF2	A0A0R4J2A1	A2AUD5	P10518
	P01887	D3YTN4	A0A0R4J0M9	A0A0U1RQ57	A0A0R4J2B2	A2CG49	P11672
	P05366	D3YTR4	A0A0R4J0N5	A0A0X1KG67	A0A140T8V3	A3KGJ7	P13405
	P05367	D3YWS8	A0A0R4J0P6	A0A140LJ01	A0A1B0GR11	A8DUK4	P13634
	P06339	D3Z4E0	A0A0R4J0Q5	A0A140LJ04	A0A1B0GRA5	B1AR74	P22907
	P0DOV1	E9PU96	A0A0R4J0Q6	A0A140T8J4	A0A1B0GSX0	B1ARU1	P24549
	P0DOV2	E9PVD2	A0A0R4J0Q9	A0A140T8M0	A0A1D5RLD1	B1ATI0	P27005
	P11928	E9PW43	A0A0R4J0R3	A0A171EBK7	A0A1L1SQ41	B1AUN2	P27661
	P14427	E9PZJ8	A0A0R4J0S4	A0A1B0GRB2	A0A1L1SQ51	B2RPV6	P31266
	P23150	E9PZY8	A0A0R4J0U2	A0A1B0GRP7	A0A1L1SRT0	B2RQG2	P31725
	P32921	E9Q0F0	A0A0R4J112	A0A1B0GS91	A0A1L1SSF2	B2RR03	P33174
	P36371	E9Q0K6	A0A0R4J170	A0A1B0GSG5	A0A1L1ST22	B2RS76	P36552
	P53996	E9Q1P8	A0A0R4J172	A0A1B0GSZ9	A0A1L1STE6	B2RX12	P41245
	P53996-2	E9Q2A6	A0A0R4J1Q0	A0A1D5RLL3	A0JNY3	B5B2N2	P51175
	P56183	E9Q3G8	A0A0R4J212	A1L3T7	A1BN54	B7FAU9	P51437
	P56873	E9Q414	A0A0R4J275	A2A7A7	A1L341	B7ZNH7	P70269
	P62073	E9Q5C9	A0A0X1KG62	A2A7S7	A2A432	D3YU22	P70444
	Q00915	E9Q5K9	A0A140LJJ5	A2AEX6	A2A5R2	D3YY09	P70697
	Q03963	E9Q696	A0A140T8M2	A2AG68	A2A5V4	D3YYS6	P84444
	Q07797	E9Q6C2	A0A140T8M7	A2AHK0	A2A654	D3Z041	Q01339
	Q08879	E9Q8S5	A0A140T8T4	A2AL50	A2A841	D3Z230	Q19LI2
	Q08879-2	E9Q9C2	A0A171EBK8	A2AMH5	A2A9M4	D3Z535	Q3U1U4
	Q2EMV9	E9Q9C7	A0A1B0GRV0	A2APM2	A2AEW6	E9PVN6	Q497J0
	Q3U5Q7	E9QA15	A0A1B0GS68	A2AQ43	A2AF67	E9PVP0	Q4VC33-2
	Q3UDK1	E9QAN9	A0A1B0GSX7	A2ATU9	A2AFQ0	E9PVU0	Q544X6
	Q3UIR3	E9QMN5	A0A1D5RM85	A2AWT5	A2AGQ8	E9PVX6	Q61024
	Q3UKR0	E9QN37	A0A1L1SQR4	A3KG93	A2AH25	E9PWG6	Q61362
	Q4KN81	E9QNV2	A0A1L1SU19	A3KGB4	A2AN37	E9PX30	Q62176
	Q5F2E7-2	F6R9G0	A0A1L1SV73	A8C756	A2AQN4	E9PXC0	Q63918
	Q5I2A0	F6TQW2	A2A6J7	A8Y5T6	A2ARD6	E9PXZ7	Q64285
	Q5SVP2	F6TVX7	A2A716	B1AUY3	A2AWA9	E9PZP8	Q64700
	Q60754	F6WL90	A2A8R7	B1AX58	A2BE28	E9Q035	Q6IFZ9
	Q60766	F6WR04	A2A9C3	B1AZP2	A2BEF2	E9Q2D1	Q6P2B1-2
	Q61553	F6ZBY9	A2A9Q2	B2KGF0	A3KGF7	E9Q2E4	Q7TMI3
	Q61635	F7AA26	A2AB59	B2RQS1	A3KGU5	E9Q2T3	Q8C0Z1
	Q62210	F8VQ93	A2ABY3	B2RRI2	A3KMP2	E9Q4S7	Q8C156
	Q642K5	F8WJ93	A2ACM0	B2RUP2	A6H6A9	E9Q7E9	Q8K0C5
	Q6NSQ5	F8WJE0	A2ADH1	B2RWS6	A6H8H2-2	E9Q9L6	Q8K274
	Q6PIU9	G3UW85	A2ADR8	B2RXM6	A6X940	E9Q9M1	Q8K426
	Q80X50-5	G3UZF1	A2ADY9	B2RXQ2	A6ZI44	E9QAE3	Q8K4R9
	Q8BTS3	G3X928	A2AE27	B7ZC24	A6ZI46	E9QLT0	Q8QZY6
	Q8BV49	G3X9B1	A2AEG2	B7ZNL2	A8DIL0	E9QMK9	Q8R086
	Q8BVK9	G5E814	A2AEM2	B9EKJ3	B0QZN5	E9QN70	Q8R2S8
	Q8BVY0	G5E881	A2AF47	D3YTQ3	B1AQF4	E9QN92	Q8R2Y8
	Q8BX09	H3BKF3	A2AFF6	D3YTS1	B1AQZ0	E9QNQ3	Q8VCC1
	Q8C9E8	H3BKH6	A2AH85	D3YW95	B1ASP2	E9QPB3	Q8VDV3
	Q8CAS9	H3BL37	A2AIX1	D3YZC9	B1AT82	E9QPD7	Q91VM3
	Q8CIE4	J3QNW4	A2AJ72	D3YZP9	B1AU75	E9QPE7	Q91YN9
	Q8R379	M0QWP1	A2AKV6	D3Z3N4	B2LVG5	E9QPU1	Q91ZE5
	Q91V08	M0QWX4	A2AL36	D3Z4S3	B2LVG6	F6WHQ7	Q99K95
	Q91WM3	O08583	A2AN08-5	D3Z780	B2RSH2	F7A8H6	Q9CPU4
	Q91XB0	O08740	A2ANY6	D3Z7P3-2	B2RXC1	F7C846	Q9CQC2
	Q91Z40	O08797	A2AQJ8	D9J302	B2RXS4	F8VPQ2	Q9CQD4
	Q99KQ4	O09012-2	A2AR02	E0CZ72	B2RY04	F8VQ94	Q9CR35
	Q99MU3-2	O35130	A2ARP8	E9PUK6	B9EJ86	F8VQK5	Q9CR57
	Q9CQK7	O35134	A2AS98	E9PUU4	D3YTT6	F8WHQ1	Q9CY02
	Q9CYL5	O35344	A2AT37	E9PUW7	D3YUP1	F8WIU1	Q9D1M7
	Q9D3I6	O35901	A2AVR9	E9PV24	D3YYC3	G3X8T3	Q9D7V1
	Q9EQU3	O54782	A2BDX3	E9PV45	D3YYT1	G3X973	Q9D8U3
	Q9ER38	O54785	A2CG35	E9PW66	D3Z0Y1	G3X9H7	Q9DBD0
	Q9ERE7	O54825	A2RT67	E9PWQ3	D3Z3A8	G5E829	Q9DCW5
	Q9ET26	O54962	A4UUI2	E9PXY8	D3Z5G7	G5E897	Q9ER05
	Q9JL16-2	O55022	A6H5Y3	E9PY39	D3Z656	G5E8R8	Q9ERZ0
	Q9QWK4	O70310	B0R0Y8	E9PZ16	D3Z7D3	G5E8T9	Q9JI39
	Q9QWV9	O88428	B1AQD9	E9Q0N0	D4AFX7	G5E8V5	Q9JK39-2
	Q9WV98	O89079	B1AR17	E9Q1G8	E0CX20	H3BJN3	Q9QXE0
	Q9Z0E6	P01027	B1ARB3	E9Q3Y4	E0CYV0	H3BJQ9	Q9QZU3
	Q9Z0I7	P01882	B1AVZ0	E9Q411	E9PUF7	H3BLL2	Q9Z126
		P01901	B1AZ14	E9Q4P1	E9PUQ5	M0QW48	Q9Z183
		P01902	B1AZI6	E9Q5F9	E9PV41	O08532	Q9Z1R9
		P01921	B1B1A8	E9Q7E2	E9PVA2	O08547	S4R2M6
		P03991	B2M1R6	E9QJS1	E9PVA6	O08586
		P04223	B2RQC6	E9QJT5	E9PVB7	O08638
		P06342	B2RXC6	E9QK89	E9PVM3	O08796
		P06344	B2RXQ9	E9QKR0	E9PVZ8	O08900
		P08122	B2RXR6	E9QL22	E9PWE8	O09117
		P08551	B7ZWM6	E9QN44	E9PXU2	O09172
		P08920	B8JJC1	E9QNL4	E9PYD1	O35144
		P0CW03	B8JK39	E9QNN1	E9PYG5	O35452
		P11087	B9EKS2	E9QP49	E9PYG6	O35598
		P11499	D3YUV9	E9QPX3	E9PYK3	O35683
		P11911	D3YWX2	F6Q750	E9PYL1	O35930
		P12246	D3YZZ5	F6RB63	E9Q0J2	O35945
		P13542	D3Z0M9	F6T4M4	E9Q1Y9	O54834
		P13597	D3Z286	F6YVP7	E9Q1Z6	O54890
		P14115	D3Z2V0	F6ZFU0	E9Q2L2	O54988
		P15626	D3Z357	F8VPM7	E9Q2M9	O55234
		P17047-2	D3Z3Q3	F8VPR5	E9Q317	O70126
		P17095	D3Z450	F8VPY2	E9Q3L2	O70546-2
		P17156	D3Z4J3	F8VPZ3	E9Q448	O88531
		P17183	D3Z5F7	F8VQ87	E9Q450	O88587
		P18181	D3Z5I1	F8VQ95	E9Q559	O88673
		P19324	D3Z5N6	F8VQC1	E9Q6J5-3	O88696
		P21107-2	D3Z5R8	F8VQD1	E9Q784	O88792
		P21550	D3Z6Q3	F8WIK0	E9Q7G0	O89050
		P21956	D3Z7P3	G3UW70	E9Q8D1	O89086
		P21958	E0CXB9	G3UXA6	E9Q8Z8	O89103
		P21981	E0CYH0	G3UXL2	E9QA16	P00405
		P22366	E0CYH7	G3UZI2	E9QAX2	P04202
		P23492	E0CZB3	G3X8U8	E9QB02	P04919
		P27577	E9PUB7	G3XA48	E9QJS7	P05208
		P28481	E9PUQ7	G5E852	E9QK48	P06797
		P28658	E9PUR0	G5E8Q4	E9QLQ7	P07309
		P28843	E9PV22	H3BK01	E9QM38	P07356
		P29341	E9PVA8	H7BX38	E9QN63	P07607
		P29595	E9PVC5	I7HJQ9	E9QP62	P07724
		P29621	E9PWB2	J3QM81	E9QPI5	P08032
		P30285	E9PWG2	J3QNK5	F2Z4A9	P08228
		P31938	E9PWW9	J3QNW0	F6Q8A4	P08905
		P35550	E9PX68	K3W4M4	F6QM56	P09103
		P35980	E9PYH2	K3W4R5	F6S3Z3	P09925
		P42128	E9PYH6	K4DI61	F6S4D9	P0C0S6
		P42227	E9PYK0	O08579	F6SMY7	P10107
		P42227-3	E9PZD8	O08605	F6XCT0	P10605
		P43137	E9PZF0	O08759	F6YRW4	P10649
		P43346	E9Q0Y4	O08807	F6ZDS4	P11032
		P47955	E9Q156	O08912	F6ZHD8	P11247
		P49442	E9Q166	O09061	F7BP55	P11440
		P49710	E9Q1U2	O09110	F7D3W5	P11680
		P52432	E9Q1W7	O09111	F7DEU6	P11835
		P52875	E9Q2H1	O09159	F8VPN4	P12265
		P52912	E9Q368	O35114	F8VPV0	P12710
		P54320	E9Q3B5	O35129	F8VQ05	P12815
		P56812	E9Q3X0	O35166	F8VQ28	P14901
		P56959	E9Q481	O35226	F8VQ29	P15105
		P58021	E9Q4K7	O35226-2	F8VQ54	P15306
		P58058	E9Q4M2	O35239	F8VQK3	P15702
		P58681	E9Q4N7	O35250	F8VQN6	P16294
		P58801	E9Q512	O35280	F8WGM5	P17426
		P58871	E9Q5D6	O35290	F8WGM8	P17563
		P61620	E9Q5J9	O35350	F8WHU5	P17892
		P61750	E9Q5M7	O35551-6	F8WHY8	P17918
		P61957	E9Q616	O35601	F8WIA1	P18242
		P62082	E9Q634	O35643	F8WID5	P18469
		P62331	E9Q6E5	O35704	F8WIV2	P18528
		P62488	E9Q6R7	O35711-4	G3UVU2	P18572
		P62855	E9Q8I0	O35730	G3UXW9	P19001
		P62869	E9Q912	O35744	G3UYW1	P19157
		P63037	E9Q958	O35857	G3X8R0	P20060
		P63139	E9Q9B0	O35943	G3X8X0	P20664
		P63166	E9QAJ9	O35954	G3X925	P20918
		P63213	E9QAQ5	O35969-2	G3X940	P21460
		P70191	E9QAQ7	O54724	G3X949	P24638
		P70429	E9QAS4	O54734	G3X977	P26039
		P70670	E9QAU9	O54864-2	G3X9G4	P28293
		P70700	E9QAZ2	O54901	G3X9K3	P29387
		P81117	E9QJV4	O54950	G3X9M0	P29416
		P97290	E9QJW0	O55028	G3X9Q3	P29699
		P97372	E9QK83	O55033	G3X9Y6	P30115
		P97379	E9QKE4	O55222	G5DDB7	P32020
		P97425	E9QL65	O55229	G5E895	P32261
		P97429	E9QLK7	O55236	G5E8J3	P33609
		P97452	E9QM99	O70200	G5E8N7	P33610
		P97927	E9QMB7	O70250	G5E8R1	P33611
		P98083	E9QML5	O70274	G5E8R2	P35441
		P99027	E9QMP6	O70311	G5E8V9	P35459
		Q00519	E9QN12	O70400	G5E902	P35505
		Q01965	E9QN31	O70435	G5E911	P35991
		Q02650	E9QN99	O70469	G5E924	P38060
		Q02819	E9QNF5	O70591	H3BLL3	P39655
		Q03141	E9QNP0	O88307	I1E4X5	P39876
		Q03147	E9QNR6	O88322	I7HFT9	P41242-2
		Q03734	E9QP00	O88325	J3KMQ6	P42567
		Q08024	E9QPR5	O88508	J3KMT7	P45952
		Q09XV5	E9QPX1	O88532	J3QMG3	P47738
		Q2TBE6	F2Z3U3	O88783	K3W4S6	P48410
		Q2VLH6-2	F6RPJ9	O88796	K4DI77	P48455
		Q31094	F6SZ47	O88842	O08529	P48678
		Q31099	F6VW30	O88958	O08553	P49222
		Q3TBT3-2	F6WMJ3	O89017	O08734	P49586
		Q3TCU5	F6Y616	O89023	O08738	P49717
		Q3TH01	F6ZBR8	O89100	O08749	P49935
		Q3THE2	F6ZQA3	P00375	O08788	P50428
		Q3TLH4	F7BGR7	P01631	O08842	P51163
		Q3TTA7	F7BJB9	P01660	O08908	P52503
		Q3U1Q3	F8VPK0	P01801	O08915	P53564
		Q3U1Z5	F8VQJ3	P01831	O08917	P54116
		Q3U308	F8VQL9	P01897	O08997	P54227
		Q3UDM0	F8WGX5	P01899	O09043	P55096
		Q3UE37	F8WH23	P02088	O09053	P56391
		Q3UFK8	F8WHW6	P02301	O09106	P56395
		Q3UGR5	F8WIS9	P03958	O09131	P59108
		Q3UGS4	F8WIT2	P04117	O35075	P60605
		Q3UH93	F8WJD4	P04444	O35215	P61022
		Q3UM18	G3UW74	P05063	O35382	P61922
		Q3UM65	G3UWS4	P05784	O35405	P61967
		Q3UQ28	G3UWZ0	P08030	O35435	P62746
		Q3UR91	G3UY42	P08113	O35459	P62748
		Q3URE1	G3X8U3	P09055	O35593	P62843
		Q3UV17	G3X8X6	P0C605	O35639	P63163
		Q3UZ39	G3X8Y3	P0C605-2	O35654	P67778
		Q3V1V3	G3X914	P0C6B7	O35682	P70388
		Q4QQM4	G3X920	P10126	O35855	P70404
		Q4VWZ5	G3X924	P10711	O35963	P97287
		Q5EBG8	G3X934	P10852-2	O54784	P97300
		Q5NC05	G3X956	P10854	O54865	P97310
		Q5SFM8	G3X972	P10922	O54910	P97311
		Q5SQ20	G3X987	P11157	O54941	P97314
		Q5SUD5	G3X9H5	P11352	O54983	P97377
		Q5U3K5	G3X9Q0	P11679	O55029	P97461
		Q60715	G3X9Y5	P11942	O55042	P97494
		Q60715-2	G3X9Z4	P11983	O55098	P97797-2
		Q60767	G3XA17	P12970	O55106	P97872
		Q60855	G5E866	P13707	O55137	P97930
		Q60949	G5E870	P13864	O70145	P98203-3
		Q60953	G5E884	P14148	O70172	P99029
		Q60997-3	G5E8A0	P14206	O70209	Q00560
		Q61074	G5E8I8	P14576	O70293-2	Q00897
		Q61093	G5E8R4	P14685	O70378	Q00899
		Q61107	H3BJW3	P16015	O70423	Q01149
		Q61164	H3BLF2	P16125	O70433	Q02013
		Q61183	H7BX95	P16879	O70439	Q02780
		Q61268	H9H9T1	P17427	O70475	Q05117
		Q61466	H9KV00	P18654	O88186	Q07113
		Q61554	J3KMM1	P19096	O88342	Q07832
		Q61555	J3QK52	P19221	O88487	Q08091
		Q61624	J3QN89	P20029	O88544	Q149F1
		Q61646	J3QNJ4	P20040	O88545	Q18PI6
		Q61878	J3QNK8	P20108	O88569	Q19AB2
		Q62280	J3QPG5	P21278	O88569-3	Q3TCH7
		Q62384	L7N466	P21279	O88574	Q3TCX3
		Q62388	O08528	P21995	O88597	Q3TLP8
		Q62426	O08539	P22437	O88627	Q3TMH2
		Q63850	O08582	P22682	O88653	Q3TN34
		Q640N3	O08599-2	P23780	O88738	Q3TTY5
		Q64277	O08795-2	P24472	O88844	Q3TZX8
		Q69Z38	O08804	P25206	O88851	Q3U0B3
		Q6DVA0	O09005	P26369	O88879	Q3U0S6
		Q6IRU2	O09126	P26638	O88983	Q3U125
		Q6NS46	O09130	P27641	O89053	Q3U2S8
		Q6NZL1	O35099	P28271	O89112	Q3U3J1
		Q6P1H6	O35218	P28740-2	P00329	Q3U4X8
		Q6P5D8	O35286	P30412	P01029	Q3U9D6
		Q6P8U6	O35295	P31001	P01867	Q3UGX2
		Q6PAM1	O35345	P31324	P04227	Q3UH59
		Q6PCP5-2	O35381	P32037	P04228	Q3UI33
		Q6PF93	O35448	P33587	P04627	Q3UKW2
		Q6PFQ7	O35465	P34152-4	P05132	Q3UN88
		Q6PGF5	O35465-2	P34914	P05202	Q3UND0
		Q6PGH2	O35604	P35235	P05480	Q3UP87
		Q6PGL7	O35664	P35285	P06332	Q3UPH1
		Q6PIJ4	O35685	P35564	P06745	Q3URQ0
		Q6Q899	O35841	P35979	P06801	Q3UVG3
		Q6W4W7	O35864	P36423	P07091	Q3UW53
		Q6Y7W8	O35955	P37804	P08074	Q3UW66
		Q6ZPL9	O54692	P37889	P08249	Q3UY26
		Q6ZQ58	O54774	P39654	P08607	Q3UZ35
		Q6ZQL4	O54786	P41731	P09528	Q3UZR5
		Q6ZWQ7	O54824	P43247	P09671	Q3V0K9
		Q7TNV0	O54833	P45878	P09926	Q3V157
		Q80T69	O54879	P46061	P0C191	Q3V300
		Q80TA9	O54916	P46412	P10639	Q3V3E1
		Q80U58	O54984	P46460	P10833	Q4QRL3
		Q80VA0	O55013	P46935	P11103	Q504N0
		Q80VP0	O55102	P47811	P12382	Q561M1
		Q80WJ7	O55125	P47811-3	P13020	Q5BLK4
		Q80X50-2	O55126	P47856	P13595	Q5SS83
		Q80ZE3	O55135	P47915	P14131	Q5SVQ0
		Q810D6	O55142	P47934	P14234	Q5SWN2
		Q810V0	O55143	P47941	P14602	Q5SWW4
		Q8BFR4	O55201	P47962	P14733	Q5U458
		Q8BG81	O70152	P47963	P15327	Q5U4B1
		Q8BG95	O70194	P47968	P15535	Q5XPI3-2
		Q8BGD9	O70251	P48024	P15864	Q60591
		Q8BGJ9	O70252	P48428	P15920	Q60648
		Q8BGR9	O70318	P48774	P16045	Q60692
		Q8BGS0	O70503	P49290	P16110	Q60847
		Q8BGT7	O70551	P49813	P16277	Q61239
		Q8BGZ7	O88512	P50172	P16546-2	Q61391
		Q8BI22	O88543	P50295	P17182	Q61419
		Q8BIQ5	O88685	P50396	P17433	Q61549
		Q8BIZ6	O88712	P50544	P17751	Q61576
		Q8BMJ3	O88737	P51859	P17897	Q61739
		Q8BP67	O88811	P51881	P19783	Q61830
		Q8BQM4	O88952	P52196	P20065	Q62000
		Q8BT14-3	O88967	P52760	P20491	Q62086
		Q8BTI8	O89020-3	P52825	P21126	Q62087
		Q8BU03	P00493	P53395	P21300	Q62148
		Q8BUY5	P01639	P54731	P21614	Q62241
		Q8BVW3	P01644	P55264	P22599	Q62351
		Q8BWW9	P01670	P55302	P22646	Q62469
		Q8BWZ3	P01878	P56135	P23953	Q64133
		Q8BX57	P01898	P56375	P24270	Q64442
		Q8BXL7	P01900	P56480	P24369	Q64522
		Q8BYU6	P02089	P56528	P24527	Q64669
		Q8BYW9	P02463	P56546-2	P24668	Q64726
		Q8C129	P03930	P57722	P24788	Q64727
		Q8C2Q3	P04441	P57759	P25918	Q64735
		Q8C405	P04441-2	P57776-2	P26011	Q69ZK0
		Q8C4J7	P05201	P58059	P26041	Q6BCL1
		Q8C4Q6	P06537	P58252	P26231	Q6GSS7
		Q8C788	P06728	P58501	P26323	Q6GT24
		Q8C7E9	P07744	P58854	P26443	Q6P9L6
		Q8C7V3	P07759	P59016	P26645	Q6PE70
		Q8CBB7	P07901	P59017	P27600	Q6PHU5-2
		Q8CFD4	P08207	P59325	P27601	Q6PIP5
		Q8CGE8	P08226	P59672-2	P27612	Q6PKB0
		Q8CH02	P08556	P59708	P27659	Q6Q477
		Q8CH25	P08752	P59729	P28063	Q6S9I3
		Q8CHP5	P08775	P60122	P28474	Q6U7R4
		Q8CHQ0	P09405	P60521	P28650	Q6WKZ8
		Q8CI11	P09411	P60824	P28653	Q6ZPJ3
		Q8CIS0	P10493	P60867	P28654	Q6ZPR5-4
		Q8CJF7	P10630-2	P61087	P28659-4	Q6ZQM8
		Q8HWB2	P11031	P61222	P28661	Q6ZWZ4
		Q8K1J6	P11438	P61255	P28665	Q71RI9
		Q8K1R3	P11531	P61759	P28666	Q7SIG6
		Q8K224	P11688	P61804	P29351	Q7TPZ8
		Q8K2C7	P11881	P61982	P29758	Q80U35
		Q8K2F8	P12023	P62137	P31750	Q80VQ0
		Q8K301	P12787	P62141	P32507-2	Q80X68
		Q8K4F5	P13379	P62196	P35123	Q80YC5
		Q8K4L0	P13439	P62242	P35278	Q80ZW2
		Q8N9S3	P14094	P62254	P35279-2	Q811L6
		Q8R127	P14152	P62259	P35329	Q8BFS6
		Q8R151	P14211	P62317	P35486	Q8BG07
		Q8R317	P14429	P62334	P35831	Q8BGF7
		Q8R317-2	P14824	P62715	P39688-2	Q8BGS7
		Q8R3C0	P14869	P62743	P40124	Q8BH79
		Q8R3C6	P15532	P62806	P40142	Q8BHC4
		Q8R4K2	P16054	P62852	P40240	Q8BHC9
		Q8R5L1	P16254	P62858	P41241	Q8BHL8
		Q8VCF0	P16330	P62892	P42125	Q8BIP0
		Q8VCG3	P16332	P62915	P42209	Q8BKG3
		Q8VDT9	P16460	P62960	P42230	Q8BKP1
		Q8VI75	P17439	P63087-2	P42232	Q8BMC4
		Q8VI84	P17710	P63154	P42932	Q8BN51
		Q91VE6	P17742	P63325	P43274	Q8BPM0
		Q91VX2	P18155	P68369	P43275	Q8BPZ8
		Q91VY9	P18760	P68372	P43276	Q8BSK8
		Q91WG2	P19426	P68373	P43277	Q8BTJ4
		Q91WP6	P19437	P68510	P43406	Q8BTW3
		Q91X72	P19973	P70168	P43430	Q8BVE8-2
		Q91XC9	P20152	P70236	P45377	Q8BW96
		Q91YD9	P21107	P70290	P45700	Q8BWG8-2
		Q91YT7	P21447	P70315	P46638	Q8BWJ3
		Q91YX0	P23116	P70333	P46978	Q8BWN8
		Q920Q8	P23198	P70336	P47199	Q8BX10
		Q921J2	P23298	P70353	P47713	Q8BXK9
		Q921N6	P23591	P70372	P47757-4	Q8BYI6
		Q922Y1	P23611	P70452	P47791	Q8BZW8
		Q923D5	P23906	P70696	P47857-3	Q8C0D5
		Q925E7	P24547	P70704-2	P48036	Q8C0T5
		Q925J9	P25444	P83741-3	P48377	Q8C522
		Q99J45	P25799	P83882	P48453	Q8C5H8-3
		Q99J72	P25911	P84091	P48722	Q8C5P5
		Q99JA5	P25911-2	P84099	P48758	Q8C854
		Q99JX3	P26040	P84228	P48962	Q8C8R3-4
		Q99K28-2	P26043	P97370	P49443	Q8CC86
		Q99K85	P26450	P97384	P49722	Q8CCK0
		Q99L45	P26516	P97434	P50516	Q8CCP0
		Q99L48	P26883	P97450	P51125	Q8CDN6
		Q99LH1	P27046	P97760	P51174	Q8CFE3
		Q99LT0	P27546	P97765	P51660	Q8CG03
		Q99ME9	P27773	P99024	P51885	Q8CG19
		Q99MJ9	P27870	Q00196-5	P53986	Q8CG47
		Q99MR3	P28076	Q00612	P53995	Q8CG48
		Q99PG2	P28078	Q00651	P54103	Q8CGP5
		Q99PU8-3	P28352	Q01102	P54276	Q8CGP7
		Q9CPT4	P28738	Q01147	P54726	Q8CHT3
		Q9CPT5	P28867	Q01320	P54775	Q8CIG9
		Q9CQ22	P29452	Q02111	P54923	Q8CJ91
		Q9CQ89	P29533	Q02257	P55258	Q8JZX5
		Q9CQH7	P29788	Q04447	P56371	Q8K009
		Q9CQM5	P30416	Q04750	P56399	Q8K010
		Q9CQU3	P30681	Q05793	P56542	Q8K021
		Q9CQX2	P32067	Q05816	P56960	Q8K0Q5
		Q9CR25	P32233	Q05921	P57780	Q8K1H7
		Q9CWP8	P32883-2	Q06138	P57784	Q8K1T1
		Q9CWU2	P33215	Q06180	P58281-2	Q8K285
		Q9CWZ3	P34022	Q06185	P58389	Q8K2Z4-2
		Q9CXE7	P34884	Q07235	P58742	Q8K370
		Q9CXK8	P34928	Q07813	P58774-2	Q8K389
		Q9CYH6	P35276	Q08288	P59114	Q8K3G9
		Q9CZX9	P35282	Q08857	P60670	Q8K3H0
		Q9D020-1	P35293	Q0GNC1	P60710	Q8K3K8
		Q9D0B6	P35330	Q14B01	P60766	Q8K400
		Q9D0C4	P35585	Q2NL51	P60766-1	Q8K409
		Q9D0I8	P35700	Q3B7Z2	P61021	Q8K411
		Q9D0R4	P35737	Q3TC93	P61027	Q8K4F0
		Q9D187	P35762	Q3TDD9	P61028	Q8K4Z5
		Q9D1C9	P35821	Q3TE40	P61082	Q8N7N5
		Q9D1J3	P35922	Q3THK3	P61089	Q8QZW8
		Q9D1M4	P36916	Q3THK7	P61161	Q8R010
		Q9D1P4	P37040	Q3TIX9	P61226	Q8R0A7
		Q9D2C7	P38647	Q3TJD7	P61924	Q8R0W0
		Q9D2V5	P39447	Q3TJZ6	P61963	Q8R0Y6
		Q9D2Y4-2	P40336-2	Q3TL44	P61965	Q8R143
		Q9D379	P40630	Q3TMX5	P61971	Q8R180
		Q9D4J7	P41105	Q3TNB8	P62192	Q8R1F5
		Q9D5T0	P42208	Q3TPE9	P62257	Q8R1M2
		Q9D5V6	P42669	Q3TUQ5	P62267	Q8R2E9
		Q9D6M3	P43404	Q3TVK3	P62281	Q8R2Y2
		Q9D7M8	P45376	Q3TWL2	P62311	Q8R323
		Q9D7S7	P45591	Q3TWW8	P62313	Q8R349
		Q9D819	P46062	Q3TZZ7	P62315	Q8R4U0
		Q9D823	P46467	Q3U0J8	P62492	Q8VBT0
		Q9D824	P46664	Q3U0M1-2	P62737	Q8VCB2-3
		Q9D8M4	P46737	Q3U0V1	P62774	Q8VCG1
		Q9D8T2	P46938	Q3U2K8	P62821	Q8VCT4
		Q9D8X5	P47753	Q3U319	P62835	Q8VDF2
		Q9D903	P47754	Q3U5V8	P62874	Q8VDI7
		Q9DAR7	P47809	Q3U816	P62897	Q91UZ5
		Q9DAV6	P47911	Q3U9G9	P63005	Q91V01
		Q9DAW9	P48025	Q3UDC3	P63024	Q91V76
		Q9DBC3	P48771	Q3UDE2	P63038	Q91VB8
		Q9DBD5	P49025-5	Q3UE92	P63085	Q91VH6
		Q9DBE0	P49138	Q3UER8	P63101	Q91VM9
		Q9DBE9	P49615	Q3UFM6	P63242	Q91VU6
		Q9DBK7	P49962	Q3UFY7	P63280	Q91VZ6
		Q9DBQ7	P50247	Q3UGB5	P63328-2	Q91W67
		Q9DC23	P50431	Q3UHU8	P68037	Q91W90
		Q9DC28	P50518	Q3UII8	P68134	Q91WS0
		Q9DCE5	P50580	Q3UIU2	P70195	Q91X83
		Q9EQ32	P51150	Q3ULL6	P70206	Q91XA2
		Q9ERI6	P51432	Q3UM45	P70227	Q91XF0
		Q9ERU3	P51807	Q3UMA3	P70280	Q91YI4-2
		Q9ESX5	P51855	Q3UMR5	P70303	Q91YJ2
		Q9ESY9	P51863	Q3UQ84	P70335	Q91YJ3
		Q9JIF0	P52293	Q3UXS0	P70349	Q91YR1
		Q9JIX8	P52431	Q3UYH7	P70398	Q91YR9
		Q9JJ80	P52479-2	Q3V0C5-2	P70441	Q91YS8
		Q9JJ89	P52480	Q3V2H3	P70460	Q91Z50
		Q9JJF9	P52480-2	Q3V3R1	P70677	Q91Z67
		Q9JJT0	P52633	Q4VAA2	P70698	Q91ZA3
		Q9JKF4	P52795	Q52KC3	P80314	Q921G7
		Q9JMA2	P53026	Q542V3	P80315	Q921H8
		Q9QXB9	P53569	Q569Z5	P80317	Q921I1
		Q9QXD8	P53810	Q571E4	P83887	Q921W0
		Q9QXE7	P53994	Q58A65	P84096	Q921W4
		Q9QYB1	P54071	Q5BKQ4	P84104	Q922B1
		Q9R0A0	P54728	Q5H8C4	P85094	Q922Q8
		Q9R0E1	P54822	Q5SSW2	P97351	Q923D2
		Q9R0E2	P54823	Q5STS9	P97355	Q923D4
		Q9R0L6-2	P54869	Q5SUF2-2	P97369	Q923L7
		Q9R1E0	P55284	Q5SUQ9	P97426	Q99JF5
		Q9R1K9	P55288	Q5SVR0	P97449	Q99JR1
		Q9WTQ5	P55937	Q5SWK4	P97484	Q99K46
		Q9WUU8	P56477	Q5SWZ5	P97493	Q99L04
		Q9WV70	P57080	Q5SYD0	P97496	Q99L27
		Q9WVH9	P57716	Q5XKN4	P97742	Q99LC2
		Q9Z1W9	P57746	Q60714	P97823	Q99LD8
		Q9Z1Y4	P58404	Q60749	P97861	Q99LI7
		Q9Z2A0	P59235	Q60770	Q00623	Q99LU0
		Q9Z2D6-2	P59279	Q60790	Q01730	Q99LW0
		Q9Z2L7	P59999	Q60809	Q03249	Q99M28
		Q9Z2U1	P60229	Q60848	Q03265	Q99MN9
		Q9Z2U4	P60335	Q60972	Q04207	Q99MS7
		Q9Z2X2	P60487	Q60973	Q04736	Q99N89
		Q9Z315	P60762	Q61029	Q05144	Q99NB1
		S0DHL8	P60843	Q61035	Q05BC3-3	Q99NF7
			P61080	Q61097	Q05D44	Q99P58
			P61164	Q61151	Q08093	Q99P72
			P61202-2	Q61171	Q08642	Q9CPN9
			P61205	Q61188	Q08943-2	Q9CPQ1
			P61211	Q61211	Q09200	Q9CPT3
			P61290	Q61411	Q11011	Q9CPU0
			P61358	Q61425	Q11136	Q9CQ01
			P61514	Q61490	Q149F3	Q9CQ48
			P62046	Q61508	Q20BD0	Q9CQ52
			P62071	Q61686	Q2TPA8	Q9CQ54
			P62075	Q61696	Q3T9Y0	Q9CQA3
			P62245	Q61735	Q3TCN2	Q9CQA5
			P62264	Q61735-2	Q3TFD2	Q9CQA9
			P62301	Q61881	Q3THG9	Q9CQB4
			P62305	Q61990	Q3TIV5	Q9CQB5
			P62307	Q61990-2	Q3TPX4	Q9CQG1
			P62309	Q62018	Q3TXV4	Q9CQI3
			P62320	Q62167	Q3TYS2	Q9CQJ8
			P62482	Q62179	Q3U1J4	Q9CQM9
			P62702	Q62261	Q3U1T9	Q9CQZ5
			P62754	Q62261-2	Q3U429	Q9CR00
			P62814	Q62376	Q3U487	Q9CR56
			P62827	Q62417-2	Q3UA06	Q9CR61
			P62830	Q62419	Q3UD01	Q9CR70
			P62849	Q62425	Q3UH60	Q9CR86
			P62889	Q62432	Q3UHD6	Q9CRB6
			P62900	Q62507	Q3UHZ7	Q9CXR1
			P62908	Q62523	Q3UI43	Q9CY52
			P62911	Q64010	Q3UI84	Q9CYI4
			P62918	Q64152	Q3UID0	Q9CZ04-2
			P62962	Q64287	Q3UKC1	Q9CZ13
			P62983	Q64310	Q3UMB9	Q9CZR8
			P62996	Q64524	Q3UMT1	Q9D0K2
			P63011	Q65Z40	Q3UMU9-3	Q9D0M3
			P63017	Q6A0A9	Q3UNZ8	Q9D0S9
			P63028	Q6KCD5	Q3UP36	Q9D1C1
			P63073	Q6NV99	Q3UQ44	Q9D3D9
			P63147	Q6P3A8	Q3URD3	Q9D3L3
			P63158	Q6P5D4	Q3UVL4	Q9D4H1
			P63168	Q6P5E4	Q3UW64	Q9D517
			P63271	Q6P5F9	Q3UXZ9	Q9D666
			P63276	Q6P8M1	Q3UYC0	Q9D6S7
			P63321	Q6P9P6	Q3UZG4	Q9D6Y7
			P63330	Q6P9R1	Q3V4B5	Q9D787
			P67871	Q6PA06	Q3V4D5	Q9D7V9
			P67984	Q6PAR5-4	Q497V5	Q9D820
			P68040	Q6PB93	Q4FK66	Q9D8C2
			P68181	Q6PCN7	Q4FZC9	Q9D8P4
			P68181-4	Q6PD03	Q4KMM3	Q9D8S4
			P68404-2	Q6PDL0	Q4LDD4	Q9D8U0
			P70122	Q6PDM1	Q4VA93	Q9D997
			P70202	Q6PE01	Q4VAE3	Q9DAP7
			P70218	Q6PFA2	Q4VGL6	Q9DAU1
			P70268-2	Q6PGG2	Q52L67	Q9DB34
			P70271	Q6PHQ8	Q544E8	Q9DBB8
			P70296	Q6R0H7	Q564G0	Q9DBC0
			P70362	Q6R0H7-4	Q5DTM8	Q9DBF1
			P70399	Q6ZPE2-2	Q5EG47	Q9DBH0
			P70671	Q6ZQ82	Q5FWI3	Q9DC29
			P70699	Q6ZQB6	Q5M8N4	Q9DC50
			P80313	Q6ZQK5	Q5RKN9	Q9DC70
			P80316	Q6ZWN5	Q5S006	Q9DCM0
			P80318	Q6ZWV7	Q5SSL4-2	Q9DCZ1
			P82198	Q78JT3	Q5SUR0	Q9EPK2
			P83870	Q78PY7	Q5SUS9	Q9EQ20
			P83917	Q78ZM0	Q5SW15	Q9ERI2
			P84084	Q7M6Y3	Q5SWT9	Q9ES97-3
			P97315	Q7M6Y3-5	Q5SXR6	Q9ESM6
			P97360	Q7TMC8	Q5U4D9	Q9ET01
			P97363	Q7TMK9-2	Q60597-3	Q9JHI5
			P97371	Q7TMM9	Q60631	Q9JIM1
			P97376	Q7TN58-2	Q60664	Q9JIM1-2
			P97390	Q7TNB8	Q60668	Q9JJA2
			P97470	Q7TNC4	Q60675	Q9JK23
			P97492	Q7TQ95	Q60864	Q9JKC8
			P97770	Q7TSE6-2	Q60902	Q9JKX4
			P97807	Q7TSG2	Q60932	Q9JKX6
			P97821	Q7TT18	Q60963	Q9JMD0
			P97822	Q80SW1	Q60967	Q9QUG9
			P97855	Q80SY5	Q60992	Q9QX15
			P97864	Q80TH2-2	Q61102	Q9QXC1
			P97868	Q80U70	Q61129	Q9QYB8
			P99026	Q80UG5	Q61161	Q9QYF1
			Q00422	Q80UJ7	Q61165	Q9R059
			Q00993	Q80VB6	Q61191	Q9R069
			Q00PI9	Q80VD1	Q61205	Q9R099
			Q01279	Q80VP1-2	Q61206	Q9R0H0
			Q01405	Q80X41	Q61216	Q9R0Q1
			Q01853	Q80X73	Q61233	Q9R0Q7
			Q02053	Q80XN0	Q61234	Q9R112
			Q02248	Q80YV2	Q61235	Q9R1J0
			Q02614	Q80ZV0	Q61249	Q9R226
			Q02788	Q8BFP9	Q61335	Q9WTX2
			Q03958	Q8BFR5	Q61390	Q9WUK4
			Q04857	Q8BFV2	Q61462	Q9WUV0
			Q05CL8	Q8BFZ3	Q61543	Q9WV34-2
			Q06890	Q8BG05	Q61578	Q9Z0U1
			Q07076	Q8BG48	Q61599	Q9Z110
			Q07417	Q8BGB7	Q61655	Q9Z1G4
			Q07456	Q8BGC4	Q61687	Q9Z1P6
			Q08024-2	Q8BGQ1	Q61702	Q9Z1P7
			Q08EB5	Q8BGQ7	Q61730-3	Q9Z265
			Q09014	Q8BGW0	Q61771	Q9Z2Q6
			Q0VBL3	Q8BGZ6	Q61792	S4R2K9
			Q0VEE6	Q8BH61	Q61838
			Q14C51	Q8BH69	Q61941
			Q14CH7	Q8BHG9	Q62009
			Q1HFZ0	Q8BHK9	Q62048
			Q2TBA3-2	Q8BHX3	Q62093
			Q2V6D6	Q8BHZ4	Q62159
			Q2VPQ9-2	Q8BI72	Q62192
			Q3SXD3	Q8BIJ7	Q62219
			Q3TAQ9	Q8BJS4	Q62311
			Q3TB82	Q8BKI2	Q62422
			Q3TDN2	Q8BLH7	Q62446
			Q3TEA8	Q8BMD8	Q62465
			Q3TFI6	Q8BMJ2	Q63844
			Q3THS6	Q8BML9	Q63961
			Q3TIR3	Q8BN21	Q64012
			Q3TIU4	Q8BNI4	Q64314
			Q3TKY6	Q8BNW9	Q64324
			Q3TNH5	Q8BP47	Q64433
			Q3TQN1	Q8BP48	Q64449
			Q3TRM8	Q8BQ47	Q64471
			Q3TSG4	Q8BRG8	Q64514
			Q3TU36	Q8BS72	Q64514-2
			Q3TW27	Q8BSY0	Q64518
			Q3TW96	Q8BTZ4	Q64521
			Q3TXS7	Q8BTZ7	Q64697
			Q3TYX3	Q8BU04	Q64737
			Q3TZ02	Q8BU30	Q68FE6
			Q3U0V2	Q8BU33	Q68FF6
			Q3U2G2	Q8BUN5	Q68FH4
			Q3U3K9	Q8BUR4	Q68FL4
			Q3U422	Q8BVU5	Q69Z99
			Q3U741	Q8BWR2-2	Q69ZN7
			Q3U7R1	Q8BWT1	Q69ZQ2
			Q3U821	Q8BX02	Q69ZS7
			Q3U9N4	Q8BX80	Q6A0D4
			Q3UEB3-2	Q8BXC6	Q6AXD2
			Q3UFY8	Q8BYA0	Q6GQT9
			Q3UH70	Q8BYB9	Q6IMF0
			Q3UHC2	Q8BYC6	Q6NSR8
			Q3UHD9	Q8BYH7	Q6NXL1
			Q3UHJ0	Q8C079	Q6NZB0
			Q3UHX2	Q8C0L0	Q6NZQ2
			Q3UIA2	Q8C0L9	Q6P1J1
			Q3UJB0	Q8C2A2	Q6P1Y9
			Q3UJU9	Q8C2Q7	Q6P542
			Q3UKJ7	Q8C5W3-2	Q6P549
			Q3ULD5	Q8C6B0	Q6P8X1
			Q3ULJ0	Q8C6G8	Q6PAJ1
			Q3ULW8	Q8C754	Q6PCM2
			Q3UM33	Q8CAK1	Q6PDI5
			Q3UMC0	Q8CB96	Q6PE15
			Q3UMW7	Q8CCJ3	Q6PHN9
			Q3UPL0	Q8CD91	Q6PIE5
			Q3UPV6	Q8CE46	Q6SKR2
			Q3UQA7	Q8CE50	Q6ZPZ3
			Q3UVK0	Q8CE96	Q6ZQ38
			Q3UWL8	Q8CEE0	Q6ZWM4
			Q3UYV9	Q8CF89	Q6ZWQ0
			Q3UZ64	Q8CFE2	Q6ZWZ6
			Q3UZA1	Q8CG46	Q76N33
			Q3V117	Q8CG76	Q78JE5
			Q3V3R4	Q8CGB6-3	Q78JW9
			Q3V3Y9	Q8CGP0	Q78T54
			Q4LDF6	Q8CI51	Q7TMW6-2
			Q4VBE8	Q8JZV7	Q7TPD0
			Q505D1	Q8K0E8	Q7TPR4
			Q569Z6	Q8K0U4	Q7TQK5
			Q56A08	Q8K1B8	Q7TT50
			Q5D0E0	Q8K1I7	Q80UM7
			Q5DW34	Q8K1M3	Q80UP5
			Q5EBH1	Q8K268	Q80UW8
			Q5EBP8	Q8K2H4	Q80V86
			Q5KU39	Q8K2Q0	Q80VH0
			Q5M8N0	Q8K2Q9	Q80W54
			Q5RIM6	Q8K2T8	Q80WQ2
			Q5SPX8	Q8K2X3	Q80X90
			Q5SQX6	Q8K4B2	Q80X95
			Q5SSI6	Q8K558-2	Q80XI4
			Q5SSZ5	Q8QZS1	Q80XQ2
			Q5SUA5	Q8QZV7	Q80YD1
			Q5SUH6	Q8R016	Q80YQ8
			Q5SW75-4	Q8R0A0	Q80YV4-2
			Q5SWD9	Q8R1G2	Q810B6
			Q5SWU0	Q8R1Q8	Q810J8
			Q5SWU9-2	Q8R2Q4	Q811D0-3
			Q5SXY1	Q8R3Q6	Q8BFQ4
			Q5XJF6	Q8R404	Q8BFQ8
			Q5XJY5	Q8R464	Q8BFW7
			Q60520-1	Q8R480	Q8BFZ9
			Q60590	Q8R4N0	Q8BG30
			Q60596	Q8R5A6-2	Q8BG32
			Q60598	Q8VBT9	Q8BG51
			Q60605-2	Q8VBV3	Q8BG73
			Q60676	Q8VBV7	Q8BGA7
			Q60737	Q8VBW6	Q8BGB2
			Q60775	Q8VC52	Q8BGB5
			Q60787	Q8VCA8	Q8BGF3
			Q60823	Q8VCG4	Q8BGG7
			Q60838	Q8VCT3	Q8BGS2
			Q60865	Q8VCV2	Q8BGW1
			Q60872	Q8VCW8	Q8BH58
			Q60875	Q8VDK1	Q8BH64
			Q60930	Q8VDM1	Q8BH74
			Q60960	Q8VDP3	Q8BH80
			Q60996	Q8VDQ1	Q8BH95
			Q61001	Q8VDS4	Q8BHJ5
			Q61033	Q8VDW0	Q8BHL3
			Q61069	Q8VE80	Q8BHL5-2
			Q61081	Q8VED9	Q8BHN3-2
			Q61133	Q8VEH5	Q8BHT6
			Q61136	Q8VEH8	Q8BI84
			Q61166	Q8VEJ4	Q8BIJ6
			Q61187	Q8VEK0	Q8BJ48
			Q61247	Q8VHL0-2	Q8BJ64
			Q61263	Q91V41	Q8BJL0
			Q61292	Q91V61	Q8BJW6
			Q61475	Q91V81-2	Q8BKC5
			Q61503	Q91V88-2	Q8BKE6
			Q61510	Q91VD9	Q8BKJ9
			Q61550	Q91VL8	Q8BKX6
			Q61584	Q91VN4	Q8BKZ9
			Q61598	Q91VW5	Q8BL66
			Q61644	Q91W39	Q8BM55
			Q61666	Q91W53	Q8BMF4
			Q61699	Q91W61	Q8BMI3
			Q61704	Q91WB4	Q8BMQ2
			Q61712	Q91WE1	Q8BMS1
			Q61733	Q91WK2	Q8BNU0
			Q61753	Q91X79	Q8BP40
			Q61765	Q91XL1	Q8BPU7
			Q61768	Q91XL9	Q8BQY8-2
			Q61823	Q91XU3	Q8BRN9
			Q61897	Q91YE6	Q8BTV2
			Q61937	Q91YI0	Q8BTX9
			Q62029	Q91YL3	Q8BTY1
			Q62077	Q91YP2	Q8BTY8
			Q62189	Q91YU8	Q8BUH8
			Q62318	Q91YW3	Q8BUK6
			Q62348	Q91ZW2	Q8BVE3
			Q62383	Q91ZW3	Q8BVI4
			Q62418	Q921F4	Q8BWM0
			Q62433	Q922D8	Q8BWU5
			Q63810	Q922F4	Q8BX94
			Q63829	Q922Q4	Q8BY35
			Q63932	Q922W5	Q8BY89
			Q64337	Q924A2	Q8BYP3
			Q64343	Q924W5	Q8BYW1
			Q64378	Q925F2	Q8BYZ1
			Q64511	Q925I1	Q8BZQ7
			Q64674	Q99J10	Q8BZY3
			Q64705	Q99J39	Q8C0C7
			Q66JS6	Q99J56	Q8C0L6
			Q68FM7	Q99JB2	Q8C0M9
			Q69ZA1	Q99JC1	Q8C147
			Q69ZF3	Q99JF8	Q8C163
			Q69ZK5	Q99JI4	Q8C166
			Q69ZR2	Q99JP6-2	Q8C3X2
			Q6A009	Q99JR5	Q8C547
			Q6A028	Q99JX7	Q8C5L3
			Q6A065	Q99K23	Q8C5N3
			Q6A068	Q99K41	Q8C650
			Q6A0A2	Q99KI0	Q8C7K6
			Q6DFW4	Q99KJ8	Q8C7X2
			Q6DFZ1	Q99KK9	Q8C845
			Q6KAR6	Q99KR7	Q8C878
			Q6NV83	Q99KV1	Q8CAQ8-2
			Q6NVF4	Q99L88	Q8CAQ8-5
			Q6NXI6	Q99LB2	Q8CC88
			Q6NZF1	Q99LC5	Q8CCB4
			Q6NZN0	Q99LE6	Q8CD76
			Q6NZR5	Q99LF4	Q8CDV7
			Q6P069	Q99LY9	Q8CEC0
			Q6P1E1	Q99M51	Q8CFE4
			Q6P1F6	Q99MR6	Q8CG29
			Q6P3D0	Q99N94	Q8CG50
			Q6P4T2	Q99N96	Q8CG72
			Q6P5B0	Q99P88	Q8CGA0
			Q6P5B5	Q99PP7	Q8CGC7
			Q6P5D3	Q9CQ06	Q8CGF7
			Q6P5E6	Q9CQ26	Q8CHP8
			Q6P9J9	Q9CQ62	Q8CI32
			Q6P9Q4	Q9CQ69	Q8CI75
			Q6P9Q6	Q9CQ80	Q8CIG8
			Q6P9R2	Q9CQC7	Q8CIV8
			Q6P9R4	Q9CQD1	Q8CJ53-3
			Q6PAC3	Q9CQE5	Q8CJF8
			Q6PAV2	Q9CQF0	Q8CJG0
			Q6PB44	Q9CQF7	Q8CJG1
			Q6PB66	Q9CQH3	Q8JZN5
			Q6PD26	Q9CQI7	Q8JZN7
			Q6PDY2	Q9CQJ4	Q8JZQ2
			Q6PEB6	Q9CQJ6	Q8JZU2
			Q6PFB2	Q9CQR4	Q8JZY2
			Q6PGB6-2	Q9CQS2	Q8K0V4
			Q6PGC1	Q9CQT1	Q8K124
			Q6PGF7	Q9CQV8	Q8K1M6-2
			Q6PHQ9	Q9CQZ6	Q8K1M6-3
			Q6PHZ2	Q9CR51	Q8K212
			Q6PR54-3	Q9CR59	Q8K273
			Q6QD59	Q9CR62	Q8K2B3
			Q6R891	Q9CR68	Q8K2C9
			Q6S5J6	Q9CRB2	Q8K337
			Q6ZQ08-4	Q9CRC0	Q8K352
			Q6ZQ73	Q9CRD2	Q8K354
			Q6ZQH8	Q9CSU0	Q8K3A9
			Q6ZQI3	Q9CU62	Q8K4G1-2
			Q6ZWQ9	Q9CWD8	Q8K4P0
			Q6ZWU9	Q9CWF2	Q8K4Q8
			Q6ZWV3	Q9CWW6	Q8K4Z3
			Q6ZWX6	Q9CWY8	Q8QZT1
			Q6ZWY3	Q9CWZ7	Q8QZZ8
			Q6ZWZ7	Q9CXF4	Q8R001
			Q70FJ1	Q9CXW4	Q8R050
			Q71FD7	Q9CY46	Q8R0F6
			Q75N62	Q9CY50	Q8R0H9
			Q76LS9	Q9CY57	Q8R0X7
			Q76MZ3	Q9CY64	Q8R123-2
			Q78HU7	Q9CYG7	Q8R146
			Q78IK2	Q9CZ30	Q8R164
			Q78IK4	Q9CZD3	Q8R1N0
			Q78PG9	Q9CZL5	Q8R1V4
			Q78XF5	Q9CZN7	Q8R242
			Q791T5	Q9CZU6	Q8R2R9
			Q791V5	Q9CZX8	Q8R2U0
			Q7JJ13	Q9D024	Q8R307
			Q7TMB8	Q9D051	Q8R326
			Q7TMQ7	Q9D0E1	Q8R332
			Q7TMR0	Q9D0F3	Q8R3F5
			Q7TN29	Q9D0F6	Q8R3H9
			Q7TND5	Q9D0F9	Q8R3Y8
			Q7TPV4	Q9D0J4	Q8R4X3
			Q7TQD7	Q9D0Q7	Q8R502
			Q7TQI3	Q9D1E8	Q8R550
			Q7TQK4	Q9D1Q6	Q8R574
			Q7TSI3	Q9D1R2	Q8R5A3
			Q7TSQ8	Q9D2G2	Q8R5H1
			Q7TSS3	Q9D2M8	Q8R5H1-5
			Q7TSV4	Q9D2N4	Q8R5L3
			Q7TT37	Q9D328	Q8VC28
			Q80TA6	Q9D358	Q8VC30
			Q80TE0	Q9D3E6	Q8VC42
			Q80TM9	Q9D3U0	Q8VC51
			Q80TQ2-2	Q9D659	Q8VCE0
			Q80U16	Q9D662	Q8VCM8
			Q80U72-3	Q9D6F9	Q8VCR2
			Q80U78	Q9D706	Q8VD04
			Q80U78-2	Q9D773	Q8VD31
			Q80U93	Q9D7I5	Q8VD58
			Q80UU9	Q9D832	Q8VDD5
			Q80UY1	Q9D8I1	Q8VDD8
			Q80V42	Q9D8L3	Q8VDF3
			Q80W00	Q9D8N0	Q8VDM6
			Q80W21	Q9D8S5	Q8VDP4
			Q80WG5	Q9D8V7	Q8VE11
			Q80WS3	Q9D8X2	Q8VE19
			Q80WT5	Q9D964	Q8VE70
			Q80X81	Q9D967	Q8VEE1
			Q80X98	Q9DAA6	Q8VHE0
			Q80XC2	Q9DB05	Q8VHK9
			Q80XP8	Q9DB77	Q8VHR5
			Q80Y14	Q9DBE8	Q8VHX6
			Q80Y44	Q9DBG5	Q8VIJ6
			Q80Y81	Q9DBG7	Q91V35
			Q80YR5	Q9DBG9	Q91V64
			Q80YW0	Q9DBJ1	Q91VC3
			Q80YX1	Q9DBL7	Q91VE0
			Q80ZH7	Q9DBP5	Q91VH2
			Q80ZQ9	Q9DBR0	Q91VJ1
			Q80ZX0	Q9DBS5	Q91VJ4
			Q810A7	Q9DBZ5	Q91VM5
			Q811M1	Q9DC33	Q91VN6
			Q811S7	Q9DC51	Q91VR5
			Q8BFW4	Q9DC69	Q91VT4
			Q8BFY6	Q9DCC4	Q91W36
			Q8BFY9	Q9DCH4	Q91W86
			Q8BGA5	Q9DCM2	Q91W89
			Q8BGB8	Q9DCS2	Q91WJ8-2
			Q8BGC0	Q9DCS9	Q91WM2
			Q8BGH2	Q9EP72	Q91WN4
			Q8BH24	Q9EPB4	Q91WU5
			Q8BH43	Q9EPJ9	Q91X20
			Q8BH57	Q9EQH3	Q91X52
			Q8BH59	Q9EQI5	Q91XD2
			Q8BHB4	Q9EQI8	Q91XD6
			Q8BHG2-3	Q9EQQ9-3	Q91XH5
			Q8BHS3	Q9ER00	Q91XH6
			Q8BHZ0	Q9ER72	Q91YH5
			Q8BIW1	Q9ERD7	Q91YP3
			Q8BJ71	Q9ERE3	Q91YR7
			Q8BJU0	Q9ERL7	Q91YS4
			Q8BJW5	Q9ERN0	Q91YT0
			Q8BJY1	Q9ERU9	Q91Z25
			Q8BK64	Q9ES28	Q91Z38
			Q8BK67	Q9ES46	Q91Z53
			Q8BL97	Q9ESK9	Q91ZJ5
			Q8BLF1	Q9ESP1	Q91ZR1
			Q8BLR5	Q9EST4	Q91ZV0
			Q8BLY7	Q9ESU7	Q920A5
			Q8BM72	Q9JHJ0	Q921G8
			Q8BMA6	Q9JHK4	Q921K2
			Q8BMK4	Q9JHK5	Q921Q3
			Q8BMS9	Q9JHL1	Q921S7
			Q8BND5	Q9JHQ5	Q921X9
			Q8BPB5	Q9JHS9	Q922Q1
			Q8BPG6	Q9JHW4	Q922R8
			Q8BQ30	Q9JHW9	Q922U1
			Q8BQ46	Q9JIA7	Q923S9
			Q8BRF7	Q9JIG7	Q924B0
			Q8BT07	Q9JIK9	Q924M7
			Q8BT60	Q9JJL8	Q924T7
			Q8BTI9	Q9JJZ2	Q99J77
			Q8BTS0	Q9JK81	Q99J95
			Q8BTS4	Q9JK88	Q99JY9
			Q8BTT6	Q9JKB3	Q99K73
			Q8BU31	Q9JKW0	Q99KE1
			Q8BU88	Q9JKY7	Q99KP3
			Q8BUI3	Q9JL62	Q99L20
			Q8BVF2	Q9JL99	Q99LB4
			Q8BVG4	Q9JLB0-2	Q99LC3
			Q8BVL3	Q9JLI8	Q99LD9
			Q8BVQ5	Q9JLM8	Q99LM2
			Q8BVQ9	Q9JLN9	Q99LR1
			Q8BWF2	Q9JLV5	Q99LX0
			Q8BWY3	Q9JMH6	Q99M87
			Q8BX70	Q9QUI0	Q99MK8
			Q8BX90	Q9QUK9	Q99MR8
			Q8BXQ2	Q9QUM0	Q99N15
			Q8BXV2	Q9QUM4	Q99N69
			Q8BXZ1	Q9QWR8	Q99P81
			Q8BYL4	Q9QXF8	Q99PL5
			Q8BZ03	Q9QXS1	Q99PV0
			Q8BZH4	Q9QXS1-3	Q9CPP6
			Q8BZR9	Q9QXS1-8	Q9CPQ8
			Q8BZX4-2	Q9QYC0	Q9CPV4
			Q8C050	Q9QYJ3	Q9CPW4
			Q8C052	Q9QYR7	Q9CPX4
			Q8C0E2	Q9QZ06	Q9CQ10
			Q8C0E3-2	Q9QZB7	Q9CQ60
			Q8C0L8	Q9QZD8	Q9CQ92
			Q8C0V0	Q9QZI9	Q9CQC8
			Q8C181-2	Q9QZS3	Q9CQF3
			Q8C1Y8	Q9R0P9	Q9CQF9
			Q8C2E7	Q9R111	Q9CQI6
			Q8C2K5-2	Q9R1C7	Q9CQL4
			Q8C3I8	Q9R1X4	Q9CQM8
			Q8C3J5	Q9WTN0	Q9CQQ7
			Q8C3P7	Q9WTP6	Q9CQW1
			Q8C3X8	Q9WTX8	Q9CQW2
			Q8C4B4	Q9WU40-2	Q9CQX8
			Q8C4X2	Q9WU79	Q9CR09
			Q8C570	Q9WUA2	Q9CR21
			Q8C605	Q9WUB3	Q9CRA8
			Q8C7R4	Q9WUD1	Q9CRA9-2
			Q8C863	Q9WUK2	Q9CRB9
			Q8C8U0-3	Q9WUM5	Q9CRT8
			Q8C9B9	Q9WUQ2	Q9CSH3
			Q8C9V1	Q9WUU7	Q9CVD2
			Q8CAY6	Q9WV02	Q9CW03
			Q8CBE3	Q9WVA4	Q9CWQ0
			Q8CBY8	Q9WVE8	Q9CWU9
			Q8CCF0	Q9WVJ2	Q9CX99
			Q8CD15	Q9WVL3	Q9CXG3
			Q8CD92	Q9Z0G0	Q9CXT8
			Q8CDM8	Q9Z0H8	Q9CXW2
			Q8CEC6	Q9Z1A1	Q9CY94
			Q8CFI0	Q9Z1F9	Q9CY97
			Q8CFI7	Q9Z1N2	Q9CYN9
			Q8CFQ3	Q9Z1N5	Q9CYR6
			Q8CGC6	Q9Z1R2	Q9CZE3
			Q8CGK3	Q9Z255	Q9CZG3
			Q8CGY8	Q9Z257	Q9CZN8
			Q8CH18	Q9Z2D0	Q9CZP5
			Q8CHI8	Q9Z2G6	Q9CZU3
			Q8CHW4	Q9Z2G6-2	Q9CZW4
			Q8CI33	Q9Z2I8	Q9CZX7
			Q8CI94	Q9Z2P8	Q9D071
			Q8CIB5	Q9Z2X1	Q9D0G0
			Q8CIE6	S4R270	Q9D0L7
			Q8CIH5	V9GX38	Q9D0R2
			Q8CIH9	Z4YJY0	Q9D0W5
			Q8CII2	Z4YKV1	Q9D154
			Q8CIM8		Q9D172
			Q8CIN4		Q9D1C8
			Q8CJ40		Q9D1D4
			Q8JZM7		Q9D1E6
			Q8JZQ9		Q9D1G1
			Q8JZR0		Q9D1J1
			Q8JZX4		Q9D1P0
			Q8JZZ5		Q9D1P2
			Q8K019		Q9D287
			Q8K0C9		Q9D2C2
			Q8K0D5		Q9D2N9
			Q8K0F1		Q9D2R6
			Q8K0G5		Q9D3D0
			Q8K0Y2		Q9D3G9
			Q8K183		Q9D3P8
			Q8K1A6		Q9D404
			Q8K1R7		Q9D4H9-2
			Q8K1X4		Q9D4J1
			Q8K202		Q9D6L8
			Q8K245		Q9D868-2
			Q8K297		Q9D881
			Q8K2A7		Q9D892
			Q8K2D3		Q9D8V0-4
			Q8K2F0		Q9DAK9
			Q8K2L8		Q9DB20
			Q8K2Q7		Q9DB25
			Q8K2T1		Q9DB27
			Q8K310		Q9DB29
			Q8K363		Q9DB91
			Q8K394		Q9DBB4
			Q8K3C3		Q9DBB9
			Q8K3G5		Q9DBG3-2
			Q8K3J1		Q9DBH5
			Q8K3W0		Q9DBL1
			Q8K3X4		Q9DBS1
			Q8K4Q6		Q9DCA5
			Q8QZY1		Q9DCD0
			Q8R003		Q9DCD2
			Q8R0G9		Q9DCD6
			Q8R1B4		Q9DCG9
			Q8R1F1		Q9DCJ5
			Q8R1G6		Q9DCJ9
			Q8R1I1		Q9DCL9
			Q8R1K4-2		Q9DCN2
			Q8R2K3		Q9DCS3
			Q8R2N2		Q9DCT8
			Q8R2P8		Q9DCU6
			Q8R2T8		Q9DCV7
			Q8R2Y0		Q9DCW4
			Q8R344		Q9DD03
			Q8R3D1		Q9EP69
			Q8R3F9		Q9EPE9
			Q8R3N6		Q9EPL9
			Q8R3P6		Q9EPQ7
			Q8R3V5		Q9EPU0
			Q8R4R6		Q9EQ06
			Q8R550-3		Q9EQ28
			Q8R5C5		Q9EQ80
			Q8R5I6		Q9ERB0
			Q8R5J9		Q9ERD6
			Q8R5K4		Q9ERG0
			Q8VBZ3		Q9ERK4
			Q8VC03		Q9ERL9
			Q8VCB1		Q9ERS2
			Q8VCF1-3		Q9ES52
			Q8VCU2		Q9ES52-3
			Q8VD65		Q9ES74
			Q8VD75		Q9EST5-2
			Q8VDC1		Q9JHF7
			Q8VDJ3		Q9JHG7
			Q8VDM4		Q9JHI9
			Q8VDN2		Q9JHU9
			Q8VDQ8		Q9JHW2
			Q8VDS8		Q9JI75
			Q8VE18		Q9JII6
			Q8VE22		Q9JIW9
			Q8VE47		Q9JIY5
			Q8VE88-2		Q9JJA4
			Q8VE99		Q9JJD0
			Q8VEB1		Q9JJG9
			Q8VEH3		Q9JJH1
			Q8VEJ9		Q9JJK2
			Q8VEK3		Q9JJY4
			Q8VEM1		Q9JKY0
			Q8VH51		Q9JL26
			Q8VHM5		Q9JLF6
			Q8VIM9		Q9JLI6
			Q8WUR0		Q9JLJ2
			Q91V89		Q9JLQ0
			Q91VA6		Q9JLQ2
			Q91VA7		Q9JM52-3
			Q91VC4		Q9JMA1
			Q91VK1		Q9QUH0
			Q91VR2		Q9QUJ7
			Q91VR8		Q9QX60
			Q91VW3		Q9QXG2
			Q91VY6		Q9QXH4
			Q91W34		Q9QXT0
			Q91W50		Q9QY06-2
			Q91W96		Q9QY81
			Q91WC0		Q9QYB5-2
			Q91WD5		Q9QYE6
			Q91WG4		Q9QYI5
			Q91WM1		Q9QYJ0
			Q91WN1		Q9QYR9
			Q91WV0		Q9QYS9-7
			Q91X96		Q9QZ73
			Q91XD7		Q9QZH3
			Q91XU0		Q9QZK7
			Q91YE7		Q9QZN4
			Q91YK2		Q9QZQ8
			Q91YQ5		Q9QZQ8-2
			Q91Z98		Q9R060
			Q920A7		Q9R0M4
			Q920A9-2		Q9R0P5
			Q920E5		Q9R0Q6
			Q920I9		Q9R0Y5-2
			Q920Q6		Q9R1S8
			Q921C5-2		Q9WTL7
			Q921E6-2		Q9WTP7
			Q921F2		Q9WTR1
			Q921H9		Q9WTU6-4
			Q921I9		Q9WTX5
			Q921L5		Q9WTX6
			Q921M3		Q9WU28
			Q921M7		Q9WU78
			Q921T2		Q9WUA6
			Q921W2		Q9WUM3
			Q921W7		Q9WUM4
			Q921Y2		Q9WUR2
			Q922B2		Q9WUT3
			Q922H1		Q9WV54
			Q922H2		Q9WV55
			Q922H4		Q9WV92-2
			Q922I7		Q9WV92-7
			Q922J9-4		Q9WVQ5
			Q922K7		Q9Z0H3
			Q922R0		Q9Z0M5
			Q922S8		Q9Z0P5
			Q922V4		Q9Z0R6
			Q923B1		Q9Z0W3
			Q923T9-3		Q9Z0X1
			Q924C1		Q9Z103
			Q924W7		Q9Z129
			Q924Z4		Q9Z160
			Q99J09		Q9Z1G3
			Q99J36		Q9Z1K5
			Q99J47		Q9Z1M4
			Q99J83		Q9Z1X4-3
			Q99JI6		Q9Z247
			Q99JR8		Q9Z2A9
			Q99JT2		Q9Z2B9
			Q99JT9		Q9Z2I0
			Q99JX4		Q9Z2I9
			Q99JY0		Q9Z2N8
			Q99JZ4		Q9Z2T6
			Q99K01-4		S4R1P5
			Q99K48		V9GXQ2
			Q99K70
			Q99K74
			Q99KC8
			Q99KD5
			Q99KF1
			Q99KG3
			Q99KG3-2
			Q99KH8
			Q99KI3
			Q99KK7
			Q99KN2
			Q99KP6
			Q99KR3
			Q99KW3
			Q99L13
			Q99L47
			Q99LB0
			Q99LB6
			Q99LC8
			Q99LG2
			Q99LL5
			Q99LN9
			Q99LP6
			Q99LS3
			Q99M31
			Q99N16
			Q99N57-2
			Q99N92
			Q99N93
			Q99NB8
			Q99NH0
			Q99P31
			Q99PM9
			Q99PT1
			Q9CPP0
			Q9CPQ3
			Q9CPS7
			Q9CPW7
			Q9CPX6
			Q9CPY7
			Q9CQ19
			Q9CQ37
			Q9CQ40
			Q9CQ49
			Q9CQ65
			Q9CQ71
			Q9CQC9
			Q9CQE1
			Q9CQE8
			Q9CQN1
			Q9CQQ8
			Q9CQR2
			Q9CQR6
			Q9CQU0
			Q9CQV1
			Q9CQX6
			Q9CR16
			Q9CR26
			Q9CR98
			Q9CRA5
			Q9CRC9
			Q9CRD0
			Q9CS00
			Q9CS42
			Q9CT10
			Q9CVB6
			Q9CW46
			Q9CW79
			Q9CWI3
			Q9CWJ9
			Q9CWK3
			Q9CWK8
			Q9CWL8
			Q9CWR1-2
			Q9CWS0
			Q9CWX9
			Q9CX00
			Q9CX11
			Q9CX13
			Q9CX34
			Q9CX56
			Q9CX86
			Q9CXA2
			Q9CXF7
			Q9CXS4
			Q9CXU4
			Q9CXW3
			Q9CXY6
			Q9CXY9
			Q9CY21
			Q9CY34
			Q9CY58
			Q9CY66
			Q9CY73
			Q9CYA0
			Q9CYA6
			Q9CYX7
			Q9CZ28
			Q9CZ44
			Q9CZH3
			Q9CZJ2
			Q9CZS1
			Q9CZW5
			Q9CZX0-2
			Q9D020
			Q9D023
			Q9D0B0
			Q9D0D4
			Q9D0I9
			Q9D0L8
			Q9D0M0
			Q9D0M5
			Q9D0T1
			Q9D104
			Q9D115
			Q9D1A2
			Q9D1I2
			Q9D1K2
			Q9D1M0
			Q9D1R9
			Q9D2E2
			Q9D2R0
			Q9D2V7
			Q9D4H8
			Q9D554
			Q9D646
			Q9D6J6
			Q9D6T0
			Q9D6Z1
			Q9D710
			Q9D753
			Q9D786
			Q9D7H3
			Q9D7N9
			Q9D7S9
			Q9D880
			Q9D883
			Q9D898
			Q9D8B3
			Q9D8C4
			Q9D8E6
			Q9D8N2
			Q9D8S9
			Q9D8T0
			Q9D8U8
			Q9D8W5
			Q9D8X1
			Q9D937
			Q9D9V3
			Q9DAW6
			Q9DB15
			Q9DB16
			Q9DBC7
			Q9DBE7
			Q9DBG6
			Q9DBM1
			Q9DBR1
			Q9DBR7
			Q9DBX3
			Q9DBY8
			Q9DC16
			Q9DC40
			Q9DC48
			Q9DC61
			Q9DC71
			Q9DCB8
			Q9DCH2
			Q9DCR2
			Q9DCT1
			Q9DCT2
			Q9DCV4
			Q9DCX2
			Q9EP71
			Q9EP89
			Q9EPC1
			Q9EPL8
			Q9EPU4
			Q9EQC5
			Q9EQG9
			Q9EQH2
			Q9EQN3
			Q9EQP2
			Q9EQU5
			Q9EQU5-2
			Q9ER41
			Q9ER73
			Q9ERA6
			Q9ERF3
			Q9ERI5
			Q9ERS5
			Q9ES00
			Q9ESW4
			Q9ET22
			Q9ET30
			Q9ET54-6
			Q9JHF5
			Q9JHI7
			Q9JHS3
			Q9JHS4
			Q9JHU4
			Q9JI10
			Q9JI11
			Q9JI44
			Q9JI46
			Q9JI78
			Q9JI90
			Q9JIF7
			Q9JIH2
			Q9JIK5
			Q9JIX0
			Q9JJ28
			Q9JJI8
			Q9JJU8
			Q9JK30-2
			Q9JK38
			Q9JK53
			Q9JKB1
			Q9JKF1
			Q9JKF7
			Q9JKR6
			Q9JKY5
			Q9JLI0
			Q9JLJ0
			Q9JM05
			Q9JM13
			Q9JM14
			Q9JM76
			Q9JM90
			Q9JMG1
			Q9QUM9
			Q9QUN3
			Q9QUR6
			Q9QUR7
			Q9QWF0
			Q9QWV1
			Q9QXK3
			Q9QXK7
			Q9QXN3
			Q9QXT1
			Q9QXX4
			Q9QXY6
			Q9QY36
			Q9QYA2
			Q9QYI3
			Q9QYY8
			Q9QZ88-2
			Q9QZD9
			Q9QZE5
			Q9QZE7
			Q9QZL0
			Q9QZM0
			Q9QZV9
			Q9R020
			Q9R078
			Q9R0C8
			Q9R0L7
			Q9R0N0
			Q9R0Q3
			Q9R0U0-3
			Q9R0X4
			Q9R190
			Q9R1P0
			Q9R1P1
			Q9R1P3
			Q9R1P4
			Q9R1T2
			Q9R1T4
			Q9R1Z7
			Q9R1Z8
			Q9R207
			Q9WTI7
			Q9WTK3
			Q9WTK5
			Q9WTM5
			Q9WU56
			Q9WUB0
			Q9WUL7
			Q9WUN2
			Q9WUP7-2
			Q9WUU9
			Q9WV80
			Q9WVA3
			Q9WVB0-2
			Q9WVJ3
			Q9WVK4
			Q9Z0E0
			Q9Z0H1
			Q9Z0H4-9
			Q9Z0H7
			Q9Z0J0
			Q9Z0N1
			Q9Z0V7
			Q9Z0Y1
			Q9Z148
			Q9Z1D1
			Q9Z1E4
			Q9Z1J3
			Q9Z1K6
			Q9Z1M8
			Q9Z1Q2
			Q9Z1Q5
			Q9Z1Q9
			Q9Z1T1
			Q9Z1Z0
			Q9Z1Z2
			Q9Z204-2
			Q9Z204-4
			Q9Z277
			Q9Z2C5
			Q9Z2D8
			Q9Z2E1
			Q9Z2M7
			Q9Z2U0
			Q9Z2W1
			Q9Z2Z6
			Q9Z321
			Q9Z329
			S4R1M2
			S4R1S4
			S4R1W1
			S4R1W5
			S4R1W8
			S4R2A9
			V9GWY0
			V9GX06
			V9GX40
			V9GXR0
